# Supplementary material for: Comparison of gene expression signatures of diamide, H2O2 and menadione exposed Aspergillus nidulans cultures – linking genome-wide transcriptional changes to cellular physiology
Source: BMC Genomics. 2005 Dec 20;6:182. doi: 10.1186/1471-2164-6-182 (PMC1352360; doi:10.1186/1471-2164-6-182)
Supplement: Additional File 2 — List of oxidative stress responsive gene probes. The Excel Table contains basically 3 sets of data: 1. "Gene probes – identification and functional analysis" including "Function categories" and subcategories, "OSU contig name (PipeOnline)" [79], "AN number (Broad Institute)" [80], "Function description" including NCBI Entrez sequence number and data base accession number [84] and "Homology Expect value" [84]. 2. "LOESS normalized M (M') values" for diamide (15 min, 30 min, 1 h, 3 h, 6 h), H2O2 (15 min, 30 min, 1 h, 3 h, 6 h, 9 h) and menadione (30 min, 1 h, 3 h, 6 h, 9 h) 3. "Responses to stress-inducing agents and physiological parameters" including "More than two-fold transcriptional stress response in the presence of" D (diamide) H (H2O2) and menadione (M), "Likely responsiveness to changes in the physiological parameter" peroxide, superoxide or GSH/GSSG, "Recovery phase response" in the presence of diamide (D), "Recovery phase response" in the presence of H2O2 (H) and the indication if a data is "Considered in gene distribution analyses (1502 gene probes)". [file 1471-2164-6-182-S2.xls]

## Sheet: Sheet1
Gene probes - identification and functional analysis					LOESS normalized M (M') values - Diamide					LOESS normalized M (M') values - H2O2						LOESS normalized M (M') values - Menadione					Responses to stress-inducing agents and physiological parameters
Function categories	OSU contig name (PipeOnline)	AN number (Broad Institute)	Function description (NCBI Entrez sequence identification number and data base accession number)	Homology Expect value	D 0.25 h	D 0.5 h	D 1 h	D 3 h	D 6 h	H 0.25 h	H 0.5 h	H 1 h	H 3 h	H 6 h	H 9 h	M 0.5h	M 1 h	M 3 h	M 6 h	M 9 h	More than two-fold transcriptional stress response in the presence of D H M	Likely responsiveness to changes in the physiological parameter:	Recovery phase response (D)	Recovery phase response (H)	Considered in gene distribution analyses (1502 gene probes)
FUN genes
	fp		fp	unknown	-1.31017	-0.92899	0.109251	0.256162	-0.02583	-1.07058	-1.08727	-0.211724	0.0708501		0.16721	0.95133	-0.85434	-0.430518	-0.669921	-0.0266292	↓ ↓ 0	?			OK
	contig2000Sep131300_1698	AN0045.2	gi|28144499|dbj|BAC56098.1| aos23 [Aspergillus oryzae] (Evalue:0.00000000001)	(Evalue:0.00000000001)	0.299147	-0.435543	-2.10148	1.36813	-0.270829	-0.232115		-0.901914	1.09691	-0.100681	0.406969		-0.489186		0.301068	0.259863	↓ 0 0	?		yes (↑)	OK
	contig2000Sep131300_4166	AN0142.2	gi|19114611|ref|NP_593699.1| probable ribosomal protein [Schizosaccharomyces pombe] (Evalue:2E-32)	(Evalue:2E-32)	0.243212	0.63062	0.63044	-0.255876	-0.716632	0.456653		-0.656269	0.587224		-1.51682		1.44723	1.16048	0.790752	0.0928481	0 0 ↑	superoxide		yes (↓)	OK
	contig2000Sep131300_255	AN0169.2	unknown	unknown	0.202518	0.186129	1.41397	0.0971659				1.13759	0.129066		-0.550354		1.29261		0.786729	0.759988	↑ ↑ ↑	GSH/GSSG
	contig2000Sep131300_399	AN0171.2	gi|18033120|gb|AAL56992.1| integral membrane protein [Blumeria graminis] (Evalue:0.00000000000000002)	(Evalue:0.00000000000000002)	0.727088	0.787558	-0.310455	-0.296747	0.909994	-0.728215	0.242193	0.435398	1.34837		-1.10953	0.681999	0.182173	1.97368	-1.02723	-0.441863	0 0 ↑	superoxide		yes (↑ ↓)	OK
	contig2000Sep131300_782	AN0178.2	gi|32419226|ref|XP_330091.1| hypothetical protein [Neurospora crassa]; (Evalue:9E-32)	(Evalue:9E-32)										2.77017							0 0 0	?		yes (↑)
	contig2000Sep131300_3897	AN0186.2	gi|38110373|gb|EAA56101.1| hypothetical protein MG01752.4 [Magnaporthe grisea 70-15] (Evalue:3E-51)	(Evalue:3E-51)		-0.277918	-0.657982	-1.69985				-1.00282			-1.29211	-1.3536	-0.825776			-0.779668	0 ↓ ↓	peroxide	yes (↓)
	contig2000Sep131300_1225	AN0192.2	gi|6324798|ref|NP_014867.1| 16-kDa RNA polymerase subunit common to polymerases I, II and III Rpb8p [Saccharomyces cerevisiae] (Evalue:0.00000000004)	(Evalue:0.00000000004)	0.386966	-0.238732	0.549641	0.816183	-0.416661	0.448809		0.754398	0.941808		1.0604	-1.93985	-0.228592		1.56038	2.32779	0 0 ↓	superoxide		yes (↑)	OK
	contig2000Sep131300_3659	AN0195.2	gi|38104281|gb|EAA50873.1| hypothetical protein MG04632.4 [Magnaporthe grisea 70-15] (Evalue:1E-69)	(Evalue:1E-69)								2.04714			0.405921						0 ↑ 0	?
	contig2000Sep131300_3788	AN0242.2	gi|3135013|emb|CAA06786.1| 100 kDa protein [Ajellomyces capsulatus] (Evalue:0)	(Evalue:0)	0.319612		-2.97034		-0.0959548		-1.12184	-2.87743	2.26092		-2.72375		-2.53076			-2.80393	↓ ↓ ↓	GSH/GSSG
	contig2000Sep131300_3789	AN0242.2	gi|3135013|emb|CAA06786.1| 100 kDa protein [Ajellomyces capsulatus] (Evalue:0)	(Evalue:0)	0.675353	0.189723	-1.55845	-0.702587				-1.16086				0.762111	1.48095				↓ ↓ ↑	?
	contig2000Sep131300_4279	AN0254.2	gi|24649454|ref|NP_651196.1| CG5854-PA [Drosophila melanogaster] (Evalue:1E-46)	(Evalue:1E-46)			-0.769612			-0.980481	0.309192	-0.470316	0.244123			1.76506	1.70332				0 0 ↑	superoxide
	contig2000Sep131300_4320	AN0286.2	gi|6322209|ref|NP_012284.1| Required for invasion and pseudohyphae formation in response to (Evalue:0.00000000000000002), GPI-anchored cell surface glycoprotein required for diploid pseudohyphal formation and haploid invasive growth, transcriptionally regulated by the MAPK pathway (via Ste12p and Tec1p) and the cAMP pathway (via Flo8p) Muc1p [Saccharomyces cerevisiae]	(Evalue:0.00000000000000002)	0.100928	0.339639	0.388309	0.528015		-0.0842549	0.651459	-0.642624	0.378486		-0.173574	1.19168	1.8542		0.82579		0 0 ↑	superoxide			OK
	contig2000Sep131300_3248	AN0301.2	gi|32414339|ref|XP_327649.1| predicted protein [Neurospora crassa] (Evalue:4E-25)	(Evalue:4E-25)	-0.642869	-0.749599	-0.61318	-0.0315081	-0.115575	-0.47495	-0.255458	-0.350357	0.049869	0.865392	0.348504	-1.66483	-1.38857	-0.65367	-0.411745	-0.168173	0 0 ↓	superoxide			OK
	contig2000Sep131300_4290	AN0315.2	gi|32415419|ref|XP_328189.1| hypothetical protein [Neurospora crassa] (Evalue:3E-38)	(Evalue:3E-38)					-0.170028			0.387769			1.07746		-1.29841				0 0 ↓	superoxide		yes (↑)
	contig2000Sep131300_4465	AN0325.2	gi|19114027|ref|NP_593115.1| hypothetical alpha/beta hydrolase fold domain protein [Schizosaccharomyces pombe] (Evalue:4E-53)	(Evalue:4E-53)	0.461686	1.36613	-0.244402	0.278205	-1.02455			-0.749298	-0.624863		0.454153		0.181186		0.780686	0.818197	↑ 0 0	?
	contig2000Sep131300_59	AN0326.2	gi|3986194|dbj|BAA34954.1| myosin heavy chain [Dugesia japonica] (Evalue:0.000000000000002)	(Evalue:0.000000000000002)	-0.0560502	0.838386	0.0203379	0.35129	-0.57702	-0.0102443		-0.0909747	-0.172344	-0.631623	0.100461	-1.09861	-0.225551		-0.108189	0.358945	0 0 ↓	superoxide			OK
	contig2000Sep131300_4193	AN0344.2	gi|31982229|ref|NP_032465.2| ketohexokinase [Mus musculus] (Evalue:2E-24)	(Evalue:2E-24)								0.3117			0.55588	5.09923	-0.825952				0 0 ↑	superoxide
	contig2000Sep131300_1252	AN0356.2	gi|32408881|ref|XP_324921.1| predicted protein [Neurospora crassa] (Evalue:2E-55)	(Evalue:2E-55)	0.0592758	0.0459988	0.421199		0.068959	-1.37445		0.444202			0.606973		1.2453			-0.538989	0 ↓ ↑	?
	contig2000Sep131300_75	AN0356.2	gi|32408881|ref|XP_324921.1| predicted protein [Neurospora crassa] (Evalue:2E-55)	(Evalue:2E-55)	0.67151	1.183	-0.495495	0.856946	0.513287	0.773953		-0.715325			0.815845	1.03423	-0.366366		-0.458039	-0.493367	↑ 0 ↑	?			OK
	contig2000Sep131300_2359	AN0360.2	gi|6323889|ref|NP_013960.1| Interacts with Top1p in 2-hybrid assay. Ymr233wp [Saccharomyces cerevisiae] (Evalue:0.00000000002)	(Evalue:0.00000000002)	-0.294927	-0.0389621	0.906492	-0.251009	-1.23174	-1.15299	-1.58151	-0.449866	-1.00699	-1.30486	-0.743309	-0.0641167	-0.0881621	0.102141	-0.461082	-1.31898	0 ↓ ↓	peroxide	yes (↓)		OK
	contig2000Sep131300_3925	AN0361.2	gi|10383804|ref|NP_009997.2| Protein required for cell viability Ycr072cp [Saccharomyces cerevisiae] (Evalue:e-170)	(Evalue:e-170)	-0.437441	-0.727174	-1.29063	-0.204131	0.0686537			0.288623	0.35913		0.546139		-0.509952		-0.220166	1.65569	↓ 0 ↑	?
	contig2000Sep131300_1975	AN0372.2	gi|19112072|ref|NP_595280.1| unspecified membrane protein [Schizosaccharomyces pombe] (Evalue:3E-60)	(Evalue:3E-60)	-0.145301	-0.265686	-1.40302	1.21353	0.841569	-0.45823		-0.564365	0.130443	0.819369	-0.57399		-1.04163		1.72839	0.326461	↓ 0 ↓	?			OK
	contig2000Sep131300_33	AN0379.2	unknown	unknown	0.081968	0.164086	-1.11848	1.1941	0.557857	0.327792	0.114673	-1.02421	-0.0080424	-0.0522176	0.39467	0.852804	-0.651052	2.08534	0.111784	1.35311	↓ ↓ ↑	?			OK
	contig2000Sep131300_2170	AN0384.2	gi|31212789|ref|XP_315379.1| ENSANGP00000020890 [Anopheles gambiae] (Evalue:0.00000000005)	(Evalue:0.00000000005)	0.101459	0.0503101		0.730293		-0.803598		0.0786561		-0.0473577	-0.277654		-0.260504		1.1401	0.0915965	0 0 ↑	superoxide			OK
	contig2000Sep131300_2213	AN0391.2	gi|38104828|gb|EAA51338.1| hypothetical protein MG09355.4 [Magnaporthe grisea 70-15] (Evalue:2E-49)	(Evalue:2E-49)	0.226731	0.357021	0.990409	0.510993	0.503765	0.187414	3.0142	-0.858421	-0.658113	-0.639099	-3.2786	-0.860607	-0.289814		0.496994	-1.803	0 ↑ ↓	?			OK
	contig2000Sep131300_2894	AN0391.2	gi|38104828|gb|EAA51338.1| hypothetical protein MG09355.4 [Magnaporthe grisea 70-15] (Evalue:2E-49)	(Evalue:2E-49)	-0.0233127	-0.0436229	-0.241407	-2.09581	-0.129869	0.202849	0.686767	-0.320774	-0.972193	0.0448505	0.801467	1.40765	0.342143	-1.17505	-1.22658	-0.196743	0 0 ↑	superoxide	yes (↓)		OK
	contig2000Sep131300_2898	AN0391.2	gi|38104828|gb|EAA51338.1| hypothetical protein MG09355.4 [Magnaporthe grisea 70-15] (Evalue:2E-49)	(Evalue:2E-49)	0.321851	0.286376	1.26562	1.18664	-0.200824	0.128468	0.0858565	0.55301	0.0993242	0.260873	0.0507765	0.863596	0.744082	-0.277468	0.21534	0.616382	↑ 0 0	?			OK
	contig2000Sep131300_4301	AN0392.2	gi|38109944|gb|EAA55736.1| hypothetical protein MG01387.4 [Magnaporthe grisea 70-15] (Evalue:e-115)	(Evalue:e-115)	-0.106726	0.677367	1.6634			-0.230264		1.26291	-1.16904				-0.945492		1.21443		↑ ↑ ↑	GSH/GSSG
	contig2000Sep131300_416	AN0400.2	unknown	unknown	0.263965	1.10782	1.47436	-0.240116	-0.487398	0.247802		2.27899	1.12925	2.34579	1.62799	2.21377	2.16072	-0.0780112	0.202161	3.81381	↑ ↑ ↑	GSH/GSSG			OK
	contig2000Sep131300_604	AN0409.2	gi|38112049|gb|EAA57524.1| hypothetical protein MG10199.4 [Magnaporthe grisea 70-15] (Evalue:e-142)	(Evalue:e-142)		2.03464	1.59396					3.06165					2.78839			4.81303	↑ ↑ ↑	GSH/GSSG
	contig2000Sep131300_2853	AN0416.2	gi|38104148|gb|EAA50760.1| hypothetical protein MG04519.4 [Magnaporthe grisea 70-15] (Evalue:1E-63)	(Evalue:1E-63)	0.219955	0.0264786	-0.377841	0.348584	0.547911	0.556449		-0.737449	-0.37308		-0.397427	-1.73017	-0.522182	0.417326	0.322988	1.06985	0 0 ↓	superoxide			OK
	contig2000Sep131300_2120	AN0419.2	gi|32417874|ref|XP_329415.1| predicted protein [Neurospora crassa] (Evalue:0.000000000000005)	(Evalue:0.000000000000005)	-0.38982	-0.119558	1.60339	1.00078	0.655482	-0.0680886	0.447525	0.37748	-0.365382	-0.986889	0.0053879	-0.630755	0.0986023	-0.0580103	0.287329	-0.374336	↑ 0 0	?			OK
	contig2000Sep131300_3955	AN0428.2	gi|31203687|ref|XP_310792.1| ENSANGP00000015585 [Anopheles gambiae] (Evalue:6E-78)	(Evalue:6E-78)	0.307151	0.0178059	0.327895	-1.56904				-0.663128			-0.790331		-0.759476		-0.296208		0 0 0	?	yes (↓)
	contig2000Sep131300_1716	AN0468.2	unknown	unknown	0.0642013	-0.969681	-2.81597	-0.990309	0.188455	0.578679		-2.16492	-2.41009		-0.0829873		-1.05679		0.573651	0.386079	↓ ↓ ↓	GSH/GSSG			OK
	contig2000Sep131300_1078	AN0475.2	gi|19114287|ref|NP_593375.1| hypothetical coiled-coil protein [Schizosaccharomyces pombe] (Evalue:2E-51)	(Evalue:2E-51)	0.477646	0.049918		1.21735				-0.591338			-0.200538		-0.297198		0.955058		0 0 0	?	yes (↑)
	contig2000Sep131300_1083	AN0475.2	gi|19114287|ref|NP_593375.1| hypothetical coiled-coil protein [Schizosaccharomyces pombe] (Evalue:2E-51)	(Evalue:2E-51)	0.40643	0.372037	-0.551648			0.69112	0.0585946	-0.588973	1.74868		0.724637	0.791721	0.341419			1.35829	0 0 ↑	superoxide		yes (↑)	OK
	contig2000Sep131300_4585	AN0483.2	unknown	unknown	0.220563	-0.43973	-1.70992	0.932451	0.537863	0.0085884	0.275341	-0.433907	0.437963	0.0023468	-0.068161	-0.799503	-0.353474	0.293936	-0.455623	-0.083643	↓ 0 0	?			OK
	contig2000Sep131300_1685	AN0483.2	gb|EAA66582.1| predicted protein [Emericella nidulans FGSC A4] (Evalue: 2E-62)	(Evalue: 2E-62)	0.538992	-0.521795	-1.20844	1.11652	-0.503474	0.572272	0.47488	-0.35269	-0.0271805	0.161366	0.328663	1.16405	-0.0300186	1.9033	-0.569132	0.693247	↓ 0 ↑	?			OK
	contig2000Sep131300_4176	AN0491.2	gi|29150094|emb|CAD79655.1| probable dis1-suppressing protein kinase dsk1 [Neurospora crassa] (Evalue:8E-27), pre-mRNA splicing and the cell division cycle	(Evalue:8E-27)	1.06732	1.06515	-0.0566913	0.482653		0.404754		0.0126146	-0.341737		0.746234	2.54432	2.17825		0.0417525	0.472696	↑ 0 ↑	?			OK
	contig2000Sep131300_1497	AN0499.2	unknown	unknown	-0.308985	-0.322807	-1.46913	0.552929	2.31513	-0.54889		-0.235507	0.386997	1.0383	0.232682	-1.05138	-1.15226	-1.57569	-1.97045	-1.01799	↓ 0 ↓	?		yes (↑)	OK
	contig2000Sep131300_2018	AN0575.2	gi|27469519|gb|AAH41706.1| C-myc promoter-binding protein [Homo sapiens] (Evalue:0.000000000005)	(Evalue:0.000000000005)	-0.0894226	0.636978	2.49099	-0.779412	-0.594111	-0.393951	-0.258482	0.657134		-0.995775	0.362698	0.158689	0.81527		1.46398	1.54652	↑ 0 ↑	?			OK
	contig2000Sep131300_1953	AN0638.2	gi|38102326|gb|EAA49179.1| hypothetical protein MG00837.4 [Magnaporthe grisea 70-15] (Evalue:4E-58)	(Evalue:4E-58)	0.684599	0.856228						1.25309	0.1569				2.09654			0.63778	0 ↑ ↑	peroxide
	contig2000Sep131300_2278	AN0650.2	gi|38106158|gb|EAA52503.1| hypothetical protein MG05195.4 [Magnaporthe grisea 70-15] (Evalue:8E-30)	(Evalue:8E-30)	-0.142134	-0.355056	0.121491	1.61541	0.0027245		0.885415	1.28184	0.577005	-0.0762847	0.247047	0.0065503	2.08195	1.30768	1.209	0.508756	0 ↑ ↑	peroxide	yes (↑)		OK
	contig2000Sep131300_1636	AN0677.2	gi|32412914|ref|XP_326937.1| predicted protein [Neurospora crassa]; (Evalue:1E-20)	(Evalue:1E-20)																-2.88461	0 0 ↓	superoxide
	contig2000Sep131300_1614	AN0693.2	gi|38102469|gb|EAA49304.1| hypothetical protein MG00962.4 [Magnaporthe grisea 70-15] (Evalue:0.00000007)	(Evalue:0.00000007)								-1.45355					0.73793				0 ↓ 0	?
	contig2000Sep131300_1212	AN0694.2	emb|CAF32079.1| hypothetical protein [Aspergillus fumigatus] (Evalue: 1E-54)	(Evalue: 1E-54)		-0.633842	1.81259	2.01625				0.0152276	0.437063		4.20962		-0.105671				↑ 0 0	?		yes (↑)
	contig2000Sep131300_3735	AN0702.2	gi|20145243|emb|CAD29600.1| hypothetical protein [Aspergillus fumigatus] (Evalue:0.0000000002)	(Evalue:0.0000000002)	0.0517039	-0.316282	-1.25176	0.483304	0.298854	0.380464	0.570551	-0.753306	0.274039	0.327614	0.4718	-0.240365	-1.83511	-1.87405	-2.75163	-1.39929	↓ 0 ↓	?			OK
	contig2000Sep131300_2468	AN0702.2	gi|20145243|emb|CAD29600.1| hypothetical protein [Aspergillus fumigatus] (Evalue:0.0000000002)	(Evalue:0.0000000002)	0.185034	0.507648	0.232849	-0.891213	-0.864874	-0.240915		-0.906863	-1.74363		0.718752		-0.698115		0.200531	0.174361	0 0 0	?		yes (↓)
	contig2000Sep131300_1815	AN0704.2	gi|34879234|ref|XP_223587.2| similar to KIAA0542 protein [Rattus norvegicus] (Evalue:0.0000000000004)	(Evalue:0.0000000000004)	-0.257639	-0.624783	-0.285807	1.00769	1.49783			-0.553008			0.0541937		0.120876		0.103019	0.361539	0 0 0	?	yes (↑)
	contig2000Sep131300_479	AN0745.2	gi|6320190|ref|NP_010270.1| part of small (ribosomal) subunit (SSU) processosome contains U3 Nop1p [Saccharomyces cerevisiae] (Evalue:8E-22)	(Evalue:8E-22)	0.695044	0.0940738	0.243824	0.401445	0.539785	1.63589	0.255918	-0.214551	0.541579	0.331296	0.723313	-0.394586	-0.734383	-0.851127	-0.337012	0.135615	0 ↑ 0	?			OK
	contig2000Sep131300_3847	AN0754.2	unknown	unknown	0.166998	-0.219839	-0.746949	-0.455049	0.565738			-0.332815	1.40771		1.24158		0.430381		-1.25051	0.875866	0 0 ↓	superoxide		yes (↑)
	contig2000Sep131300_4477	AN0770.2	gi|31224815|ref|XP_317491.1| ENSANGP00000011871 [Anopheles gambiae] (Evalue:e-103)	(Evalue:e-103)	-0.293913	-1.0814	-0.885703	1.23846	-1.85866	0.0749933	-0.441648	-0.577963	0.354917	0.557969	-0.660236	-0.166973	-0.807251	-0.191617	-0.333582	-0.256663	↓ 0 0	?			OK
	contig2000Sep131300_2463	AN0772.2	gi|15080872|gb|AAK83686.1| 3-oxoacyl-acyl-carrier protein reductase precursor [Plasmodium falciparum] (Evalue:5E-19), fatty acid synthase	(Evalue:5E-19)					-0.451699			0.384463		0.702549	-1.95553		1.32376		0.339487	0.0768462	0 0 ↑	superoxide		yes (↓)
	contig2000Sep131300_3956	AN0781.2	gi|38566933|emb|CAE76236.1| putative protein [Neurospora crassa] (Evalue:e-111)	(Evalue:e-111)	-0.108864	-0.535705	-1.25656	0.629505	0.357461	-0.266054	-0.565087	-0.483466	0.307862	0.285829	0.538914	-1.31866	-0.476332	0.229947	-0.830465	-1.01679	↓ 0 ↓	?			OK
	contig2000Sep131300_547	AN0781.2	gi|38566933|emb|CAE76236.1| putative protein [Neurospora crassa] (Evalue:e-111)	(Evalue:e-111)	0.934004	1.06534	0.0454309	0.225534	-1.24848	-0.062869		-0.554924	-0.0720648		0.239574		0.43557		0.0954631	0.443286	↑ 0 0	?			OK
	contig2000Sep131300_674	AN0789.2	gi|6324512|ref|NP_014581.1| putative hemolysin-like protein with three transmembrane domains Mam3p [Saccharomyces cerevisiae] (Evalue:e-107)	(Evalue:e-107)	-0.0180788	-0.541859	-0.505787	0.572256		-0.828419	-0.593876	-0.401008	1.15632		-0.862159	-0.701918	-0.596545			-1.41012	0 0 ↓	superoxide		yes (↑)	OK
	contig2000Sep131300_1488	AN0790.2	unknown	unknown	0.318758	0.191643			-2.75372	-0.184817		1.34235			0.762067		0.666887		1.38753	0.587523	0 ↑ ↑	peroxide	yes (↓)		OK
	contig2000Sep131300_1215	AN0791.2	unknown	unknown	-0.995949	-0.687395	-0.445574	-0.662554	0.0572164	-0.767114	-1.52714	-1.0325	-0.302309	-0.468231	-0.942076	-0.631123	-1.54149	-0.689565	-1.20827	-1.49538	0 ↓ ↓	peroxide			OK
	contig2000Sep131300_432	AN0819.2	gi|6322785|ref|NP_012858.1| Yeast homolog of human BAP31 protein Ykl065cp [Saccharomyces cerevisiae] (Evalue:0.0000001), in humans B-cell receptor-associated protein 31-like Bap31 is a polytopic integral protein of the endoplasmic reticulum membrane and a substrate of caspase-8. Bap31 is cleaved within its cytosolic domain, generating pro-apoptotic p20 Bap31	(Evalue:0.0000001)	-0.133288	-0.748379	1.31436		1.69406			-0.542537	-0.499854		0.212137	0.6008	0.480966		0.929515	0.756814	↑ 0 0	?
	contig2000Sep131300_3708	AN0820.2	unknown	unknown								-0.602468			-1.20946		0.636903				0 0 0	?		yes (↓)
	contig2000Sep131300_1814	AN0837.2	gi|6322209|ref|NP_012284.1| Required for invasion and pseudohyphae formation in response to (Evalue:0.0000000000000003), GPI-anchored cell surface glycoprotein required for diploid pseudohyphal formation and haploid invasive growth, transcriptionally regulated by the MAPK pathway (via Ste12p and Tec1p) and the cAMP pathway (via Flo8p) Muc1p [Saccharomyces cerevisiae]	(Evalue:0.0000000000000003)	-0.259597	0.297737	1.19761	-0.18563	0.229166	0.222906		0.345825	0.724957	2.1214	0.2505	-0.044307	0.912022		1.57453	1.43443	↑ 0 ↑	?		yes (↑)	OK
	contig2000Sep131300_3620	AN0846.2	gi|32408637|ref|XP_324799.1| predicted protein [Neurospora crassa] (Evalue:0.00000000001)	(Evalue:0.00000000001)	0.306537	1.05402	1.06206	-0.284452		0.851555		1.81545	1.15004		0.738186		1.06925		-2.60627	2.45175	↑ ↑ ↑	GSH/GSSG			OK
	contig2000Sep131300_895	AN0848.2	gi|32421859|ref|XP_331373.1| hypothetical protein [Neurospora crassa] (Evalue:2E-32)	(Evalue:2E-32)	-0.332474	-0.098741	1.38568	0.174113	0.253837	-0.171809	-0.665151	-0.0969324	-0.529532	-0.0582157	-0.331781	-0.386193	-0.48861	0.269596	0.519998	0.226106	↑ 0 0	?			OK
	contig2000Sep131300_4142	AN0850.2	gi|30425298|ref|NP_780737.1| RIKEN cDNA E330009J07 gene [Mus musculus] (Evalue:4E-84)	(Evalue:4E-84)	-0.415032	-0.368224	0.342393	0.795821	-0.739631	-0.476612		0.119936	0.0563396		-1.08564	-0.858887	-0.0181212		-0.138052	-0.250743	0 0 0	?		yes (↓)
	contig2000Sep131300_3876	AN0857.2	gi|38110984|gb|EAA56624.1| hypothetical protein MG06595.4 [Magnaporthe grisea 70-15] (Evalue:6E-24)	(Evalue:6E-24)	-0.082868	1.47191	1.23221					2.44465	2.05017	1.02304	0.997586		1.36358		0.288876	1.51927	↑ ↑ ↑	GSH/GSSG
	contig2000Sep131300_1717	AN0860.2	gi|38110826|gb|EAA56490.1| hypothetical protein MG06461.4 [Magnaporthe grisea 70-15] (Evalue:e-100)	(Evalue:e-100)	-0.123536	0.579871	1.49083	0.681872	-0.742444	-1.15934		-0.188072	-0.937058		-1.27777	1.1069	1.48331		0.399863	0.0807848	↑ ↓ ↑	?			OK
	contig2000Sep131300_2668	AN0923.2	gi|9837385|gb|AAG00554.1| retinitis pigmentosa GTPase regulator-like protein [Takifugu rubripes] (Evalue:0.0000000006)	(Evalue:0.0000000006)	0.053203	0.367537	0.936066	0.235306	-1.80811	-0.606805		-0.404545	0.211171	1.24506	-1.10841	0.934173	0.316391		-1.63912	-2.36807	0 0 ↓	superoxide	yes (↓)	yes (↑ ↓)	OK
	contig2000Sep131300_2516	AN0935.2	unknown	unknown	0.886805	0.761221	0.433945	0.338775	0.44223	-0.498094	-0.287754	1.21008	0.895089	-1.38062	0.212538	1.75116	1.32589	-0.482067	0.796895	1.19824	0 ↑ ↑	peroxide			OK
	contig2000Sep131300_3784	AN0945.2	gi|18076962|emb|CAC86012.1| vps28 protein [Yarrowia lipolytica] (Evalue:1E-83)	(Evalue:1E-83)								-1.17029					2.24241		2.91132	4.84972	0 ↓ ↑	?
	contig2000Sep131300_3785	AN0945.2	gi|18076962|emb|CAC86012.1| vps28 protein [Yarrowia lipolytica] (Evalue:1E-83)	(Evalue:1E-83)	-0.111097	-0.0229694	0.910855	0.24612	-0.992089	-1.30109		-0.377257			0.108245	-0.663452	-0.128036		0.247022	-0.17845	0 ↓ 0	?			OK
	contig2000Sep131300_4495	AN0951.2	gi|15228167|ref|NP_188247.1| hydrolase family [Arabidopsis thaliana] (Evalue:2E-59)	(Evalue:2E-59)	0.0619128	0.122461	2.15171	0.848473	0.858596	0.273012		1.13908	0.675807		0.96821		-0.248042		-0.384336	-0.292318	↑ ↑ 0	?			OK
	contig2000Sep131300_4500	AN0954.2	gi|17553920|ref|NP_497868.1| cytochrome b5 domain-containing protein like (3F409) [Caenorhabditis elegans] (Evalue:0.0000000000005)	(Evalue:0.0000000000005)	0.0850658	-0.0517744	0.298806	-1.52474	0.187243	-0.141938		0.633157	-0.0644944	0.204003	0.113969	-1.18975	0.487975	0.908281	0.898653	-0.120004	0 0 ↓	superoxide	yes (↓)		OK
	contig2000Sep131300_3827	AN0978.2	gi|19115874|ref|NP_594962.1| translation initiation factor eif-2b gamma subunit [Schizosaccharomyces pombe] (Evalue:0.000000003)	(Evalue:0.000000003)	0.233283	0.153668	-0.687141	-0.224073	-0.49838			0.0107665	-0.254637		0.0545076		0.0221798		1.12709	0.195626	0 0 ↑	superoxide
	contig2000Sep131300_827	AN1040.2	unknown	unknown		0.179559		-1.16002		0.0288155		-1.1304			1.70275		0.0760195			1.18843	0 ↓ ↑	?	yes (↓)
	contig2000Sep131300_3385	AN1045.2	gi|11359306|pir||T43542 RNA-binding protein La1 homolog - fission yeast [Schizosaccharomyces pombe] (Evalue:2E-38)	(Evalue:2E-38)	-0.270627	-0.171034		1.21369		0.172002	0.640725	0.32374	0.26676		0.128924	-1.04334	-1.52559		-1.035	-0.838306	0 0 ↓	superoxide	yes (↑)		OK
	contig2000Sep131300_568	AN1055.2	gi|19111902|ref|NP_595110.1| Protein required for G2/M phase checkpoint control [Schizosaccharomyces pombe] (Evalue:0.00000000000000004)	(Evalue:0.00000000000000004)								1.65342					1.3837				0 ↑ ↑	peroxide
	contig2000Sep131300_1221	AN1066.2	gi|19309405|emb|CAD27304.1| hypothetical protein [Aspergillus fumigatus] (Evalue:8E-77)	(Evalue:8E-77)	0.0862097	-0.0899255	-0.304128	0.249988	0.655924	0.193092	0.593223	0.065294	0.534292	0.620848	-0.0744571	-1.03721	-0.438214	-0.672777	-0.79313	-0.518194	0 0 ↓	superoxide			OK
	contig2000Sep131300_1397	AN1066.2	gi|19309405|emb|CAD27304.1| hypothetical protein [Aspergillus fumigatus] (Evalue:8E-77)	(Evalue:8E-77)	0.177447	1.32917	0.0099772	-0.186304	0.0739073	-0.0116756	-0.554306	-0.030103			-1.28146	-0.482091	0.22424		0.356432	-0.675246	↑ 0 0	?		yes (↓)	OK
	contig2000Sep131300_3316	AN1068.2	gi|32421865|ref|XP_331376.1| predicted protein [Neurospora crassa] (Evalue:6E-79)	(Evalue:6E-79)	-0.324524	0.287089				0.183163		-0.334118		-0.25834			0.0263544		1.21258	2.06238	0 0 ↑	superoxide			OK
	contig2000Sep131300_4374	AN1068.2	gi|32421865|ref|XP_331376.1| predicted protein [Neurospora crassa] (Evalue:6E-79)	(Evalue:6E-79)		-1.41512						-1.26427			0.254296		-1.74031				↓ ↓ ↓	GSH/GSSG
	contig2000Sep131300_1515	AN1088.2	unknown	unknown	0.148509	-0.448003	-1.8832	1.19127	2.13656	0.394255		-1.18727			-1.21528		0.115365		0.0622165	-0.634259	↓ ↓ 0	?			OK
	contig2000Sep131300_403	AN1089.2	gi|20086309|gb|AAM08100.1| YKR021Wp [Candida glabrata] (Evalue:1E-32)	(Evalue:1E-32)	0.449162	0.55007	1.62881	2.21006				-0.573753			0.453873		0.13468			-0.0660712	↑ 0 0	?
	contig2000Sep131300_278	AN1097.2	gi|28894129|gb|AAO49001.1| polo-like kinase [Emericella nidulans] (Evalue:1E-24), cytokinesis	(Evalue:1E-24)	-0.103785	-0.756012	-0.35631	1.09613	0.295859	-0.60472	0.295258	-0.523165	1.17747	-0.669029	-0.771866	-0.328412	-1.39689	-0.924264	-1.25793	-2.55488	0 0 ↓	superoxide	yes (↑)	yes (↑)	OK
	contig2000Sep131300_2744	AN1105.2	gi|19114497|ref|NP_593585.1| putative mitochondrial import receptor subunit [Schizosaccharomyces pombe] (Evalue:0.00000000000000005)	(Evalue:0.00000000000000005)	-0.154969	0.0300729	0.707575	0.248738	-0.816739	-0.864216	-1.06696	-0.711759	-0.763271	-0.759262	-0.590856	0.181713	0.22567	-0.125837	-0.903313	-2.04369	0 ↓ ↓	peroxide			OK
	contig2000Sep131300_1272	AN1141.2	gi|31207569|ref|XP_312751.1| ENSANGP00000020371 [Anopheles gambiae] (Evalue:4E-36)	(Evalue:4E-36)	-0.147206	0.034577	0.857159	-0.338519	-0.071974	0.0175303	-0.636829	-0.17904	-0.776861	-0.528531	-0.0915459	-1.11661	0.017386	0.228193	0.121691	-0.385763	0 0 ↓	superoxide			OK
	contig2000Sep131300_3262	AN1144.2	gi|38101407|gb|EAA48375.1| hypothetical protein MG00033.4 [Magnaporthe grisea 70-15] (Evalue:7E-27)	(Evalue:7E-27)	1.48934	1.46339	-0.137211	0.34886	-0.0383601	0.123256	-0.346618	0.801992	1.02234	0.483732	-0.114174	1.23411	1.41394	1.08188	0.0624697	1.64302	↑ 0 ↑	?		yes (↑)	OK
	contig2000Sep131300_1600	AN1160.2	unknown	unknown	0.569297	1.48989	0.900914	-1.70561	-1.01911	0.760752	1.46358	1.09453	-0.907288	-0.514276	0.932058	1.0928	-0.120127	-0.824149	-0.516427	-0.460515	↑ ↑ ↑	GSH/GSSG			OK
	contig2000Sep131300_373	AN1167.2	gi|31228457|ref|XP_318058.1| ENSANGP00000010737 [Anopheles gambiae] (Evalue:0.0000000003)	(Evalue:0.0000000003)			0.692905	-0.550396	0.422239	-0.4022		-0.173606	-1.40776		-1.37083		0.494705			-1.7867	0 0 ↓	superoxide		yes (↓)
	contig2000Sep131300_634	AN1195.2	gi|12585525|sp|Q9Z1G3|VATC_MOUSE Vacuolar ATP synthase subunit C (V-ATPase C subunit) (Vacuolar proton pump C subunit) [Mus musculus] (Evalue:2E-39)	(Evalue:2E-39)	-0.442824	-0.135344	0.564709	0.375442	-0.369986	-1.11388	-0.906436	0.184456	0.5179		-0.161129	-0.334304	0.564685		0.460371	0.34077	0 ↓ 0	?			OK
	contig2000Sep131300_105	AN1211.2	gi|19114760|ref|NP_593848.1| putative vacuolar ATP synthase subunit H V-type ATPase H subunit [Schizosaccharomyces pombe] (Evalue:2E-28)	(Evalue:2E-28)	-0.283888	-0.585997	0.53407	0.187597	0.508528	-0.724508		0.293718	0.537777	-1.56708	-0.266612		0.252654		-0.358071	-0.349477	0 0 0	?		yes (↓)
	contig2000Sep131300_1189	AN1223.2	gi|6323272|ref|NP_013344.1| Protein required for cell viability Ylr243wp [Saccharomyces cerevisiae] (Evalue:4E-56)	(Evalue:4E-56)	0.306223	0.82472	0.953166	0.0781769	-1.457	-0.803622		0.206867			0.59102		0.583358		0.0763709	0.710243	0 0 0	?	yes (↓)
	contig2000Sep131300_679	AN1244.2	gi|31243011|ref|XP_321940.1| ENSANGP00000013925 [Anopheles gambiae] (Evalue:0.0000000002)	(Evalue:0.0000000002)	-0.0623355	0.239727	-0.0774727	0.339202	0.251258	-0.369339	-0.327404	0.585642	0.235451	1.17408	0.277368	0.24031	0.376316	0.29195	0.356559	0.394896	0 0 0	?		yes (↑)
	contig2000Sep131300_1180	AN1247.2	gi|19114608|ref|NP_593696.1| putative peroxisomal membrane protein [Schizosaccharomyces pombe] (Evalue:4E-32)	(Evalue:4E-32)	-0.348332	-0.381424	-1.12013	0.528351	0.75749	-0.354458	-0.074647	-0.865656	-0.146191	0.229448	0.281963	-0.143351	-0.84358	-0.263206	-0.658856	-0.109121	↓ 0 0	?			OK
	contig2000Sep131300_1290	AN1250.2	gi|32422947|ref|XP_331917.1| predicted protein [Neurospora crassa] (Evalue:0.0000000002)	(Evalue:0.0000000002)	-0.0632025	-0.473888	0.303157	-0.100552	-0.201687	0.329626	0.137488	-0.113603	0.405179	0.269583	0.435108	0.551248	0.652683	0.264553	-0.125391	1.51415	0 0 ↑	superoxide			OK
	contig2000Sep131300_3207	AN1251.2	gi|6325026|ref|NP_015094.1| Up in StarVation Ypl230wp [Saccharomyces cerevisiae] (Evalue:0.0000000001)	(Evalue:0.0000000001)	-0.576995	-1.53372	-1.05366	-0.538223	1.32689	0.0431408	-0.583009	-0.965107	-0.58893	-0.428504	-0.0740028	-0.898594	-1.46074	-2.72144	-1.84255	-2.27595	↓ 0 ↓	?			OK
	contig2000Sep131300_4457	AN1252.2	ref|NP_659922.1| probable gamma-carboxymuconolactone decarboxylase [Rhizobium etli] (Evalue: 7E-30)	(Evalue: 7E-30)	-0.167249	-0.178669	-0.950654	0.390405	1.46355	0.0143271		0.204339	0.193115	0.160354	-0.194847		-1.02844	-1.69421	-0.816588	-0.666569	0 0 ↓	superoxide	yes (↑)		OK
	contig2000Sep131300_2810	AN1258.2	gi|32423141|ref|XP_332008.1| predicted protein [Neurospora crassa] (Evalue:1E-44)	(Evalue:1E-44)	0.0407614	0.252179	2.17785		-1.17489	-0.0324299	-0.278808	0.749179			0.718769	-0.484755	0.845911		1.23351	1.28304	↑ 0 ↑	?			OK
	contig2000Sep131300_3108	AN1262.2	unknown	unknown	0.0117893	-0.784336	-0.265448	0.298857	0.755821	-0.647753	-0.809787	-0.462992	0.234657	0.53156	0.32655	0.337027	-0.219784	0.184627	0.244669	1.27532	0 0 ↑	superoxide			OK
	contig2000Sep131300_697	AN1262.2	unknown	unknown	0.0400054	0.661436	1.47905	-3.09996	0.529227	0.437238	0.0726312	0.728596	-1.35059	-0.720781	1.20351	0.21169	-0.276622	-0.367194	-0.0813414	0.32599	↑ 0 0	?		yes (↓ ↑)	OK
	contig2000Sep131300_3079	AN1267.2	gi|7488917|pir||T14286 embryogenic callus protein 98b - carrot [Daucus carota] (Evalue:0.000004)	(Evalue:0.000004)	0.33462	0.568997	-0.0378957	1.2271	0.536697	-0.466119	0.333178	0.123535	0.474225		0.0878865	-0.919789	-1.01769			-0.591696	0 0 ↓	superoxide	yes (↑)		OK
	contig2000Sep131300_829	AN1278.2	gi|32418646|ref|XP_329801.1| predicted protein [Neurospora crassa] (Evalue:0.0000000000000006)	(Evalue:0.0000000000000006)	-0.678451	-1.02183	-1.68851	-0.786917	0.226017	-0.655703	-1.07245	-1.26087	-0.528102	0.763329	-0.691904	0.459909	-0.36465	0.636396	0.636471	0.153405	↓ ↓ 0	?			OK
	contig2000Sep131300_1830	AN1288.2	gi|19115466|ref|NP_594554.1| putative involvement in vesicular transport by similarity to yeast [Schizosaccharomyces pombe] (Evalue:0.00000000000000005)	(Evalue:0.00000000000000005)	-0.243036	0.10227	-2.11154	-1.38271	-0.836288	0.786964		-0.808532	0.302022		-0.0877929	0.304619	0.184418		-0.100751	-0.525252	↓ 0 0	?			OK
	contig2000Sep131300_4241	AN1330.2	gi|38345515|emb|CAE01799.2| OSJNBa0039K24.18 [Oryza sativa (japonica cultivar-group)] (Evalue:0.00000000007)	(Evalue:0.00000000007)	-0.511061	0.369364	0.0277461					0.738238	-0.106092			-0.373925	1.28912			0.772145	0 0 ↑	superoxide
	contig2000Sep131300_2322	AN1331.2	gi|18376388|emb|CAD21277.1| conserved hypothetical protein [Neurospora crassa] (Evalue:2E-55)	(Evalue:2E-55)	1.17128	2.51744	1.6166	-0.800168		0.945055	1.18386	4.20325			1.25994		3.44698		0.399906	2.79014	↑ ↑ ↑	GSH/GSSG			OK
	contig2000Sep131300_538	AN1337.2	gi|30682101|ref|NP_850569.1| expressed protein [Arabidopsis thaliana] (Evalue:0.00000000002)	(Evalue:0.00000000002)	-0.0888438	-0.112563	0.757853	0.586995	-0.798299	-0.139055	-0.385248	-0.639664	0.401361	1.45391	0.183783	-1.07449	-0.878028	-0.621336	-1.2052	-1.07007	0 0 ↓	superoxide		yes (↑)	OK
	contig2000Sep131300_863	AN1356.2	unknown	unknown		2.67748						2.93731					1.57114				↑ ↑ ↑	GSH/GSSG
	contig2000Sep131300_2676	AN1362.2	gi|19112576|ref|NP_595784.1| hypothetical coiled-coil protein [Schizosaccharomyces pombe] (Evalue:7E-53)	(Evalue:7E-53)	-0.135063	-0.66874	-0.837115	0.120087	-0.0132437	-1.21357		0.388409	0.711056		0.411316		-0.840606		-1.61946	-1.25404	0 ↓ ↓	peroxide			OK
	contig2000Sep131300_3041	AN1368.2	gi|38109669|gb|EAA55505.1| hypothetical protein MG09312.4 [Magnaporthe grisea 70-15] (Evalue:0.0000000000003)	(Evalue:0.0000000000003)	-0.0532398	-0.413757	-0.288333	-0.0085825	2.47097	0.0619085		0.290914	0.429762	0.524873	0.0723564		0.0978166		0.158528	0.435964	0 0 0	?	yes (↑)
	contig2000Sep131300_2924	AN1370.2	gi|14318483|ref|NP_116618.1| Mps One Binder Mob2p [Saccharomyces cerevisiae] (Evalue:2E-22), Component of the RAM signalling netwrok, localizes and activates the Ace2p in the daughter cell nucleus to direct daughter cell-specific transcription of several genes involved in cell separation	(Evalue:2E-22)	0.692671	-0.0540528	0.302196	-1.02507	-0.216739	-0.154164	-1.10844	-0.646914	-0.32643	-0.355238	0.225162	1.20983	0.325287	0.719841	0.290595	0.151219	0 ↓ ↑	?	yes (↓)		OK
	contig2000Sep131300_1710	AN1378.2	gi|38101873|gb|EAA48774.1| hypothetical protein MG00432.4 [Magnaporthe grisea 70-15] (Evalue:6E-56)	(Evalue:6E-56)	-0.0620331	0.470902	1.05047	-2.34674	-0.411921	0.050656		0.0486113	-1.91147	-1.2928	-0.0014116	-0.831993	-0.581922	-0.0811128	0.708239	-0.0527573	↑ 0 0	?		yes (↓)	OK
	contig2000Sep131300_4215	AN1382.2	gi|32412584|ref|XP_326772.1| hypothetical protein [Neurospora crassa] (Evalue:e-108)	(Evalue:e-108)	-0.179538	0.161183	-0.746553	0.525518	0.298186	-0.546218	1.12256	-0.117554	-0.770016	0.759506	-0.103256	0.634147	0.0873948		-0.268199	-0.0634935	0 ↑ 0	?			OK
	contig2000Sep131300_2388	AN1386.2	gi|18858055|ref|NP_572275.1| CG16721-PA [Drosophila melanogaster] (Evalue:0.0000000000000002)	(Evalue:0.0000000000000002)	0.257908	-0.323646	1.2327		-1.37822	-1.40605		-0.94945				1.09724	1.64187		0.615194	2.01104	↑ ↓ ↑	?			OK
	contig2000Sep131300_2682	AN1388.2	unknown	unknown	-0.0267007	-0.709654	-1.79726	-0.649992	-0.421254	0.571937		-0.207772	-0.634495	1.1395	0.388748		-0.407998		0.191663	0.460598	↓ 0 0	?		yes (↑)	OK
	contig2000Sep131300_1816	AN1392.2	gi|28881351|emb|CAD70393.1| conserved hypothetical protein [Neurospora crassa] (Evalue:5E-82)	(Evalue:5E-82)	-0.0828018	0.445864	1.55622	-0.310036	0.169589	-0.616564	0.263036	0.497572		-0.932175	0.411627	-0.0785534	0.47707		1.52051	1.45184	↑ 0 ↑	?			OK
	contig2000Sep131300_4369	AN1423.2	gi|11358901|pir||T47415 transporter-like protein [Arabidopsis thaliana] (Evalue:9E-32)	(Evalue:9E-32)	-0.0678786	-0.205064	0.176495	1.06264	0.395684	0.0828127	0.732626	-0.0626224	-0.113389	0.132076	-0.20393	-0.610182	0.978166	-0.302321	-0.418025	-0.217738	0 0 0	?	yes (↑)
	contig2000Sep131300_2971	AN1427.2	gi|18394560|ref|NP_564043.1| expressed protein [Arabidopsis thaliana] (Evalue:3E-77)	(Evalue:3E-77)		0.987291	1.51176					0.963441			-0.641925	2.65073	0.239282			0.0469534	↑ 0 ↑	?
	contig2000Sep131300_474	AN1428.2	gi|31982133|ref|NP_766523.2| RIKEN cDNA 5730457F11 [Mus musculus] (Evalue:e-141)	(Evalue:e-141)	-0.591515	-1.19315	0.0646214	0.503564	-0.0827643	-0.425677	-0.407607	-0.121531	0.412735	0.171367	0.0471146	0.0549684	-1.35523	-0.401591	-0.186131	-0.20636	↓ 0 ↓	?			OK
	contig2000Sep131300_4116	AN1438.2	gi|38111397|gb|EAA56984.1| hypothetical protein MG07339.4 [Magnaporthe grisea 70-15] (Evalue:0.0000000002)	(Evalue:0.0000000002)	-0.261592	-0.0536624	1.14713	0.542798	-0.0996332	-0.79545	-0.681401	-0.115786	-2.07293	-0.629033	-0.900646	-0.0989402	0.0940853	0.0099166	0.798467	1.14559	↑ 0 ↑	?		yes (↓)	OK
	contig2000Sep131300_3699	AN1438.2	gi|38111397|gb|EAA56984.1| hypothetical protein MG07339.4 [Magnaporthe grisea 70-15] (Evalue:0.0000000002)	(Evalue:0.0000000002)	-0.664049	-0.578222	0.404611	-0.110366	-1.24998	0.225147		0.028643			-0.131357	1.04311	0.554462		-0.655981	-0.0295833	0 0 ↑	superoxide	yes (↓)		OK
	contig2000Sep131300_4123	AN1449.2	gi|40745423|gb|EAA64579.1| hypothetical protein AN1449.2 [Emericella nidulans FGSC A4] (Evalue: 5e-55)	(Evalue: 5e-55)	0.26527	1.45188	-0.689108	-0.590203		1.09987		0.235054	-0.238089		1.44401	1.73298	0.780888		-0.927113	2.56182	↑ ↑ ↑	GSH/GSSG			OK
	contig2000Sep131300_3587	AN1450.2	gi|28828097|gb|AAO50780.1| hypothetical protein [Dictyostelium discoideum] (Evalue:2E-28)	(Evalue:2E-28)	0.182674	-0.183048	0.384713	0.881928	1.71076	-0.110598	0.203499	0.275673	0.0872265		0.885925	-0.183495	0.246548	-0.583083	-0.624669	-0.245591	0 0 0	?	yes (↑)
	contig2000Sep131300_378	AN1450.2	gi|28828097|gb|AAO50780.1| hypothetical protein [Dictyostelium discoideum] (Evalue:2E-28)	(Evalue:2E-28)	0.641147	0.621669	1.41159	-0.715624	1.57166	0.129062		1.49723	-1.03447	0.464389	0.728809	-0.162542	0.902581	-0.0063147	-0.641394	1.12997	↑ ↑ ↑	GSH/GSSG			OK
	contig2000Sep131300_767	AN1464.2	gi|30685384|ref|NP_567623.2| expressed protein [Arabidopsis thaliana] (Evalue:5E-50)	(Evalue:5E-50)	-0.151198	-0.0854147	1.03001	-0.703901	0.0813966			-1.08889	0.286123		0.673505	-0.734598	-0.890964		0.360183		↑ ↓ 0	?
	contig2000Sep131300_4474	AN1486.2	gi|19114242|ref|NP_593330.1| putative ribonuclease subunit by similarity to yeast rrp1 [Schizosaccharomyces pombe] (Evalue:1E-28)	(Evalue:1E-28)		-0.0999131		0.357277	-0.0764507		0.919021	-0.503665		-3.32884	0.143084	0.302561			0.443811	1.23019	0 0 ↑	superoxide		yes (↓)
	contig2000Sep131300_2456	AN1487.2	gi|32423099|ref|XP_331987.1| predicted protein [Neurospora crassa] (Evalue:2E-51)	(Evalue:2E-51)	0.0113669	0.242319		-2.63282	0.0322966	0.835208		-1.48949	-0.757273	-0.354511	1.48492		-1.68071	-0.943974	-0.885085	-0.170423	0 ↓ ↓	peroxide	yes (↓)		OK
	contig2000Sep131300_4305	AN1487.2	gi|32423099|ref|XP_331987.1| predicted protein [Neurospora crassa] (Evalue:2E-51)	(Evalue:2E-51)							0.252421	-0.566426	-0.0749119			-1.17002					0 0 ↓	superoxide
	contig2000Sep131300_206	AN1493.2	gi|38105702|gb|EAA52096.1| hypothetical protein MG03691.4 [Magnaporthe grisea 70-15] (Evalue:2E-24)	(Evalue:2E-24)	-0.201048	-1.55992	-0.922844	0.483176	0.446402	-0.888274	-1.45611	0.0232699	0.726862	0.879476	-0.0172359	0.0261802	0.0048365	0.659551	0.802266	0.568733	↓ ↓ 0	?			OK
	contig2000Sep131300_672	AN1495.2	gi|19113214|ref|NP_596422.1| small nuclear ribonucleoprotein [Schizosaccharomyces pombe] (Evalue:3E-21)	(Evalue:3E-21)	-0.270751	-0.818316	-0.904578	0.778378	0.206739	-0.210527	-0.586831	-0.51549	-0.0309562	0.34832	-1.04174	-1.64605	-1.74151		-0.190385	-1.07349	0 0 ↓	superoxide		yes (↓)	OK
	contig2000Sep131300_2571	AN1496.2	gi|38099605|gb|EAA46930.1| hypothetical protein MG10741.4 [Magnaporthe grisea 70-15] (Evalue:8E-39)	(Evalue:8E-39)	-0.0948362	0.699842				0.184558		-0.356864				-3.33588	-5.19424				0 0 ↓	superoxide
	contig2000Sep131300_3179	AN1506.2	gi|6324435|ref|NP_014504.1| Bypass of Stop Codon transcript encoded by this ORF shows a high Bsc6p [Saccharomyces cerevisiae] (Evalue:9E-19)	(Evalue:9E-19)	-0.0231866	-0.0744998	0.859016	-0.665962	-0.560636	-0.590235	-0.338512	0.733253	-0.105972	0.116287	0.053736	-1.78675	-0.429966		-0.117669	-0.267966	0 0 ↓	superoxide			OK
	contig2000Sep131300_887	AN1536.2	gi|32408395|ref|XP_324679.1| predicted protein [Neurospora crassa] (Evalue:1E-69)	(Evalue:1E-69)	0.537745	0.3877	0.74324			-0.526286		0.736286	-0.0490014			2.22009			0.152464		0 0 ↑	superoxide
	contig2000Sep131300_1371	AN1556.2	gi|27948448|gb|AAO25543.1| GAMYB-binding protein [Hordeum vulgare subsp. vulgare] (Evalue:9E-56)	(Evalue:9E-56)	-0.299307	-0.149855	0.515929	1.23486	-0.071308	-0.30712	-0.480513	0.337322	0.464611	0.584457	-0.287886	-0.599123	-0.0163075	0.0167855	-0.15608	-0.0509832	0 0 0	?	yes (↑)
	contig2000Sep131300_4471	AN1578.2	gi|32420699|ref|XP_330793.1| hypothetical protein [Neurospora crassa] (Evalue:3E-60)	(Evalue:3E-60)	0.0067096	0.563669	0.713434	0.663877	1.29436	0.181081		0.792383	0.267154		1.00842	0.20267	-0.972531		-0.381281	1.37664	0 0 ↑	superoxide	yes (↑)	yes (↑)	OK
	contig2000Sep131300_3546	AN1603.2	unknown	unknown	-0.150518	-0.0400264	0.547927	0.226249	-0.443951	-0.0417284		0.140544		7.05706	-0.400348	-0.51257	0.160323		-0.75346	0.26352	0 0 0	?		yes (↑)
	contig2000Sep131300_688	AN1605.2	unknown	unknown	0.364222	1.56221	-0.367675	0.319875	0.234784	0.804193	0.638448	-0.0015422	0.354329	0.0681981	0.30771	0.650078	0.0633111	1.16505	0.760231	1.46643	↑ 0 ↑	?			OK
	contig2000Sep131300_2937	AN1609.2	unknown	unknown								-1.10075			-0.045382				0.819259	1.41564	0 ↓ ↑	?
	contig2000Sep131300_3404	AN1619.2	gi|4959956|gb|AAD34563.1| unknown [Aspergillus terreus] (Evalue:9E-22)	(Evalue:9E-22)		0.0905825						-2.50538			-2.09459		1.06476			-3.31285	0 ↓ ↑	?
	contig2000Sep131300_2837	AN1646.2	gi|38110533|gb|EAA56237.1| hypothetical protein MG01889.4 [Magnaporthe grisea 70-15] (Evalue:0.00000006)	(Evalue:0.00000006)								-0.484962			0.901021		0.337254		0.406793	1.64939	0 0 ↑	superoxide
	contig2000Sep131300_2504	AN1654.2	unknown	unknown			-0.65068	1.56731				0.260256	-0.642023	0.631922	0.0504478		0.292588		-0.471277	-0.491322	0 0 0	?	yes (↑)
	contig2000Sep131300_2519	AN1667.2	gi|38110147|gb|EAA55911.1| hypothetical protein MG01562.4 [Magnaporthe grisea 70-15] (Evalue:1E-23)	(Evalue:1E-23)								1.17652			2.04824						0 ↑ 0	?
	contig2000Sep131300_1438	AN1671.2	gi|19112260|ref|NP_595468.1| similar to phosphatidic acid phosphatase [Schizosaccharomyces pombe] (Evalue:4E-35), believed to dephosphorylate bioactive lipid messengers, so modifying or attenuating their activities	(Evalue:4E-35)	0.150176	-0.898439	-3.03377	-1.46471	-0.389112	0.293551		-2.45153	0.183456	-0.179977	-1.00325		-1.83087	-1.68119	-1.61966	-2.50481	↓ ↓ ↓	GSH/GSSG			OK
	contig2000Sep131300_1542	AN1671.2	gi|19112260|ref|NP_595468.1| similar to phosphatidic acid phosphatase [Schizosaccharomyces pombe] (Evalue:4E-35)	(Evalue:4E-35)	-0.151904	-0.0655221	0.424746	-0.30728	-0.497157	-0.579014	-1.51122	-0.365468	0.386878	-0.869253	-2.72825	0.0745237	-0.0234574		0.276208	-0.590862	0 ↓ 0	?			OK
	contig2000Sep131300_165	AN1671.2	gi|19112260|ref|NP_595468.1| similar to phosphatidic acid phosphatase [Schizosaccharomyces pombe] (Evalue:4E-35)	(Evalue:4E-35)									-3.7746		-2.02947						0 0 0	?		yes (↓)
	contig2000Sep131300_4581	AN1676.2	gi|38102460|gb|EAA49295.1| hypothetical protein MG00953.4 [Magnaporthe grisea 70-15] (Evalue:1E-27)	(Evalue:1E-27)		0.403221						-0.502386	-1.47777		-2.89674		-0.106187		0.961712	0.896596	0 0 0	?		yes (↓)
	contig2000Sep131300_2416	AN1702.2	gi|4972245|emb|CAB43936.1| GABA permease [Emericella nidulans] (Evalue:3E-24)	(Evalue:3E-24)	-0.0067834	0.577814	-0.0824397	0.543321	-0.0578546	0.329188	-0.338726	0.191083	-5.02799	-0.180555	-0.443419	0.322883	0.841252		0.513984	-0.24128	0 0 0	?		yes (↓)
	contig2000Sep131300_4291	AN1713.2	gi|6322942|ref|NP_013015.1| Ykr089cp [Saccharomyces cerevisiae] (Evalue:e-100)	(Evalue:e-100)	-0.790936	-0.407932				0.447132		0.621578	-0.712671		1.00102		-0.32017			0.441311	0 0 0	?		yes (↑)
	contig2000Sep131300_2514	AN1754.2	gi|32413735|ref|XP_327347.1| predicted protein [Neurospora crassa] (Evalue:0.0000001)	(Evalue:0.0000001)	0.175136	1.26368	0.313294					2.06123	0.398879		0.87984	0.764976	1.61387			2.69049	↑ ↑ ↑	GSH/GSSG
	contig2000Sep131300_607	AN1754.2	gi|32413735|ref|XP_327347.1| predicted protein [Neurospora crassa] (Evalue:0.0000001)	(Evalue:0.0000001)	1.79783	1.09737	-1.39306					-0.436401				0.589397	0.098988				↑ 0 0	?
	contig2000Sep131300_1907	AN1827.2	gi|16804980|ref|NP_473009.1| transmission-blocking target antigen s230 precursor [Plasmodium falciparum 3D7] (Evalue:0.000006)	(Evalue:0.000006)	0.265356	0.683168	1.77795	0.697074	-1.21008	0.407445		0.900367	0.347982	-0.186939	-0.352661	0.306857	1.69317		0.682732	1.371	↑ 0 ↑	?			OK
	contig2000Sep131300_1788	AN1836.2	gi|32418368|ref|XP_329662.1| predicted protein [Neurospora crassa] (Evalue:0.000000000002)	(Evalue:0.000000000002)		-0.491501		-2.63477	0.951098			-1.15598	0.0911093	-0.573261	0.0672671		-0.14755		0.528173	0.993445	0 ↓ 0	?	yes (↓)
	contig2000Sep131300_1674	AN1836.2	gi|32418368|ref|XP_329662.1| predicted protein [Neurospora crassa] (Evalue:0.000000000002)	(Evalue:0.000000000002)	0.12958	-0.169086	-1.3059	-2.81463	-0.459749	0.551112	1.17495	-2.26371	-1.44136	-0.419202	1.09795	0.595785	-1.46668	-0.503	1.05599	0.473797	↓ ↑ ↓	?			OK
	contig2000Sep131300_1027	AN1863.2	gi|32421711|ref|XP_331299.1| hypothetical protein [Neurospora crassa] (Evalue:2E-26)	(Evalue:2E-26)	-0.045826	-0.35392	-0.963186	0.800258	0.293522	-0.321053	0.281969	-0.490978	0.39974	1.23272	0.176817	-1.15757	-1.70408	-1.06258	-1.98921	-0.724395	0 0 ↓	superoxide		yes (↑)	OK
	contig2000Sep131300_952	AN1870.2	gi|38103987|gb|EAA50617.1| hypothetical protein MG04376.4 [Magnaporthe grisea 70-15]; (Evalue:5E-48)	(Evalue:5E-48)								-1.44113									0 ↓ 0	?
	contig2000Sep131300_3229	AN1871.2	gi|32403854|ref|XP_322540.1| predicted protein [Neurospora crassa] (Evalue:7E-53)	(Evalue:7E-53)	-0.0905783	-0.179038	-1.00359	0.722061	-0.100245	-0.14879	0.145304	-0.608631	0.501121	-0.10975	-0.0468963	-0.326917	0.936112	-0.328491	-0.194756	-0.265452	↓ 0 0	?			OK
	contig2000Sep131300_4497	AN1876.2	gi|6324512|ref|NP_014581.1| putative hemolysin-like protein with three transmembrane domains Mam3p [Saccharomyces cerevisiae] (Evalue:e-108)	(Evalue:e-108)	0.377982			1.26862	1.00276			-0.421632	0.436455	0.81392	-0.40618		-1.30996			-0.186334	0 0 ↓	superoxide	yes (↑)
	contig2000Sep131300_680	AN1898.2	gi|32415579|ref|XP_328268.1| predicted protein [Neurospora crassa] (Evalue:5E-30)	(Evalue:5E-30)	-0.15074	-0.381101	0.534988	0.305532	-0.121288	0.19001		2.50217	-0.726168	1.16538	-0.000563503	-1.47458	-0.340613	0.685692	0.642929	0.442838	0 ↑ ↓	?			OK
	contig2000Sep131300_4463	AN1919.2	gi|1351604|sp|Q09839|YAC1_SCHPO Hypothetical protein C16C9.01c in chromosome I [Schizosaccharomyces pombe] (Evalue:7E-34)	(Evalue:7E-34)	-0.0989389	0.237468	0.373947	0.0474901	0.213033	-0.266285	-0.532123	-0.606788	-1.82494		-0.230689	-1.72508	-1.16614		0.925114	-0.579457	0 0 ↓	superoxide		yes (↓)	OK
	contig2000Sep131300_4149	AN1921.2	gi|6324425|ref|NP_014494.1| May promote peroxisomal proliferation by participating in Pex11p [Saccharomyces cerevisiae] (Evalue:3E-20)	(Evalue:3E-20)	-0.122743	-0.235608		-0.990124	0.313141	0.110347		1.36779	-0.424467	0.658773	0.393672		0.365899		-0.0172729	0.634681	0 ↑ 0	?			OK
	contig2000Sep131300_2536	AN1935.2	gi|6324943|ref|NP_015012.1| novel component of yeast cortical actin patches, shares functions Scp1p [Saccharomyces cerevisiae] (Evalue:3E-20)	(Evalue:3E-20)								-1.90447			-1.31268					-1.51267	0 ↓ ↓	peroxide
	contig2000Sep131300_3283	AN1939.2	unknown	unknown				1.04168				-0.0498906			1.06909		0.606338			1.56142	0 0 ↑	superoxide	yes (↑)	yes (↑)
	contig2000Sep131300_119	AN1954.2	gi|6320380|ref|NP_010460.1| mitochondrial ribosome small subunit component Rsm24p Rsm24p [Saccharomyces cerevisiae] (Evalue:3E-27)	(Evalue:3E-27)		1.92459						1.37705			0.0427427	1.83747	2.31933			2.45051	↑ ↑ ↑	GSH/GSSG
	contig2000Sep131300_971	AN1973.2	gi|19113460|ref|NP_596668.1| vesicle transport v-snare protein [Schizosaccharomyces pombe] (Evalue:2E-24)	(Evalue:2E-24)	-0.277928	-0.566119	-1.0974	0.301174	0.854415	-0.342509	0.257565	-0.602879	0.0354129	0.529661	0.768477	-1.08391	-1.60847	-0.699311	-2.20948	-1.44679	↓ 0 ↓	?			OK
	contig2000Sep131300_968	AN1974.2	gi|6323001|ref|NP_013073.1| Iron Sulfur Assembly -- IscA/NifA homolog Isa1p [Saccharomyces cerevisiae] (Evalue:1E-32)	(Evalue:1E-32)	0.112645	0.37747	-0.079398	1.24242	0.185316	-0.0433594	0.460684	0.164564	-0.098704	-0.0438477	-0.213168	0.337271	-2.25787	-0.679336	0.569947	0.381618	0 0 ↓	superoxide	yes (↑)		OK
	contig2000Sep131300_541	AN2001.2	gi|38109825|gb|EAA55634.1| hypothetical protein MG01285.4 [Magnaporthe grisea 70-15] (Evalue:e-180)	(Evalue:e-180)	-0.0351303	0.135926	0.364289	0.0775925	-0.800071	-1.30032		-0.675407	-0.364329	-1.24552	-1.10007	-0.119247	-0.29225	0.194676	-0.578854	-1.23654	0 ↓ ↓	peroxide			OK
	contig2000Sep131300_3642	AN2009.2	gi|27450537|gb|AAO14630.1| RfeB [Emericella nidulans] (Evalue:0)	(Evalue:0)								1.40505			0.12189		0.417588			0.0261492	0 ↑ 0	?
	contig2000Sep131300_4327	AN2013.2	gi|38101076|gb|EAA48097.1| hypothetical protein MG09634.4 [Magnaporthe grisea 70-15] (Evalue:0.0000001)	(Evalue:0.0000001)		0.599471	-0.82129			-0.580927		-1.39353	2.44338	-0.135233	0.528836		0.607543		0.359917	1.27561	0 ↓ ↑	?			OK
	contig2000Sep131300_747	AN2020.2	gi|3915764|sp|P97367|MEI2_MOUSE Homeobox protein Meis2 (Meis1-related protein 1) Mus musculus (Evalue:0.00000000000000009)	(Evalue:0.00000000000000009)	-0.149251	-0.377438	-0.101417					-0.89637	0.68693		1.81427		0.918497		1.98207	0.50608	0 0 ↑	superoxide		yes (↑)
	contig2000Sep131300_265	AN2049.2	gi|29124544|gb|AAH48885.1| Similar to RIKEN cDNA 2610304G08 gene [Danio rerio] (Evalue:0.00000000000002)	(Evalue:0.00000000000002)	0.0441119	1.07479				1.03594		1.67106					1.78918				↑ ↑ ↑	GSH/GSSG
	contig2000Sep131300_940	AN2050.2	gi|19112542|ref|NP_595750.1| clathrin light chain [Schizosaccharomyces pombe] (Evalue:3E-23)	(Evalue:3E-23)	-0.276857	1.68617	1.64457		-3.39235	0.104949	0.182464	4.58938	2.16572		3.45543	-0.5054	3.88277	-0.104353	0.648226	4.39366	↑ ↑ ↑	GSH/GSSG			OK
	contig2000Sep131300_3092	AN2084.2	gi|28202134|gb|AAO34671.1| methyltransferase [Gibberella zeae] (Evalue:3E-48)	(Evalue:3E-48)	-0.0943335	0.181658	-0.427273		0.551122	-0.0779618		-0.889647	-0.59689		-0.360176	-1.17007	-1.68401		-0.783086	-1.73529	0 0 ↓	superoxide			OK
	ANI271844|	AN2087.2	unknown	(Evalue: 0)									-1.26963								0 0 0	?		yes (↓)
	contig2000Sep131300_585	AN2089.2	gi|10092617|ref|NP_065389.1| poly(rC) binding protein 3 poly(rC)-binding protein 3 poly [Homo sapiens] (Evalue:4E-34)	(Evalue:4E-34)	0.175064	0.414951	0.689856	-0.232759	0.537358	0.0465459		0.760516	-0.447406	1.23401	0.921585	-1.89636	0.221921		-0.0310662	1.34171	0 0 ↓	superoxide		yes (↑)	OK
	contig2000Sep131300_2458	AN2103.2	gi|6320719|ref|NP_010799.1| Acn9p [Saccharomyces cerevisiae] (Evalue:0.0000000000007), ACETATE UTILISATION, GLUCONEOGENESIS, Protein of the mitochondrial intermembrane space, required for acetate utilization and gluconeogenesis has orthologs in higher eukaryotes Acn9p [Saccharomyces cerevisiae], exact function un-known	(Evalue:0.0000000000007)	0.883847	1.43291	-0.129849	0.89989	-0.0726351	1.19197	1.06844	-0.120786	1.15207	0.0253543	-0.202642	2.10015	-0.40057	0.196514	-1.2479	0.625207	↑ ↑ ↑	GSH/GSSG			OK
	contig2000Sep131300_3230	AN2108.2	gi|38101198|gb|EAA48194.1| hypothetical protein MG10257.4 [Magnaporthe grisea 70-15] (Evalue:0.0000000000000009)	(Evalue:0.0000000000000009)	-0.203806	-0.5867	-0.944313	0.462584	2.94715	-0.105057	0.756066	-0.702128	2.2172	0.349987	0.674038	-1.07392	-1.67265	-1.56881	-2.2397	-1.82409	0 0 ↓	superoxide	yes (↑)	yes (↑)	OK
	contig2000Sep131300_4387	AN2122.2	gi|38566844|emb|CAE76150.1| related to transcriptional activator Mut3p [Neurospora crassa] (Evalue:9E-23)	(Evalue:9E-23)	0.757663	0.0981891	0.0747517	0.134691	0.0090738	1.44554	0.632137	0.206861	-0.287508	0.654932	-0.272119	0.497869	-0.226054	-0.0058369	-0.0886092	-0.435946	0 ↑ 0	?			OK
	contig2000Sep131300_1277	AN2161.2	gi|38104950|gb|EAA51442.1| hypothetical protein MG10359.4 [Magnaporthe grisea 70-15] (Evalue:5E-54)	(Evalue:5E-54)	-0.504676	-0.211684	0.205416	0.289076	-0.601094	0.466582		0.024507	0.54515		-0.197387		-1.4249		0.81657	0.915126	0 0 ↓	superoxide			OK
	contig2000Sep131300_2184	AN2161.2	gi|38104950|gb|EAA51442.1| hypothetical protein MG10359.4 [Magnaporthe grisea 70-15] (Evalue:5E-54)	(Evalue:5E-54)	-0.406665	0.0956318	0.0087242			-1.33914		-0.528153	0.378478	-0.114837	0.262165	0.128211	0.0234403		0.0797307	0.0133434	0 ↓ 0	?			OK
	contig2000Sep131300_4259	AN2163.2	gi|19112743|ref|NP_595951.1| mad2-like protein possible mitotic checkpoint [Schizosaccharomyces pombe] (Evalue:0.00000003)	(Evalue:0.00000003)		0.21333				-0.826355			1.61782						0.393784		0 0 0	?		yes (↑)
	contig2000Sep131300_4263	AN2163.2	gi|19112743|ref|NP_595951.1| mad2-like protein possible mitotic checkpoint [Schizosaccharomyces pombe] (Evalue:0.00000003)	(Evalue:0.00000003)	-0.575336	-0.52487	0.870842		-1.32481	-0.675665		1.76669	0.0260371		-0.363908		0.479347		-0.301571	0.0457485	0 ↑ 0	?	yes (↓)		OK
	contig2000Sep131300_876	AN2166.2	gi|32407232|ref|XP_324202.1| predicted protein [Neurospora crassa] (Evalue:2E-73)	(Evalue:2E-73)	-0.313402	-0.135692	0.795925	-0.445584	0.0329976	-0.360471	-0.124028	1.05799	0.25368	0.0980508	0.265187	-0.69682	0.452255	1.25004	2.14602	0.386685	0 ↑ ↑	peroxide			OK
	contig2000Sep131300_3816	AN2169.2	gi|19114201|ref|NP_593289.1| hypothetical coiled-coil protein (syntaxin-like) Schizosaccharomyces pombe (Evalue:2E-52)	(Evalue:2E-52)	-0.0104944	-0.834228	-0.623178	0.783732	0.521982	0.0013157		0.976603	1.27952	0.592843	-0.397766		-1.58304	0.150654	-1.94682	-2.39392	0 0 ↓	superoxide		yes (↑)	OK
	contig2000Sep131300_1043	AN2171.2	gi|32415037|ref|XP_327998.1| hypothetical protein (AL451012) conserved hypothetical protein [Neurospora crassa] (Evalue:1E-32)	(Evalue:1E-32)	0.839083	0.48871		0.0019516		-0.425075	0.216512	-2.08295			0.141996	-1.35911	-2.57092			-0.661326	0 ↓ ↓	peroxide			OK
	contig2000Sep131300_4423	AN2176.2	gi|38110024|gb|EAA55806.1| hypothetical protein MG01457.4 [Magnaporthe grisea 70-15] (Evalue:e-136)	(Evalue:e-136)	-0.050428	-1.05417	0.664152	0.770814		-0.24948		0.240097	-0.495993	-0.105155	-0.221315	1.09793	-0.402322		-0.500035	-0.315156	↓ 0 ↑	?			OK
	contig2000Sep131300_2624	AN2177.2	gi|18087499|gb|AAL58884.1| putative oxidoreductase [Emericella nidulans] (Evalue:4E-33)	(Evalue:4E-33)	-0.521549	-1.06279	-0.178288	-0.412088	-0.0521406	-0.803221		0.541774	-0.326825	-1.45397	0.615527	0.0497971	0.508118	0.524914	-1.11705	0.0370396	↓ 0 ↓	?		yes (↓)	OK
	contig2000Sep131300_2467	AN2181.2	gi|19075263|ref|NP_587763.1| putative transcription factoriia small subunit [Schizosaccharomyces pombe] (Evalue:2E-30)	(Evalue:2E-30)	0.202582	0.153624		0.112382		0.7959		0.351972	-1.00372	-0.296908	-0.317755		0.70349		0.416603	1.51876	0 0 ↑	superoxide		yes (↓)	OK
	contig2000Sep131300_3870	AN2218.2	gi|27694917|gb|AAH43862.1| MGC53705 protein [Xenopus laevis] (Evalue:8E-88)	(Evalue:8E-88)	-1.02917	0.177573	0.574397			-1.82612		3.01587	-0.252543	1.77477	-0.0831634	-1.77053	-1.0195		0.0451629	1.05642	↓ ↓ ↓	GSH/GSSG			OK
	contig2000Sep131300_4449	AN2219.2	gi|32409503|ref|XP_325232.1| related to ahmp1 protein [MIPS] [Neurospora crassa] (Evalue:e-102)	(Evalue:e-102)	-0.0216741	0.391345	0.659282	0.398007	-1.33668	-1.24323		-0.211435	-0.337899	-0.0914158	-0.442405	-0.565027	0.141873		-0.772567	-1.20884	0 ↓ ↓	peroxide	yes (↓)		OK
	contig2000Sep131300_4270	AN2219.2	gi|32409503|ref|XP_325232.1| related to ahmp1 protein [MIPS] [Neurospora crassa] (Evalue:e-102)	(Evalue:e-102)	-0.259431	-0.842586	0.497229	0.122187	0.583663	-0.0460756	-0.860495	0.250884	0.301583	0.109309	0.0431352	0.629299	1.07551	1.43436	1.141	1.15244	0 0 ↑	superoxide			OK
	contig2000Sep131300_1052	AN2238.2	gi|1362225|pir||S55900 DNAJ-like protein homolog - fission yeast [Schizosaccharomyces pombe] (Evalue:1E-36)	(Evalue:1E-36)	-0.0572125	-0.945715	-0.361895	-0.602952	0.316582	0.615831	0.0082123	0.486917	0.379397	-0.132494	0.0999657	-1.34174	0.337162	-0.35833	-1.7596	0.198981	0 0 ↓	superoxide			OK
	contig2000Sep131300_701	AN2268.2	gi|6320443|ref|NP_010523.1| Mitochondrial ribosomal protein MRPL7 (YmL7) Mrpl7p [Saccharomyces cerevisiae] (Evalue:2E-34)	(Evalue:2E-34)	-0.0745503	-0.0995685	1.23901					1.93685	-0.95118				0.084918				↑ ↑ 0	?
	contig2000Sep131300_129	AN2277.2	gi|14210188|gb|AAK56937.1| hypothetical SH3 domain-containing protein [Coccidioides posadasii] (Evalue:2E-38)	(Evalue:2E-38)	0.474253	0.186437	0.0341527	0.174495	-0.202584			0.186435	0.0115843	0.641634	0.15113	-3.33462	0.163777	-0.0645796	0.57313	0.946284	0 0 ↓	superoxide
	contig2000Sep131300_1317	AN2307.2	gi|32411995|ref|XP_326478.1| hypothetical protein [Neurospora crassa] (Evalue:0.0000000001)	(Evalue:0.0000000001)	-0.211681	-0.235984	0.768683	-0.416493		0.431329		-0.190818	1.99538	-0.443753	-1.05605	1.30384	0.756911		0.984821	-0.460158	0 0 ↑	superoxide		yes (↑ ↓)	OK
	contig2000Sep131300_3786	AN2310.2	gi|6318261|emb|CAB60246.1| SPAC1093.01 [Schizosaccharomyces pombe] (Evalue:0)	(Evalue:0)	0.105541	-0.0674541	0.870502		-0.172821	1.11654		-0.591511	0.008701		-0.0509867		-0.467463		-1.04422	0.149728	0 ↑ ↓	?			OK
	contig2000Sep131300_511	AN2317.2	gi|6322978|ref|NP_013050.1| yeast cortical cytoskeleton component mammalian cofilin homolog Cof1p [Saccharomyces cerevisiae] (Evalue:6E-20)	(Evalue:6E-20)	-0.469471	-0.18876	0.857696	0.527425	0.4706	-0.718452	-0.776082	-0.274585	0.308776		-0.499018	-1.41775	-0.56501	-0.0371308	-0.0778845	-0.944451	0 0 ↓	superoxide			OK
	contig2000Sep131300_48	AN2325.2	gi|38105315|gb|EAA51756.1| hypothetical protein MG03351.4 [Magnaporthe grisea 70-15] (Evalue:0)	(Evalue:0)								-1.58442		-0.132904	-0.865369					-1.84237	0 ↓ ↓	peroxide
	contig2000Sep131300_2103	AN2338.2	unknown	unknown	0.415181	0.451994	-0.939789	-1.04	1.18933	0.20302		-0.240282	-0.085104	0.658025	1.62271	1.53281	0.729414	1.22599	1.19325	1.92674	0 0 ↑	superoxide	yes (↓ ↑)	yes (↑)	OK
	contig2000Sep131300_232	AN2338.2	unknown	unknown	0.220182	0.969906	-0.144803	0.830636	0.599513			-1.07537	-0.333872		-0.0946617		-0.45598			-0.369789	0 ↓ 0	?
	contig2000Sep131300_4573	AN2382.2	gi|38099849|gb|EAA47129.1| hypothetical protein MG10952.4 [Magnaporthe grisea 70-15] (Evalue:0.0000003)	(Evalue:0.0000003)	-0.102495	0.306668	-0.586039	-0.342222	0.245394	0.341621		-1.05935			0.220919		-0.522547		0.084797	-0.0148267	0 ↓ 0	?			OK
	contig2000Sep131300_3297	AN2404.2	gi|32407526|ref|XP_324278.1| predicted protein [Neurospora crassa] (Evalue:4E-86)	(Evalue:4E-86)	-0.135757	-1.53807	-2.98021	-1.71744	-0.823579	-0.758323	-1.55337	-3.36831	0.358578	-0.478202	-1.23957	-0.365125	-2.78643	-1.78092	-2.47452	-0.821054	↓ ↓ ↓	GSH/GSSG			OK
	contig2000Sep131300_756	AN2405.2	gi|32416268|ref|XP_328612.1| hypothetical protein [Neurospora crassa] (Evalue:8E-52)	(Evalue:8E-52)	0.0670244	0.205234	0.590465	0.871932				0.262472	-2.10128	-0.0746334	0.284609	0.295642	0.851788		1.43208	2.88752	0 0 ↑	superoxide		yes (↓)
	contig2000Sep131300_1342	AN2419.2	gi|6321446|ref|NP_011523.1| Putative t-SNARE of the plasma membrane Sec9p [Saccharomyces cerevisiae] (Evalue:9E-35)	(Evalue:9E-35)	0.0502209	-0.253128	-1.21317	0.0602976	-1.15572	0.964911		-0.171399	-0.252668		-0.292471	0.323472	-0.0959546	-1.16832	-0.693786	-0.830425	↓ 0 ↓	?			OK
	contig2000Sep131300_1543	AN2425.2	gi|17539466|ref|NP_500391.1| protein phosphatase 1 (35.6 kD) (4E410) [Caenorhabditis elegans] (Evalue:1E-96)	(Evalue:1E-96)	-0.27956	-1.46841	-1.00322	-1.17778	0.598033	-0.189902	-0.88852	-1.26688	-0.700419	-0.0430036	-0.426228	-0.570944	-1.03649	-0.545839	-0.573452	-0.993128	↓ ↓ ↓	GSH/GSSG			OK
	contig2000Sep131300_3252	AN2425.2	gi|17539466|ref|NP_500391.1| protein phosphatase 1 (35.6 kD) (4E410) [Caenorhabditis elegans] (Evalue:1E-96)	(Evalue:1E-96)		-0.0606615	-0.101153			0.366227		-1.644			1.15874		-0.70633		-0.160355	1.92734	0 ↓ ↑	?			OK
	H.	AN2426.2	H.	(Evalue: 0)															1.49341		0 0 ↑	superoxide
	contig2000Sep131300_1659	AN2426.2	gi|122094|sp|P23751|H42_EMENI Histone H4.2 [Emericella nidulans] (Evalue:1E-39)	(Evalue:1E-39)	0.462983	0.845775	-0.720726	4.28159		0.419189		-0.320699			0.324912	-1.88252	-0.0673519			0.334873	0 0 ↓	superoxide	yes (↑)		OK
	contig2000Sep131300_505	AN2437.2	gi|19075979|ref|NP_588479.1| putative pre-tRNA/pre-rRNA processing protein [Schizosaccharomyces pombe] (Evalue:0.000000002)	(Evalue:0.000000002)	0.0459893	-0.190863	-0.748478	-0.189967				0.479748	0.0970064		-1.89463	0.0669332	-0.254738		-0.636949	-1.64155	0 0 ↓	superoxide		yes (↓)
	contig2000Sep131300_1822	AN2442.2	gi|6323766|ref|NP_013837.1| Amino acid Sensor-Independent (ASI) genes encode membrane proteins (Evalue:0.0000008), Putative integral membrane E3 ubiquitin ligase genetic interactions suggest a role in negative regulation of amino acid uptake Asi1p [Saccharomyces cerevisiae]	(Evalue:0.0000008)								0.337847			5.35769				-1.07253	0.318014	0 0 ↓	superoxide		yes (↑)
	contig2000Sep131300_1813	AN2456.2	gi|6323839|ref|NP_013910.1| Protein required for cell viability Ymr185wp [Saccharomyces cerevisiae] (Evalue:0.0000000000000006)	(Evalue:0.0000000000000006)	-0.0791602	-0.199553	-2.76183			-0.0244822		-0.10834	1.3107		0.317044		-0.527965		0.292081	-1.16961	↓ 0 ↓	?		yes (↑)	OK
	contig2000Sep131300_1663	AN2484.2	gi|19114739|ref|NP_593827.1| profilin. Cdc3, [Schizosaccharomyces pombe] (Evalue:0.00000000000000002)	(Evalue:0.00000000000000002)								-0.655929					-1.01483				0 0 ↓	superoxide
	contig2000Sep131300_1485	AN2488.2	gi|32413885|ref|XP_327422.1| predicted protein [Neurospora crassa] (Evalue:0.000000000009)	(Evalue:0.000000000009)	0.375663	-0.147255	-2.86113	-1.37677	0.239313	0.898886	0.705414	-0.301164	-0.478097	-0.0306872	0.580308	3.11403	0.780817	0.565239	1.27084	1.09923	↓ 0 ↑	?			OK
	contig2000Sep131300_1322	AN2535.2	unknown	unknown	-0.038927	0.350907	0.979306	-1.2602	-0.178622	0.124123	-0.337558	-0.480932	-1.54583	0.105281	-0.103152	0.24972	-0.095716	0.64942	1.20798	0.388609	0 0 ↑	superoxide	yes (↓)	yes (↓)	OK
	contig2000Sep131300_4485	AN2557.2	gi|18399103|ref|NP_565457.1| SET-domain transcriptional regulator family [Arabidopsis thaliana] (Evalue:0.0000000002)	(Evalue:0.0000000002)	-1.50801	-0.235935	2.16309	-0.102949		0.0243032		1.29779			-0.116041	1.42445	0.53497			0.424918	↓ ↑ ↑	?			OK
	contig2000Sep131300_3030	AN2582.2	gi|32414585|ref|XP_327772.1| hypothetical protein [Neurospora crassa] (Evalue:0.000001)	(Evalue:0.000001)	-0.0491226	-0.171867	-0.759301	0.25743	-0.506715	0.427991	-0.567368	-0.273176	0.115616	-0.385916	-0.0820765	0.0647343	-0.224721	0.656418	-0.960198	-1.69559	0 0 ↓	superoxide			OK
	contig2000Sep131300_1226	AN2582.2	gi|32414585|ref|XP_327772.1| hypothetical protein [Neurospora crassa] (Evalue:0.000001)	(Evalue:0.000001)			0.034174		-2.40807			0.743527			-1.28528		-0.131446			-1.68558	0 0 ↓	superoxide	yes (↓)	yes (↓)
	contig2000Sep131300_2910	AN2592.2	gi|15721881|dbj|BAB68404.1| putative glutathione S-transferase [Gibberella fujikuroi] (Evalue:5E-21)	(Evalue:5E-21)	-0.28107	-0.288929	-0.259492	-0.134217	-0.113169	-0.556194	-0.657612	-0.192669	-0.402106	0.474697	0.434506	0.614776	0.881243	1.47421	0.379078	0.361976	0 0 ↑	superoxide			OK
	contig2000Sep131300_3073	AN2596.2	gi|14278967|dbj|BAB59027.1| cytochrome P450 [Coriolus versicolor] (Evalue:4E-38)	(Evalue:4E-38)	-0.11875	-0.935591	-2.23962	-0.407337	-1.08474	0.0061083		-2.13848	0.926859		-1.82309		-2.12863		-2.72171	-2.23744	↓ ↓ ↓	GSH/GSSG			OK
	contig2000Sep131300_1911	AN2597.2	gi|38108251|gb|EAA54304.1| hypothetical protein MG02289.4 [Magnaporthe grisea 70-15] (Evalue:0.000004)	(Evalue:0.000004)	-0.749405	-0.276374	-0.746579	0.928312	0.608073	-0.57613		-0.632015	1.35487		-0.324143	-0.433923	-1.05499		-2.61737	-0.696233	0 0 ↓	superoxide		yes (↑)	OK
	contig2000Sep131300_3896	AN2609.2	gi|6177971|dbj|BAA86103.1| O-methyltransferase [Aspergillus parasiticus] (Evalue:4E-37)	(Evalue:4E-37)			-0.0153441					0.0436804		-0.625017			-1.13167				0 0 ↓	superoxide
	contig2000Sep131300_4110	AN2686.2	gi|32404100|ref|XP_322663.1| predicted protein [Neurospora crassa] (Evalue:0.00000000000000005)	(Evalue:0.00000000000000005)	-0.453704	0.457022	1.42475		-0.402823	-0.426395		0.491907	0.38712		-1.04257	-0.483125	0.492487		0.81969	0.619593	↑ 0 0	?		yes (↓)	OK
	contig2000Sep131300_583	AN2691.2	gi|31195485|ref|XP_306690.1| ENSANGP00000014598 [Anopheles gambiae] (Evalue:0.00000000000002)	(Evalue:0.00000000000002)	-0.575758	-0.118685	1.20748	1.013	0.652473	-0.737507		0.73047	1.23038	0.427228	0.378989	-0.16665	-0.218046		-0.640299	-0.375146	↑ 0 0	?		yes (↑)	OK
	contig2000Sep131300_4411	AN2691.2	gi|31195485|ref|XP_306690.1| ENSANGP00000014598 [Anopheles gambiae] (Evalue:0.00000000000002)	(Evalue:0.00000000000002)	-0.351047	0.110237	1.42682	0.625789		-1.23532	-2.26926	0.322887	-0.537167		-0.767404	0.456681	-0.590918	-0.814771	-0.130463	-1.68952	↑ ↓ ↓	?			OK
	contig2000Sep131300_822	AN2692.2	gi|34860755|ref|XP_230851.2| similar to hypothetical protein [Rattus norvegicus] (Evalue:0.000006)	(Evalue:0.000006)								0.103437		-0.592206	-1.73847					0.133163	0 0 0	?		yes (↓)
	contig2000Sep131300_921	AN2702.2	unknown	unknown	-0.112856	0.142356	-0.442396	-0.153962	-0.0016483	-0.253078	-0.389063	-0.982443	-0.21805	0.470275	-0.499222	-0.92505	-1.29414	-1.27426	-0.479932	-0.929488	0 0 ↓	superoxide			OK
	contig2000Sep131300_1275	AN2741.2	gi|38112044|gb|EAA57519.1| hypothetical protein MG10194.4 [Magnaporthe grisea 70-15] (Evalue:3E-22)	(Evalue:3E-22)	0.315023	0.43755	0.144143	-0.531042	-2.48013			0.650061	1.37278		-0.601723	-1.48559	0.568057		-1.7894	-1.01579	0 0 ↓	superoxide	yes (↓)	yes (↑)
	contig2000Sep131300_2662	AN2754.2	gi|19112003|ref|NP_595211.1| putative transmembrane transporter [Schizosaccharomyces pombe] (Evalue:e-157)	(Evalue:e-157)	-0.245085	0.0818238	7.63822				0.78457	-1.74484					-0.631834		0.248096		↑ ↓ 0	?
	contig2000Sep131300_4029	AN2757.2	gi|24661209|ref|NP_648265.1| CG5741-PA [Drosophila melanogaster] (Evalue:0.0000006)	(Evalue:0.0000006)	-0.13569	0.487714	4.51833		-1.00348	0.273279		0.588391			0.0544588		0.0593407		1.0684		↑ 0 ↑	?
	contig2000Sep131300_2858	AN2760.2	gi|38107986|gb|EAA54084.1| hypothetical protein MG02069.4 [Magnaporthe grisea 70-15] (Evalue:0.00000004)	(Evalue:0.00000004)	0.306338	1.40606	1.32941	-0.0155817	-0.724297	0.257099		2.81012	1.88695	1.82494	2.45128	-0.393095	1.65223	-0.24914	0.368791	1.91086	↑ ↑ ↑	GSH/GSSG			OK
	contig2000Sep131300_3375	AN2768.2	gi|32421107|ref|XP_330997.1| predicted protein [Neurospora crassa] (Evalue:0.000000000000002)	(Evalue:0.000000000000002)	0.637173	0.915658		-0.378454		-0.0651719		1.55942	0.0704024		0.668336		1.29216			1.38101	0 ↑ ↑	peroxide
	contig2000Sep131300_3376	AN2768.2	gi|32421107|ref|XP_330997.1| predicted protein [Neurospora crassa] (Evalue:0.000000000000002)	(Evalue:0.000000000000002)	0.309318	0.538571	1.57413	0.75904	0.521506	-0.0120482		1.50948	1.77193		0.866448	0.123655	1.50471		0.878688	1.62403	↑ ↑ ↑	GSH/GSSG			OK
	contig2000Sep131300_3540	AN2769.2	gi|6320349|ref|NP_010429.1| TFIID subunit (TBP-associated factor) with predicted molecular Taf12p [Saccharomyces cerevisiae] (Evalue:9E-25)	(Evalue:9E-25)	-0.118343	-0.481441	0.172101	0.322811	0.0962059	-0.197234		-1.47107	-0.0724074	0.014696	-0.102414	0.382077	-1.05269	0.903809	-0.046613	-0.518106	0 ↓ ↓	peroxide			OK
	contig2000Sep131300_3012	AN2775.2	gi|20868964|ref|XP_130881.1| similar to CDA02 protein [Mus musculus] (Evalue:2E-85)	(Evalue:2E-85)	0.0877407	0.0818045	1.23271	-0.722249	-0.107964	-0.396808	-0.243049	0.218893	-0.160769	-0.324697	0.727487	-0.867783	-0.119268	-0.169128	0.629406	0.81989	↑ 0 0	?			OK
	contig2000Sep131300_37	AN2775.2	gi|20868964|ref|XP_130881.1| similar to CDA02 protein [Mus musculus] (Evalue:2E-85)	(Evalue:2E-85)	-0.0478867	0.823225	-0.608004	0.227995	-0.0885623	-0.0309484	0.306374	0.397982	-0.0867062	-0.000730975	-1.32229	0.757377	1.09022	0.460006	0.709491	1.074	0 0 ↑	superoxide		yes (↓)	OK
	contig2000Sep131300_2917	AN2818.2	gi|18395019|ref|NP_564147.1| expressed protein [Arabidopsis thaliana] (Evalue:0.00000000002)	(Evalue:0.00000000002)	-0.0960195	0.700622	0.985601	-1.59126	0.548632			0.150464	-0.867057	0.456465	0.831399		-0.10831		-0.275189	0.580203	0 0 0	?	yes (↓)
	contig2000Sep131300_632	AN2856.2	gi|32403098|ref|XP_322162.1| predicted protein [Neurospora crassa] (Evalue:0.0000000000000002)	(Evalue:0.0000000000000002)	0.902396	0.824531	1.23907	0.189515	-0.587062	-0.0368864	1.35028	0.790875	-0.0116598	0.291472	0.127883	0.988317	1.38621	0.753765	1.26995	1.50552	↑ ↑ ↑	GSH/GSSG			OK
	contig2000Sep131300_503	AN2885.2	gi|6273391|gb|AAF06350.1| nonhistone protein 6 [Candida albicans] (Evalue:2E-26)	(Evalue:2E-26)	0.0487816	-0.139477	-1.25692	0.627996	2.09036	0.271319	1.15974	-0.135401	0.0327171	0.482119	0.234491	-1.52611	-0.438477	-0.273031	-1.47569	-0.649137	↓ ↑ ↓	?			OK
	contig2000Sep131300_1577	AN2894.2	unknown	unknown	0.493761	0.610916	-0.994181	0.459626	-0.193608	0.194492	0.882826	-0.189071	-0.92955	-1.13877	-0.167047	0.869234	0.260835		0.341401	1.20796	0 0 ↑	superoxide		yes (↓)	OK
	contig2000Sep131300_2756	AN2912.2	unknown	unknown	-0.0293499	-0.0302097	0.668967	1.56863		0.322872	0.642424	-0.403799	1.77443		-0.371043	-0.892354	-0.604167	0.399618	-0.842677	-1.09583	0 0 ↓	superoxide	yes (↑)	yes (↑)	OK
	contig2000Sep131300_10	AN2913.2	gi|32412023|ref|XP_326492.1| predicted protein [Neurospora crassa] (Evalue:1E-34)	(Evalue:1E-34)	0.0570048	0.393223	0.632211	-0.202698	0.255171	0.129438	0.116281	0.0521172	-0.379945	1.03832	-0.0614097	0.0883732	-0.336184	-0.829903	0.529419	0.189033	0 0 0	?		yes (↑)
	contig2000Sep131300_1652	AN2913.2	gi|32412023|ref|XP_326492.1| predicted protein [Neurospora crassa] (Evalue:1E-34)	(Evalue:1E-34)	0.773385	0.738157	-0.0694613	0.461458	4.27102		-0.535944	0.791735			-0.703742	0.560602	0.878151			0.880398	0 0 0	?	yes (↑)
	msd	AN2936.2	msdEmericella nidulans	E. nidulans				0.831441				0.701915	0.596836		0.0442927	1.44946	2.51976	2.28063	1.2275	1.49772	0 0 ↑	superoxide
	contig2000Sep131300_3340	AN2939.2	gi|1762146|gb|AAB70096.1| Mrs7p [Saccharomyces cerevisiae] (Evalue:e-170)	(Evalue:e-170)	0.0332047	-0.208458	-0.560143	0.238331	0.222926	0.562827		0.0812242	0.22509	-1.45642	-0.175553	0.17419	0.412183	0.108768	0.736196	0.776569	0 0 0	?		yes (↓)
	contig2000Sep131300_561	AN2939.2	gi|1762146|gb|AAB70096.1| Mrs7p [Saccharomyces cerevisiae] (Evalue:e-170)	(Evalue:e-170)	0.0923434	0.048041	0.142324	0.644285	-0.103758	0.752914	0.759619	-0.121223	0.502716		-1.34787	0.360568	0.984618		-2.46374	-1.3747	0 0 ↓	superoxide		yes (↓)	OK
	contig2000Sep131300_3758	AN2940.2	gi|34912132|ref|NP_917413.1| OSJNBb0024F06.18 [Oryza sativa (japonica cultivar-group)] (Evalue:7E-22)	(Evalue:7E-22)	-0.193019	0.463855	0.505865	0.411074	-0.547547	0.154192		-0.164471	0.573054		0.0684427		0.808749		0.988792	1.93811	0 0 ↑	superoxide			OK
	contig2000Sep131300_2443	AN2949.2	gi|6319745|ref|NP_009827.1| Probable mitochondrial protein L37 Mrpl37p [Saccharomyces cerevisiae] (Evalue:0.0000005)	(Evalue:0.0000005)	-0.194316	-0.697648	-0.594851	-0.330863	1.51025	0.414244	-0.515019	-0.379954	-0.919153	-0.733676	-0.295689	0.473052	-0.292219	0.12308	-0.193852	-0.255844	0 0 0	?	yes (↑)
	contig2000Sep131300_1289	AN2953.2	gi|32408016|ref|XP_324493.1| hypothetical protein [Neurospora crassa] (Evalue:3E-65)	(Evalue:3E-65)	-0.083953	-0.0645267	0.0438582	0.0430927	-0.391681	-0.0391476	-0.568835	0.751239	0.132914	0.33558	0.214992	0.146978	1.38527	0.495217	0.332458	0.763129	0 0 ↑	superoxide			OK
	contig2000Sep131300_540	AN2953.2	gi|32408016|ref|XP_324493.1| hypothetical protein [Neurospora crassa] (Evalue:3E-65)	(Evalue:3E-65)	-0.138262	0.665207	-0.293378	-1.58087	-0.943197	-0.410293	0.425117	-0.214153	-0.660451	-2.07728	-0.34918	-0.588764	-0.657406	-0.738729	0.0526949	-1.16114	0 0 ↓	superoxide	yes (↓)	yes (↓)	OK
	contig2000Sep131300_178	AN2978.2	gi|38099319|gb|EAA46678.1| hypothetical protein MG09899.4 [Magnaporthe grisea 70-15] (Evalue:1E-20)	(Evalue:1E-20)	0.220342	0.135061	-1.37407	-1.01378	2.2653	0.672168		-1.33368	-2.02658		0.398615		-1.61496		0.516659	0.866563	↓ ↓ ↓	GSH/GSSG			OK
	contig2000Sep131300_2598	AN2989.2	gi|34906972|ref|NP_914833.1| putative glycine-rich RNA-binding protein 2 [Oryza sativa (japonica (Evalue:4E-27)	(Evalue:4E-27)	-0.345554	-0.885052	0.109621	1.15607	-0.299106	-0.503985	-1.2531	-0.154326	0.137546	0.613735	-0.376779	-0.795529	-0.816391		0.151922	-2.76083	0 ↓ ↓	peroxide	yes (↑)		OK
	contig2000Sep131300_424	AN2993.2	gi|38102263|gb|EAA49124.1| hypothetical protein MG00782.4 [Magnaporthe grisea 70-15] (Evalue:1E-76)	(Evalue:1E-76)	-0.692614	-0.308217	-2.01714	-0.795235	0.172344	-0.94691		-0.404159	-0.172618	-0.654929	-0.953966		-1.1309	-1.43134	-1.29224	-2.29902	↓ 0 ↓	?			OK
	contig2000Sep131300_2723	AN2995.2	gi|19112078|ref|NP_595286.1| SH3 domain containing protein [Schizosaccharomyces pombe] (Evalue:0.000000000000003)	(Evalue:0.000000000000003)	0.124094	0.479677	0.835735	-0.982999	0.806958	-0.0604193	0.562435	0.616258	-0.769836	0.860123	0.516225	0.262651	0.219881	0.101609	1.21487	0.827971	0 0 ↑	superoxide			OK
	contig2000Sep131300_2724	AN2995.2	gi|19112078|ref|NP_595286.1| SH3 domain containing protein [Schizosaccharomyces pombe] (Evalue:0.000000000000003)	(Evalue:0.000000000000003)	-0.140536							0.0574946			-0.89767		2.1766		1.16074	-0.950672	0 0 ↑	superoxide
	contig2000Sep131300_4382	AN3024.2	gi|17505881|ref|NP_492824.1| vamp-associated protein like family member (34.3 kD) (1L383) [Caenorhabditis elegans] (Evalue:0.0000000002)	(Evalue:0.0000000002)	0.19933	0.380239	-1.6691	0.762085			0.313053	-0.651627			0.104244	0.900473	0.174568				↓ 0 0	?
	contig2000Sep131300_2408	AN3036.2	gi|32421103|ref|XP_330995.1| predicted protein [Neurospora crassa] (Evalue:2E-65)	(Evalue:2E-65)	-0.239094	-0.424073	-0.414583	-1.09152	0.0139072	-0.33471	0.0505617	-0.36743	-0.614866	0.121693	-0.570691	-0.0185935	-0.262904	-0.257133	-1.14704	-1.80168	0 0 ↓	superoxide	yes (↓)		OK
	contig2000Sep131300_2813	AN3040.2	gi|32421147|ref|XP_331017.1| predicted protein [Neurospora crassa] (Evalue:1E-24)	(Evalue:1E-24)	-0.196069	0.108104	2.06638	-0.298257				-0.170426	0.650778	-0.451609	-0.0900725		1.14095		0.545954	0.457324	↑ 0 ↑	?
	contig2000Sep131300_4069	AN3064.2	gi|24649478|ref|NP_651201.1| CG5902-PA [Drosophila melanogaster] (Evalue:1E-27)	(Evalue:1E-27)	-0.107909	0.118769	0.359307	0.221011	-0.0659422	-0.625833	-0.427187	0.254875	0.393356	-1.48641	-0.714618	-0.476612	0.712381		0.274771	0.173254	0 0 0	?		yes (↓)
	contig2000Sep131300_4070	AN3064.2	gi|24649478|ref|NP_651201.1| CG5902-PA [Drosophila melanogaster] (Evalue:1E-27)	(Evalue:1E-27)	-0.06734	0.267914	0.622294	-0.0171503	-0.655816	-0.147724		-0.343472	-0.529816	-1.04143	0.0148559	0.0123533	-0.249199	-0.319259	-0.0958992	-0.503693	0 0 0	?		yes (↓)
	contig2000Sep131300_1458	AN3079.2	gi|38110920|gb|EAA56567.1| hypothetical protein MG06538.4 [Magnaporthe grisea 70-15] (Evalue:0.0000002)	(Evalue:0.0000002)								1.53476			-1.02581		1.52421		1.48022	1.98896	0 ↑ ↑	peroxide
	contig2000Sep131300_1513	AN3079.2	gi|38110920|gb|EAA56567.1| hypothetical protein MG06538.4 [Magnaporthe grisea 70-15] (Evalue:0.0000002)	(Evalue:0.0000002)				0.337207	-0.816892			0.874301		-1.02197	-0.826352	2.02588	5.24667		1.57721	1.57	0 0 ↑	superoxide		yes (↓)
	contig2000Sep131300_502	AN3087.2	gi|38104009|gb|EAA50638.1| hypothetical protein MG04397.4 [Magnaporthe grisea 70-15] (Evalue:0.0000000000000003)	(Evalue:0.0000000000000003)	-0.552866	-0.356275	1.18758	-0.275117		-0.879185		-0.122616	-3.14957	0.176747	0.399212		-0.276496			0.638896	↑ 0 0	?		yes (↓)
	contig2000Sep131300_1046	AN3089.2	gi|38105626|gb|EAA52027.1| hypothetical protein MG03622.4 [Magnaporthe grisea 70-15] (Evalue:0.00000000000003)	(Evalue:0.00000000000003)	-0.299114	-0.0290039	0.971039	0.270922		-1.0688	-2.5301	-0.39359	-0.817084		-0.446251	0.497307	0.0729811	-0.498551	-0.152342	-1.28531	0 ↓ ↓	peroxide			OK
	contig2000Sep131300_235	AN3089.2	gi|38105626|gb|EAA52027.1| hypothetical protein MG03622.4 [Magnaporthe grisea 70-15] (Evalue:0.00000000000003)	(Evalue:0.00000000000003)								-3.02878			-0.269834				0.993047	-0.78955	0 ↓ 0	?
	contig2000Sep131300_4426	AN3089.2	gi|38105626|gb|EAA52027.1| hypothetical protein MG03622.4 [Magnaporthe grisea 70-15] (Evalue:0.00000000000003)	(Evalue:0.00000000000003)	0.311343	-0.0719572	0.421611	0.504556	0.0091234	0.493253		0.417459	0.0462022	0.301825	0.123866	1.38727	0.417962	-1.29808	0.524606	-0.563803	0 0 ↑	superoxide			OK
	contig2000Sep131300_1707	AN3138.2	gi|32417910|ref|XP_329433.1| predicted protein [Neurospora crassa] (Evalue:4E-64)	(Evalue:4E-64)	-0.273125	0.279151	-0.404531	-0.165068	-1.50824			-0.195378	-0.644433		-0.346353	0.385198	0.53506		0.671215	0.38334	0 0 0	?	yes (↓)
	contig2000Sep131300_4080	AN3153.2	gi|21326475|ref|NP_647553.1| LRP16 protein [Rattus norvegicus]; (Evalue:3E-56)	(Evalue:3E-56)						-5.78673											0 ↓ 0	?
	contig2000Sep131300_130	AN3153.2	gi|21326475|ref|NP_647553.1| LRP16 protein [Rattus norvegicus] (Evalue:3E-56)	(Evalue:3E-56)	1.22072	1.21879	-0.376935	0.247235	0.190053	0.821487	0.514161	0.22825	0.852394	-0.819607	-0.157196	1.74383	0.0285168	0.816588	0.531038	0.416732	↑ 0 ↑	?			OK
	contig2000Sep131300_1035	AN3180.2	gi|38106645|gb|EAA52927.1| hypothetical protein MG06055.4 [Magnaporthe grisea 70-15] (Evalue:0.0000004)	(Evalue:0.0000004)	-0.245817	-0.204743	-1.04443	0.154297	0.566148	0.348369		-0.565263	-0.139771	0.949276	0.303378	-0.380311	-0.797482	0.311597	-0.456371	-0.83276	↓ 0 0	?			OK
	contig2000Sep131300_922	AN3200.2	gi|31240493|ref|XP_320660.1| ENSANGP00000021162 [Anopheles gambiae] (Evalue:2E-28)	(Evalue:2E-28)	0.192182	0.26784	0.161739	0.0129365	-0.176963	-1.1287		0.02582	-0.234193	-0.844738	0.0732383	0.667931	0.461071	1.17848	0.676248	-0.581208	0 ↓ ↑	?			OK
	contig2000Sep131300_4562	AN3200.2	gi|31240493|ref|XP_320660.1| ENSANGP00000021162 [Anopheles gambiae] (Evalue:2E-28)	(Evalue:2E-28)											-1.00505				-4.05993	-2.17881	0 0 ↓	superoxide		yes (↓)
	contig2000Sep131300_1688	AN3203.2	unknown	unknown				1.91885							-0.999947					-3.10438	0 0 ↓	superoxide	yes (↑)
	contig2000Sep131300_530	AN3226.2	gi|19075284|ref|NP_587784.1| hypothetical short chain dehydrogenase. [Schizosaccharomyces pombe] (Evalue:2E-27)	(Evalue:2E-27)	-0.0886458	-0.0028954	0.461811	0.599089	-2.13209			-0.290708	-0.304807		-1.51625		-0.279822		-1.96709	-2.08849	0 0 ↓	superoxide	yes (↓)	yes (↓)
	contig2000Sep131300_1670	AN3245.2	gb|EAA63146.1| predicted protein [Emericella nidulans FGSC A4] (Evalue: 1E-63)	(Evalue: 1E-63)	-0.0645415	0.688123	0.609291	-0.298373	-0.349058	0.202276	0.126044	1.12393	0.509732	0.0454335	-0.23353	-0.286887	1.47431		0.0797674	1.52133	0 ↑ ↑	peroxide			OK
	contig2000Sep131300_2478	AN3345.2	gi|6321361|ref|NP_011438.1| choline transport protein may also control uptake of nitrogen Hnm1p [Saccharomyces cerevisiae] (Evalue:3E-38)	(Evalue:3E-38)	0.231756	0.222732	0.174715	-0.315858	0.488468	0.318585		-2.22905	-0.305938		0.648548	-0.946155	0.587774		1.33247	0.55919	0 ↓ ↑	?			OK
	contig2000Sep131300_2475	AN3345.2	gi|6321361|ref|NP_011438.1| choline transport protein may also control uptake of nitrogen Hnm1p [Saccharomyces cerevisiae] (Evalue:3E-38)	(Evalue:3E-38)					-0.597771						-1.12863		-0.651237		-4.28172	-0.899652	0 0 ↓	superoxide		yes (↓)
	contig2000Sep131300_3199	AN3348.2	gi|38109188|gb|EAA55098.1| hypothetical protein MG06755.4 [Magnaporthe grisea 70-15] (Evalue:0.00001)	(Evalue:0.00001)	0.540048	-0.0202302	-2.40558			-0.305484		-0.257519			0.600634	-2.13911	1.22591				↓ 0 ↓	?
	contig2000Sep131300_1174	AN3356.2	gb|EAA69012.1| hypothetical protein FG01715.1 [Gibberella zeae PH-1] (Evalue: 4E-27)	(Evalue: 4E-27)	-0.0110147	-0.0052442	-0.387774	0.400636	0.962772	-0.0571736	-0.460434	-0.0590374	-1.03642	-0.725936	-0.328291	1.10029	0.633111		0.628925	-0.389269	0 0 ↑	superoxide		yes (↓)	OK
	contig2000Sep131300_2627	AN3396.2	gi|15234634|ref|NP_192425.1| 4-coumarate:CoA ligase (4-coumaroyl-CoA synthase) family [Arabidopsis thaliana] (Evalue:2E-33)	(Evalue:2E-33)	-0.539917	-0.241341	-0.906286	-0.0571055	0.388916	-0.847966	-0.031081	-0.991814	-0.74081	0.0615551	-0.332331	-1.28826	-0.974305	-0.82694	-1.15051	-1.33052	0 0 ↓	superoxide			OK
	contig2000Sep131300_1894	AN3416.2	gi|8102019|gb|AAF72704.1| putative SNARE protein NSYN1 [Neurospora crassa] (Evalue:0.00000000000000001)	(Evalue:0.00000000000000001)	-0.18631	-0.0706278	-0.505928	0.546345		0.363817	-1.00433	-0.30352	0.199463		-0.445673	-0.331247	0.290334	-0.389443	0.116577	-0.704241	0 ↓ 0	?			OK
	contig2000Sep131300_3614	AN3416.2	gi|8102019|gb|AAF72704.1| putative SNARE protein NSYN1 [Neurospora crassa] (Evalue:0.00000000000000001)	(Evalue:0.00000000000000001)	-0.155774	0.068752	-0.157776		1.30037	-0.455128	0.145961	-0.685897	-0.349229		-0.666023	-1.85781	-2.8746		-1.45028	-2.408	0 0 ↓	superoxide	yes (↑)		OK
	contig2000Sep131300_3705	AN3416.2	gi|8102019|gb|AAF72704.1| putative SNARE protein NSYN1 [Neurospora crassa] (Evalue:0.00000000000000001)	(Evalue:0.00000000000000001)	0.246716	0.149322	-0.275503	1.10433				0.238804	-0.192021	-0.470635	-0.624209		-0.356989		1.084	0.971127	0 0 ↑	superoxide	yes (↑)
	contig2000Sep131300_2693	AN3420.2	gi|38110654|gb|EAA56341.1| hypothetical protein MG06312.4 [Magnaporthe grisea 70-15] (Evalue:1E-43)	(Evalue:1E-43)	-0.0037347	-0.361001	-0.403662	-0.683236	0.599026	0.351092	0.0781894	-0.30468	-0.515091	0.187826	-0.197795	-0.327227	-1.10579	-0.286928	-0.0017392	-0.0771516	0 0 ↓	superoxide			OK
	contig2000Sep131300_1184	AN3428.2	gi|19112178|ref|NP_595386.1| ZZ domain protein [Schizosaccharomyces pombe] (Evalue:0.00000000000002)	(Evalue:0.00000000000002)	-0.000191861	-1.21035	-1.90598	-0.677336	-0.351538	0.599868	0.0524584	-1.19633	-0.101734	0.144338	-0.0743805	-0.374188	-1.55734	-0.891862	-0.601364	-1.6628	↓ ↓ ↓	GSH/GSSG			OK
	contig2000Sep131300_433	AN3428.2	gi|19112178|ref|NP_595386.1| ZZ domain protein [Schizosaccharomyces pombe] (Evalue:0.00000000000002)	(Evalue:0.00000000000002)		0.436951		-0.0432307	-0.398926			0.12997		-0.105849	-0.487308	-1.20269	0.894737	-1.36392	1.18963	0.835086	0 0 ↓	superoxide
	contig2000Sep131300_1525	AN3433.2	gi|34921416|sp|O93870|FCR1_CANAL Fluconazole resistance protein 1 [Candida albicans] (Evalue:0.00000000000000002)	(Evalue:0.00000000000000002)	-0.298137	0.113687	-0.326562	-0.614856	0.522672	-0.55007	-0.175005	-0.581014	-1.99908	0.378161	0.358982	-1.04607	-0.266112		-0.351212	-0.561637	0 0 ↓	superoxide		yes (↓)	OK
	contig2000Sep131300_24	AN3480.2	gi|32414233|ref|XP_327596.1| predicted protein [Neurospora crassa] (Evalue:1E-51)	(Evalue:1E-51)	-0.56246	0.330193	0.442047			0.107523	0.420609	-0.58383				0.367582	1.26004			0.0546194	0 0 ↑	superoxide			OK
	contig2000Sep131300_2047	AN3552.2	gb|EAA59760.1| hypothetical protein AN3552.2 [Emericella nidulans FGSC A4] (Evalue: 0)	(Evalue: 0)	0.737685	-0.0461379	-1.65656		1.33003	0.742973		-0.916275	0.0699553			0.250585	1.41845		-0.0862795	-0.509338	↓ 0 ↑	?			OK
	contig2000Sep131300_4153	AN3553.2	unknown	unknown	-0.0046248	-0.0760777	-0.192857	0.298342	0.635368	0.601355	0.894944	-0.111116	-0.0290299	0.105785	-0.351573	-1.84977	-2.19756	-0.674572	-2.32936	-2.78657	0 0 ↓	superoxide			OK
	contig2000Sep131300_4239	AN3565.2	gi|40740583|gb|EAA59773.1|[40740583], [Emericella nidulans]	(Evalue: 0)	-0.26715	-0.636287	-1.00028	-0.993903	-0.146933	0.342203	0.519377	-0.430464	0.821334		0.338011	0.962571	-0.334258	-0.629457	1.21747	0.154149	↓ 0 ↑	?			OK
	contig2000Sep131300_2067	AN3579.2	gi|6322941|ref|NP_013014.1| Integral membrane protein localized to vesicles along with the Tvp38p [Saccharomyces cerevisiae] (Evalue:2E-50)	(Evalue:2E-50)	-0.796455	0.194415				-0.527923		0.842483			-0.197796		-0.111337		1.37942	-0.495155	0 0 ↑	superoxide			OK
	contig2000Sep131300_2068	AN3579.2	gi|6322941|ref|NP_013014.1| Integral membrane protein localized to vesicles along with the Tvp38p [Saccharomyces cerevisiae] (Evalue:2E-50)	(Evalue:2E-50)	-0.338589	0.378229						-1.12795			0.182381		0.222671			-1.30865	0 ↓ ↓	peroxide
	contig2000Sep131300_2334	AN3589.2	gi|38099315|gb|EAA46674.1| hypothetical protein MG09895.4 [Magnaporthe grisea 70-15] (Evalue:1E-49)	(Evalue:1E-49)	-0.121068	-0.805655	0.672508	0.303726	0.336537	-1.33265		-0.485532	-0.717761		-1.25443	-1.96412	-0.515832		-1.43529	-0.994781	0 ↓ ↓	peroxide			OK
	contig2000Sep131300_3309	AN3593.2	gi|31981004|ref|NP_062709.2| cDNA sequence AB028863 [Mus musculus] (Evalue:3E-47)	(Evalue:3E-47)	-0.14477	0.130452	-2.53367	0.119316	0.1588	-0.0546666	1.02074	-2.07499	0.227164		-0.512429		-2.38394		-0.72668	-2.61331	↓ ↑ ↓	?			OK
	contig2000Sep131300_3117	AN3595.2	gi|38109177|gb|EAA55087.1| hypothetical protein MG06744.4 [Magnaporthe grisea 70-15] (Evalue:9E-28)	(Evalue:9E-28)	0.0135781	-0.980615	-1.7693	-0.537435	0.377974	0.437134	0.543668	-0.977276	-0.727396	-0.0075764	0.290746	1.40924	0.447057	0.292251	1.22681	0.259398	↓ 0 ↑	?			OK
	contig2000Sep131300_3141	AN3599.2	gi|32416020|ref|XP_328488.1| hypothetical protein (AL513410) hypothetical protein [Neurospora crassa] (Evalue:5E-62)	(Evalue:5E-62)			4.06521					1.56577			0.451111		1.60264			0.254755	↑ ↑ ↑	GSH/GSSG
	contig2000Sep131300_413	AN3627.2	gi|19114687|ref|NP_593775.1| hypothetical coiled-coil protein [Schizosaccharomyces pombe] (Evalue:7E-77)	(Evalue:7E-77)	-0.389405	-0.12834	0.761914	0.156201	-0.568383	-0.997618	-1.69134	0.41444	-0.0876166	-0.511173	-0.574398	0.0828298	-0.701127	0.322511	-0.578489	-1.51027	0 ↓ ↓	peroxide			OK
	contig2000Sep131300_3607	AN3627.2	gi|19114687|ref|NP_593775.1| hypothetical coiled-coil protein [Schizosaccharomyces pombe] (Evalue:7E-77)	(Evalue:7E-77)	0.0024664	0.778512	0.145386		0.410183	0.157458	0.810054	0.467802	-1.51108	-1.22439	0.174483	0.560905	0.547293		1.77843	0.477289	0 0 ↑	superoxide		yes (↓)	OK
	contig2000Sep131300_4507	AN3645.2	gi|32410019|ref|XP_325490.1| predicted protein [Neurospora crassa] (Evalue:0.0000000004)	(Evalue:0.0000000004)	-0.0133294	0.264948	-1.49568	-0.625316	0.105088	-0.376068		0.250635	0.145023	0.57347	-1.9917	-0.728457	-0.281769	-0.356811	-0.0916281	-1.56414	↓ 0 ↓	?		yes (↓)	OK
	contig2000Sep131300_947	AN3680.2	unknown	unknown	0.0358906	0.0205484	-0.971786	-1.48328	-0.6212	0.107311	-0.383056	-0.154439	-1.85861	-0.615026	-0.936706	0.0766114	1.746	-0.821915	0.797548	-0.633747	0 0 ↑	superoxide	yes (↓)	yes (↓)	OK
	contig2000Sep131300_1368	AN3687.2	gi|28572977|ref|NP_788689.1| CG32920-PB [Drosophila melanogaster] (Evalue:1E-56)	(Evalue:1E-56)	-0.224348	0.0375651	-0.640473	-0.63425	0.308368	-0.172692	0.138327	0.572296	0.350767		0.0198792	-1.18516	-1.40122		-0.913872	-1.05761	0 0 ↓	superoxide			OK
	contig2000Sep131300_1744	AN3689.2	gi|19115116|ref|NP_594204.1| protein of unknown function, has a TRIAD composite zinc finger [Schizosaccharomyces pombe] (Evalue:e-141)	(Evalue:e-141)	-0.0491869	-0.134276	-0.254485			0.819077		-0.580083			0.734118		-1.32733			-0.869822	0 0 ↓	superoxide
	contig2000Sep131300_1567	AN3703.2	gi|32409153|ref|XP_325057.1| predicted protein [Neurospora crassa] (Evalue:2E-22)	(Evalue:2E-22)	0.0741631	0.733452	0.289037	-0.975052	-0.0784378	-0.501113	1.20126	1.39322	-0.357901	0.401154	0.436576	1.09059	1.48093	0.819779	0.31829	0.243327	0 ↑ ↑	peroxide			OK
	contig2000Sep131300_1446	AN3708.2	gi|6320078|ref|NP_010158.1| Hint homolog, member of the histidine triad superfamily of nucleotide-binding proteins and similar to Hint Hnt1p [Saccharomyces cerevisiae] (Evalue:8E-45)	(Evalue:8E-45)	0.0329406	-0.555199	-0.820491			0.0537973	0.565028	0.2205			-1.36594	-1.33496	-1.20121			-1.84457	0 0 ↓	superoxide		yes (↓)	OK
	contig2000Sep131300_2333	AN3710.2	gi|1723699|sp|P53267|YG2Y_YEAST HYPOTHETICAL 37.8 KD PROTEIN IN SHY1-SPT6 INTERGENIC REGION (Evalue:6E-28)	(Evalue:6E-28)		0.619619	0.645686					0.136735			-1.05384		-0.71254			-1.02527	0 0 ↓	superoxide		yes (↓)
	contig2000Sep131300_2325	AN3710.2	gi|1723699|sp|P53267|YG2Y_YEAST HYPOTHETICAL 37.8 KD PROTEIN IN SHY1-SPT6 INTERGENIC REGION [Saccharomyces cerevisiae] (Evalue:6E-28)	(Evalue:6E-28)	-0.600099	-0.241009	2.04005	0.646472	0.415076	-1.18961	-0.684861	1.10386	0.0202191	-0.0433439	0.624736	-0.455693	0.0800271		0.471505	-0.217603	↑ ↓ 0	?			OK
	contig2000Sep131300_1491	AN3725.2	gi|2367623|gb|AAB69701.1| chaperone/heat shock protein [Emericella nidulans] (Evalue:9E-36)	(Evalue:9E-36)	-0.509567	-1.42872	0.12489	0.101428	0.213141	0.122372	-0.5655	-0.160029	-0.196303	1.16643	0.693458	-0.212263	-0.127254	0.485905	-0.392473	0.324106	↓ 0 0	?		yes (↑)	OK
	contig2000Sep131300_4262	AN3739.2	gi|19115119|ref|NP_594207.1| Protein with 3 RNA binding domains yeast hrb1 homologue (Evalue:4E-39), Poly(A+) RNA-binding protein, involved in the export of mRNAs from the nucleus to the cytoplasm similar to Gbp2p and Npl3p Hrb1p [Saccharomyces cerevisiae]	(Evalue:4E-39)	0.819309	0.371837				0.980486		-1.29659					-0.696849				0 ↓ 0	?
	contig2000Sep131300_4462	AN3751.2	gi|32403268|ref|XP_322247.1| hypothetical protein [Neurospora crassa] (Evalue:e-139)	(Evalue:e-139)								-0.794492			0.3704		1.92995				0 0 ↑	superoxide
	contig2000Sep131300_3218	AN3754.2	gi|27371182|gb|AAH41628.1| KIAA1010 protein [Homo sapiens] (Evalue:4E-32)	(Evalue:4E-32)	0.311182	0.0088065	0.305295	-0.986699	2.21249	0.145113	0.434783	-0.0745817	-0.123654	-1.20039	0.143189		-0.148832	0.432258	0.0724087	-0.390391	0 0 0	?	yes (↑)	yes (↓)
	contig2000Sep131300_4065	AN3810.2	gi|6324107|ref|NP_014177.1| functionally related to TFIIB, affects start site selection in Ssu72p [Saccharomyces cerevisiae] (Evalue:2E-38)	(Evalue:2E-38)	-0.889608	0.250993	1.47057	-1.00672	-1.1336	-2.59146		2.27768	0.763564	-0.112136	-0.0068595	-1.70621	-0.726137	-1.27738	-0.0595918	1.10457	↑ ↓ ↓	?			OK
	contig2000Sep131300_3269	AN3822.2	gi|25143868|ref|NP_491336.2| NuDiX hydrolase, similar to mouse testosterone-regulated RP2 [Caenorhabditis elegans] (Evalue:5E-40)	(Evalue:5E-40)	-0.617758	-0.416618	0.42775	-0.261026	-0.469807	-0.954995		0.331856	-0.426227	0.013008	-0.0015587	1.12193	1.04685	0.215105	0.796218	0.738592	0 0 ↑	superoxide			OK
	contig2000Sep131300_576	AN3833.2	gi|25012470|gb|AAN71340.1| RE26090p [Drosophila melanogaster] (Evalue:5E-55)	(Evalue:5E-55)	-0.0469461	-0.583161	-0.820038	0.590202	1.12405	-0.351596	0.0543127	-1.30942	0.215752	0.476867	0.190552	-0.793547	-1.52337	-1.30883	-1.95502	-1.35687	0 ↓ ↓	peroxide	yes (↑)		OK
	contig2000Sep131300_736	AN3848.2	unknown	unknown	1.0127	0.295442	-0.476104	-0.170738	0.208133			0.0265532	-0.371785	-0.938128	-3.09358	0.264323	1.04158	1.65336	1.17281	0.465232	↑ 0 ↑	?		yes (↓)
	contig2000Sep131300_1479	AN3856.2	unknown	unknown															3.93158		0 0 ↑	superoxide
	contig2000Sep131300_1722	AN3858.2	unknown	unknown	0.0813366	0.431123	1.15256	-0.122375	-0.438955	-0.310367		-0.203029	0.427541	-1.06612	-1.21276	-1.02544	-0.0889941	-0.136599	0.092005	-1.30746	↑ 0 ↓	?		yes (↓)	OK
	contig2000Sep131300_3474	AN3872.2	unknown	unknown	-0.358878	0.25028	-0.390735	0.19723	-0.447221	-0.803264	-1.11185	0.723301	0.315257	1.94316	0.367071	1.62883	1.31574		0.242649	-0.135908	0 ↓ ↑	?			OK
	contig2000Sep131300_907	AN3899.2	gi|38101216|gb|EAA48209.1| hypothetical protein MG10272.4 [Magnaporthe grisea 70-15] (Evalue:0.0000000005)	(Evalue:0.0000000005)	-0.177578	0.0230942	-0.876893	1.01283	-0.12951	-0.193083	0.692245	-0.605046	-0.0605279	0.521541	-0.248097	0.379162	0.289265	0.92922	0.734329	0.502335	0 0 0	?	yes (↑)
	contig2000Sep131300_2749	AN3906.2	gi|17553764|ref|NP_497706.1| protein kinase beta like (3E511) [Caenorhabditis elegans] (Evalue:6E-35)	(Evalue:6E-35)		0.0926628	0.737939	0.504481				0.569113			-0.605681		-0.31151		-1.90747	-1.24809	0 0 ↓	superoxide
	contig2000Sep131300_1772	AN3931.2	gi|6325253|ref|NP_015321.1| Long chain base Stimulates Phosphorylation Ypl004cp [Saccharomyces cerevisiae] (Evalue:3E-46)	(Evalue:3E-46)	0.108631	0.421158	1.2891	1.30978	0.320336	1.17312	-0.339758	0.228759	1.24812	0.763561	0.116378	0.358158	0.0625669			0.345662	↑ ↑ 0	?			OK
	contig2000Sep131300_807	AN3943.2	gi|18405940|ref|NP_564721.1| expressed protein [Arabidopsis thaliana] (Evalue:0.0000006)	(Evalue:0.0000006)	-0.102003	-0.1755	1.12995					2.20287	3.65365						1.34863		↑ ↑ ↑	GSH/GSSG
	contig2000Sep131300_3498	AN3945.2	gi|38104156|gb|EAA50767.1| hypothetical protein MG04526.4 [Magnaporthe grisea 70-15] (Evalue:6E-25)	(Evalue:6E-25)	0.147457	0.145862	0.29654	-0.0462285	0.253622	0.965706	2.11471	1.20481	-1.15641	1.47183	0.132392	0.33139	0.828047		-0.335203	-0.000676365	0 ↑ 0	?			OK
	contig2000Sep131300_74	AN3979.2	ref|ZP_00094887.1| COG5331: Uncharacterized protein conserved in bacteria Novosphingobium aromaticivorans (Evalue: 0.000000000002)	(Evalue: 0.000000000002)		1.31478			0.223366			0.712227	-0.0526381		-1.39064	2.65639	-0.128418		0.275852	0.459954	↑ 0 ↑	?		yes (↓)
	contig2000Sep131300_225	AN3996.2	gi|24474448|gb|AAN17776.1| Williams-Beuren syndrome critical region protein 27 [Mus musculus] (Evalue:0.0000000000000002)	(Evalue:0.0000000000000002)	-0.113732	0.0559231	1.00952	-0.821201	-0.155805	-0.261676		-0.0237355	-1.01077	-0.459667	-0.85015	0.679466	0.600392		-0.617267	-0.65868	↑ 0 0	?		yes (↓)	OK
	contig2000Sep131300_3979	AN4017.2	gi|19113872|ref|NP_592960.1| conserved protein similar to S. cerevisiae YGL161C, S. cerevisiae [Schizosaccharomyces pombe] (Evalue:3E-32)	(Evalue:3E-32)	-0.23419	0.438094	1.29891	0.316525	-0.638363	-0.202248	0.41962	2.03621	1.80618	1.43596	1.95389	0.351375	2.12346	-0.181481	0.612176	2.36657	↑ ↑ ↑	GSH/GSSG			OK
	contig2000Sep131300_3674	AN4028.2	gi|12006724|gb|AAG44888.1| YFL034W [Neurospora crassa] (Evalue:3E-89)	(Evalue:3E-89)	-0.257493	0.298375	1.3586	0.577922	0.682702	-0.761487		0.1004	-0.165165	-1.92366	0.97962	1.36488	1.06644	1.41761	1.02958	0.33227	↑ 0 ↑	?		yes (↓)	OK
	contig2000Sep131300_883	AN4031.2	gi|3023621|sp|Q29036|DAD1_PIG DEFENDER AGAINST CELL DEATH 1 (DAD-1) [Sus scrofa] (Evalue:0.000000000000004), loss of gene induce apoptosis	(Evalue:0.000000000000004)	-0.409867	-0.148945	1.18865	0.543232	-0.136575	-0.632274	-1.17427	-0.279808	-0.245008	-0.154117	-0.60445	0.799979	-0.0832844	-0.499919	-0.439107	-1.43688	↑ ↓ ↓	?			OK
	contig2000Sep131300_3612	AN4046.2	gi|30686425|ref|NP_194147.2| hydrolase, alpha/beta fold family [Arabidopsis thaliana] (Evalue:e-141)	(Evalue:e-141)	0.0808055	0.473342	1.46272	-0.476556	0.163195	-0.181975	0.493239	1.22614	-0.563804		0.14242	0.262175	0.967305		0.737402	0.776942	↑ ↑ 0	?			OK
	contig2000Sep131300_3613	AN4046.2	gi|30686425|ref|NP_194147.2| hydrolase, alpha/beta fold family [Arabidopsis thaliana] (Evalue:e-141)	(Evalue:e-141)	-0.317785	-0.575613	0.815567		0.448188	-0.0259558	-0.236741	-0.27777	-0.870754		0.854785	-0.864734	0.398898		2.62261	2.81059	0 0 ↑	superoxide			OK
	contig2000Sep131300_147	AN4051.2	gi|32414317|ref|XP_327638.1| predicted protein [Neurospora crassa]; (Evalue:3E-73)	(Evalue:3E-73)										1.13824							0 0 0	?		yes (↑)
	contig2000Sep131300_4271	AN4063.2	unknown	unknown	0.734661	0.102838	-1.32634	0.861727		-0.11928	0.159869	0.152777	-1.00833			3.16886	1.52996	2.36245	2.01167		↓ 0 ↑	?		yes (↓)	OK
	contig2000Sep131300_555	AN4063.2	unknown	unknown	-0.504585	0.299714	0.931186	-1.32817	0.483288	-1.61771	-1.2223	1.95662	0.592107	-1.29685	0.751994	-0.345941	0.177489	0.839808	0.146783	0.730434	0 ↓ 0	?	yes (↓)		OK
	contig2000Sep131300_4152	AN4070.2	gi|16076870|gb|AAL13362.1| LD37206p [Drosophila melanogaster] (Evalue:3E-27)	(Evalue:3E-27)	-0.508196	-0.196644	0.39088	-0.248157	-2.77814	-0.784303	-0.771847	0.181434	-0.759292	-0.0221445	0.713043	-1.53297	-0.125183	0.451709	0.879605	0.0723771	0 0 ↓	superoxide	yes (↓)		OK
	contig2000Sep131300_2828	AN4071.2	gi|27503918|gb|AAH42255.1| MGC53983 protein [Xenopus laevis] (Evalue:0.000000000000006)	(Evalue:0.000000000000006)	0.352786	0.593178	0.271324	0.0117145	0.320177			0.358145	-1.68595		-0.205553		-0.225883		-0.767613	-0.820572	0 0 0	?		yes (↓)
	contig2000Sep131300_519	AN4071.2	gi|27503918|gb|AAH42255.1| MGC53983 protein [Xenopus laevis] (Evalue:0.000000000000006)	(Evalue:0.000000000000006)	0.189756	-0.386842	-0.515492	0.846563	-1.82599			-0.681785	0.0413356		-0.678795		0.836068		0.0990526	-1.16296	0 0 ↓	superoxide	yes (↓)
	contig2000Sep131300_284	AN4088.2	gi|38099165|gb|EAA46545.1| hypothetical protein MG08888.4 [Magnaporthe grisea 70-15] (Evalue:8E-78)	(Evalue:8E-78)	-0.318673	-0.201685	-1.04278	0.431335	0.302198	-0.260395	-0.886494	-0.52498	0.277801	0.171401	0.101183	-0.330925	-0.40746	0.0142548	-0.17996	0.581669	↓ 0 0	?			OK
	contig2000Sep131300_542	AN4105.2	gi|16416057|emb|CAB88606.2| conserved hypothetical protein [Neurospora crassa] (Evalue:e-125)	(Evalue:e-125)	-0.0499503	-0.184684	-2.0133	-0.198121				-1.02416	0.604636		-0.357899		1.42602		0.455705	0.357913	↓ ↓ ↑	?
	contig2000Sep131300_1662	AN4127.2	unknown	unknown	0.0965066	0.529326	0.610839	0.342818	-0.560273	0.910562	0.312009	1.94164	0.705187	-0.185138	-0.633373	-0.216469	1.32414	-0.657757	0.314479	1.36348	0 ↑ ↑	peroxide			OK
	contig2000Sep131300_2428	AN4161.2	gi|30683129|ref|NP_180215.2| expressed protein [Arabidopsis thaliana] (Evalue:3E-90)	(Evalue:3E-90)	0.762437	0.819924	0.0789778	0.126851	-0.0858742			1.10644	1.08714	0.317751	0.409419	1.21464	1.07992		0.455448	1.58186	0 ↑ ↑	peroxide
	contig2000Sep131300_1135	AN4164.2	gi|6324501|ref|NP_014570.1| Early Meiotic Induction Emi5p [Saccharomyces cerevisiae] (Evalue:4E-20)	(Evalue:4E-20)	-0.721189	-0.0796697	-0.260653	-1.7198	-0.0032532	0.144937		-0.0529755	-1.30194		-0.0640153	3.12695	0.0385427		0.387784	0.567322	0 0 ↑	superoxide	yes (↓)	yes (↓)	OK
	contig2000Sep131300_166	AN4164.2	gi|6324501|ref|NP_014570.1| Early Meiotic Induction Emi5p [Saccharomyces cerevisiae] (Evalue:4E-20)	(Evalue:4E-20)	1.87721	1.95166	-0.407172	1.13792	-0.550372	2.5508	0.573715	-0.202532	0.760528		0.248691	1.76147	-0.830559		-1.12416	2.59998	↑ ↑ ↑	GSH/GSSG			OK
	contig2000Sep131300_3280	AN4197.2	gi|32420481|ref|XP_330684.1| predicted protein [Neurospora crassa] (Evalue:6E-62)	(Evalue:6E-62)	0.0038553	0.360239	0.420729		0.88919	0.0446266	-1.36927	0.173017	0.475304		-0.266235	1.43131	1.11887		-0.0037779	0.0891977	0 ↓ ↑	?			OK
	contig2000Sep131300_3285	AN4197.2	gi|32420481|ref|XP_330684.1| predicted protein [Neurospora crassa] (Evalue:6E-62)	(Evalue:6E-62)	0.0039181	-1.04027	0.171109	0.21806	0.837753	-0.0341892	0.42753	-0.593337	0.156987	0.239831	-0.207502		0.500581	3.07825	0.567531	0.386124	↓ 0 ↑	?			OK
	contig2000Sep131300_1566	AN4206.2	gi|7484474|pir||T09295 probable heat shock protein EMB1 - white spruce [Picea glauca] (Evalue:0.0000000001)	(Evalue:0.0000000001)	-0.132185	0.185621	0.821748	-0.607534	-0.849081	-0.496673	-0.856781	-0.0291997	0.203961	-0.329298	-0.663837	0.264243	-0.109039	-0.980973	-0.589107	-1.30337	0 0 ↓	superoxide			OK
	contig2000Sep131300_414	AN4209.2	gi|18044148|gb|AAH19457.1| RIKEN cDNA 4930471M23 [Mus musculus] (Evalue:2E-26), Nucleotide-sugar transporter. This family of membrane proteins transport nucleotide sugars from thecytoplasm into golgi vesicles. Individual members transport CMP-sialic acid, UDP-galactose, and UDP-GlcNAc	(Evalue:2E-26)	-0.0589403	-0.967459	-0.196412					0.256322			-0.328294		-0.805398		0.750639	-1.22874	0 0 ↓	superoxide
	contig2000Sep131300_2345	AN4216.2	gi|6321992|ref|NP_012068.1| Mitochondrial protein of unknown function Yhr198cp [Saccharomyces cerevisiae] (Evalue:0.0000000002)	(Evalue:0.0000000002)	-0.120455	0.299987	0.349406	0.13146	0.337864	-0.255108	0.315809	-0.445565	-0.506245	1.30483	0.7228	1.33242	0.302745	0.907284	-0.166499	0.933859	0 0 ↑	superoxide		yes (↑)	OK
	contig2000Sep131300_900	AN4221.2	gi|28881147|emb|CAD70317.1| probable CAP20-virulence factor [Neurospora crassa] (Evalue:3E-32)	(Evalue:3E-32)	1.31884	1.15709	-0.376376	0.924472	0.0839104	1.26847	0.25297	-0.349695	0.885432	-0.541221	-0.0307825	0.508411	-0.729771	-0.266791	-1.17823	0.91726	↑ ↑ ↓	?			OK
	contig2000Sep131300_4361	AN4224.2	gi|34860211|ref|XP_345285.1| similar to RIKEN cDNA C730036B01 [Rattus norvegicus] (Evalue:0.000000000001)	(Evalue:0.000000000001)	0.0676039	0.148426	0.358362	-1.44289	-0.220764	0.0677593	0.126796	-0.283057	-0.809427	0.122756	0.640384	1.14588	0.0282352	-0.915592	0.0719111	0.321842	0 0 ↑	superoxide	yes (↓)		OK
	contig2000Sep131300_1794	AN4245.2	gi|31200435|ref|XP_309165.1| ENSANGP00000018598 [Anopheles gambiae] (Evalue:e-112)	(Evalue:e-112)	0.0710436	0.59512	-0.311713	1.01297	-2.52053	0.446791		0.346638	-1.22108		-1.17438	-0.237636	0.534411		-2.12906	-2.41616	0 0 ↓	superoxide	yes (↑ ↓)	yes (↓)	OK
	contig2000Sep131300_1327	AN4252.2	unknown	unknown	0.417498	-0.248549	0.218645	-0.0843642	-0.227837	-0.871697	-1.05901	-0.290345	-0.463741	-0.30167	-0.0660402	1.82291	1.36803	1.4953	0.727979	1.38134	0 ↓ ↑	?			OK
	contig2000Sep131300_1532	AN4252.2	unknown	unknown	0.44185	-0.207708	-0.51331	-0.265567	-0.207854	-0.50205	-0.509733	-0.245257	-0.0019623	-0.455146	-0.231632	1.1345	1.58151	1.34069	0.572991	1.1871	0 0 ↑	superoxide			OK
	contig2000Sep131300_140	AN4260.2	gi|38099705|gb|EAA47013.1| hypothetical protein MG10824.4 [Magnaporthe grisea 70-15] (Evalue:0.000000000000002)	(Evalue:0.000000000000002)	0.0181657	-0.565359	0.148807	-0.691613	0.0270669	0.203623	-0.321588	-0.616866	-0.955529	0.641312	0.0225841	-0.521608	-0.55263	0.479525	1.02037	0.478345	0 0 ↑	superoxide			OK
	contig2000Sep131300_1081	AN4268.2	gi|32405310|ref|XP_323268.1| 2-NITROPROPANE DIOXYGENASE PRECURSOR (NITROALKANE OXIDASE) (2-NPD) [Neurospora crassa] (Evalue:3E-30)	(Evalue:3E-30)			1.35073	0.455535				-3.40877	-4.30843		-0.659537		-0.0814337		0.849797	-0.29559	↑ ↓ 0	?
	contig2000Sep131300_1042	AN4273.2	gi|32421153|ref|XP_331020.1| predicted protein [Neurospora crassa] (Evalue:e-127)	(Evalue:e-127)	-0.60459	-0.519994	0.619417	0.53759		-1.10082		-0.13918	0.3256	0.317806	0.0259297	-0.367135	0.0315025	-0.312752	-0.391884	-0.20162	0 ↓ 0	?			OK
	contig2000Sep131300_1565	AN4292.2	gi|28950174|emb|CAD71042.1| putative protein [Neurospora crassa] (Evalue:0.00000000000002)	(Evalue:0.00000000000002)		0.204987	2.08966		-0.657169			0.840093							2.31928		↑ 0 ↑	?
	contig2000Sep131300_1704	AN4299.2	gi|38106582|gb|EAA52872.1| hypothetical protein MG06000.4 [Magnaporthe grisea 70-15]; (Evalue:1E-51)	(Evalue:1E-51)								-1.23985									0 ↓ 0	?
	contig2000Sep131300_4211	AN4324.2	unknown	unknown		1.26192	4.01554			1.52827		2.88384	0.122392	1.17889	1.79605		1.98272		0.850312	2.82193	↑ ↑ ↑	GSH/GSSG			OK
	contig2000Sep131300_1110	AN4327.2	gi|21313318|ref|NP_084118.1| RIKEN cDNA 3110005O21 [Mus musculus] (Evalue:9E-30)	(Evalue:9E-30)	-0.229304	-0.290147	0.109406	0.468949		-0.214392		0.239785	0.73284	3.0799	-0.424858	-0.0839381	-0.136477		-0.299762	-0.468066	0 0 0	?		yes (↑)
	contig2000Sep131300_4008	AN4358.2	gi|25149716|ref|NP_741009.1| putative protein of eukaryotic origin (44.8 kD) (2G876) [Caenorhabditis elegans] (Evalue:0.000000000007)	(Evalue:0.000000000007)	1.66648	1.45537	-0.0648298	0.0894795	-0.533443	0.406591	0.358077	1.11855	0.803412		-0.281926	1.62777	1.4571	0.973542	0.654133	1.49267	↑ ↑ ↑	GSH/GSSG			OK
	contig2000Sep131300_2017	AN4374.2	gi|21356765|ref|NP_648103.1| CG8602-PA [Drosophila melanogaster] (Evalue:0.000000001)	(Evalue:0.000000001)		-0.0515061	-1.28251					0.771779		-0.340991					1.49477		↓ 0 ↑	?
	contig2000Sep131300_3662	AN4406.2	gi|19113546|ref|NP_596754.1| vesicle associated membrane protein putative inositol regulator [Schizosaccharomyces pombe] (Evalue:2E-27)	(Evalue:2E-27)	0.0903021	-0.465899	-1.44461	2.79727	2.24953	0.0567459		-0.63111	1.17202		0.722556		-0.240277			1.76655	↓ 0 ↑	?		yes (↑)
	contig2000Sep131300_1808	AN4410.2	gi|38111203|gb|EAA56816.1| hypothetical protein MG07171.4 [Magnaporthe grisea 70-15] (Evalue:0.0000000000000009)	(Evalue:0.0000000000000009)	0.533955	-0.370478	-1.13196					1.26157	-0.23465		-0.0400355	0.84633	1.88089		0.467261	-0.0771285	↓ ↑ ↑	?
	contig2000Sep131300_1742	AN4433.2	gi|15222912|ref|NP_172820.1| pentatricopeptide (PPR) repeat-containing protein [Arabidopsis thaliana] (Evalue:0.000006)	(Evalue:0.000006)		2.10403	1.38905				-2.752	1.14437		-0.0215243					1.61953	0.354579	↑ ↓ ↑	?
	contig2000Sep131300_875	AN4452.2	gi|17865559|sp|Q9HFR7|RL36_TRIHM 60S ribosomal protein L36 (TRP36) [Trichoderma hamatum] (Evalue:1E-25)	(Evalue:1E-25)	-0.0995662	-0.575452	-0.869056	0.0528061	1.14118	0.386651	0.829543	-0.708894	0.040347	0.581749	0.285882	-1.08404	-2.13483	-1.15837	-1.77724	-2.00952	0 0 ↓	superoxide	yes (↑)		OK
	contig2000Sep131300_2226	AN4453.2	gi|19112424|ref|NP_595632.1| similar to yeast DEC1 mitochondrial inheritance and actin Schizosaccharomyces pombe (Evalue:0.000000000004)	(Evalue:0.000000000004)	0.408171	-0.0382047	-0.680592	0.603185	-0.0964207	0.674982		-0.0364246	0.422199	-1.80534	0.0496375	-0.0310353	0.36529	-1.74537	0.138174	0.61674	0 0 ↓	superoxide		yes (↓)	OK
	contig2000Sep131300_593	AN4484.2	gi|32412724|ref|XP_326842.1| hypothetical protein [Neurospora crassa] (Evalue:0.00000000007)	(Evalue:0.00000000007)	-1.02901	0.0693245	0.872132	-0.561267	-1.02118	-3.11087		1.83067	0.684993	-0.560369	-1.20721		-0.542245	-0.529527	-0.768727	0.0594324	↓ ↓ 0	?			OK
	contig2000Sep131300_79	AN4494.2	gi|38327027|gb|AAO65478.4| alkaline serine protease [Bionectria ochroleuca] (Evalue:1E-36)	(Evalue:1E-36)	-2.89681	-0.329454	-1.22382	1.70997	0.431857	0.639072	1.13364	-0.319858	0.120784	2.51357	0.412862	-1.29161	-1.66675	-1.13961	-2.3774	-2.14185	↓ ↑ ↓	?			OK
	contig2000Sep131300_1689	AN4500.2	unknown	unknown	0.708292	0.911931	0.610621	-1.76677	0.435889	0.334943	0.274372	0.112046	-0.921399	-0.0549667	0.76808	0.26907	0.0535415	0.216396	1.18059	0.294193	0 0 ↑	superoxide	yes (↓)		OK
	contig2000Sep131300_3993	AN4503.2	unknown	unknown	-0.749252	-1.14997		-0.622158	0.287318	-0.300177	0.0050848	0.653733	0.0847261	-0.198373	-0.0046971	-0.0757291	0.523263		-0.59501	-0.363647	↓ 0 0	?			OK
	contig2000Sep131300_1121	AN4504.2	gi|32420415|ref|XP_330651.1| predicted protein [Neurospora crassa] (Evalue:e-104)	(Evalue:e-104)		-0.918303						-0.75395	-1.47088		1.96566						0 0 0	?		yes (↓ ↑)
	contig2000Sep131300_4549	AN4504.2	gi|32420415|ref|XP_330651.1| predicted protein [Neurospora crassa] (Evalue:e-104)	(Evalue:e-104)								-1.05558				-1.43005	0.364985				0 ↓ ↓	peroxide
	contig2000Sep131300_2608	AN4508.2	gi|31234098|ref|XP_319002.1| ENSANGP00000014774 [Anopheles gambiae] (Evalue:e-105)	(Evalue:e-105)	0.449876	0.596152	-0.397496	0.293534	-0.387537	-0.0130733	0.374703	-0.112263	-0.308242	-1.03899	-0.897966	0.725705	0.130279		0.905107	0.578721	0 0 0	?		yes (↓)
	contig2000Sep131300_2327	AN4521.2	gi|24662518|ref|NP_729672.1| CG11799-PA [Drosophila melanogaster] (Evalue:0.00000000000008)	(Evalue:0.00000000000008)	0.0038392	-0.0145724	0.171328	0.614976	0.807226	0.349283		-0.393718	0.126091	1.21425	-0.553063	-0.859387	-0.744811	0.0984315	-0.38491	-0.341226	0 0 0	?		yes (↑)
	contig2000Sep131300_650	AN4525.2	gi|6321251|ref|NP_011328.1| subunit IV of cytochrome c oxidase Cox4p [Saccharomyces cerevisiae] (Evalue:5E-30)	(Evalue:5E-30)	0.232268	0.120944	0.915927	-1.02166	0.284253	0.13163	0.797218	0.728899	-0.131343	0.164275	0.456218	-0.352287	-0.288581	-0.907168	0.53986	0.388831	0 0 0	?	yes (↓)
	contig2000Sep131300_3598	AN4527.2	gi|6478940|gb|AAF14045.1| putative MYB family transcription factor [Arabidopsis thaliana] (Evalue:7E-40)	(Evalue:7E-40)	-0.0781618	0.225656	0.976002	-0.868042	-1.16489	0.237684	0.0764749	0.994965	-0.141966	-0.0043211	0.217723	0.0137461	0.684956	-1.04368	1.23253	0.475172	0 0 ↓	superoxide	yes (↓)		OK
	contig2000Sep131300_1143	AN4539.2	gi|21312137|ref|NP_081151.1| small ubiquitinated apoptotic protein [Mus musculus] (Evalue:8E-27)	(Evalue:8E-27)	0.04437	0.461429	0.947866	-0.630062	-0.193882	0.337462	0.433186	-0.21278	-1.08524	-0.911169	0.985972	0.832547	-0.000666428	-0.14058	0.654744	0.891182	0 0 0	?		yes (↓)
	contig2000Sep131300_4542	AN4539.2	gi|21312137|ref|NP_081151.1| small ubiquitinated apoptotic protein [Mus musculus] (Evalue:8E-27)	(Evalue:8E-27)	-0.0824629	-0.688412	-0.820865	-1.03217	0.452816	0.853329	0.273063	-0.712511	-0.26835	-0.409613	0.458279	-0.533345	-0.787179	-0.373384	0.508269	0.295224	0 0 0	?	yes (↓)
	contig2000Sep131300_2490	AN4579.2	gi|32421383|ref|XP_331135.1| predicted protein [Neurospora crassa] (Evalue:6E-23)	(Evalue:6E-23)	-0.816725	0.69589						1.56255			0.40013		1.41835			0.088918	0 ↑ ↑	peroxide
	contig2000Sep131300_1287	AN4586.2	gi|38111316|gb|EAA56914.1| predicted protein [Magnaporthe grisea 70-15] (Evalue:0.000002)	(Evalue:0.000002)	-0.112658	-1.12635	-1.31906	-0.0874896	-0.963187	0.807562	-0.325678	-0.846034	0.13247	-0.55346	-0.799829	0.56619	-0.728313	0.0569864	-0.441781	0.0517802	↓ 0 0	?			OK
	contig2000Sep131300_3991	AN4586.2	gi|38111316|gb|EAA56914.1| predicted protein [Magnaporthe grisea 70-15] (Evalue:0.000002)	(Evalue:0.000002)	-0.045932	-0.037319	0.107717	-0.075498	0.24771	-0.0855561	-0.171297	-0.0365984	-0.786392	-0.653758	-0.2622	1.2179	0.275145	0.920501	0.345001	-0.348656	0 0 ↑	superoxide			OK
	contig2000Sep131300_1492	AN4594.2	gi|20805825|gb|AAM28852.1| ribosomal protein S20 [Branchiostoma belcheri tsingtaunese] (Evalue:7E-37)	(Evalue:7E-37)	-0.370419	0.0486664		1.39568	2.87589	-0.208055	1.31517	-0.709499	0.387128		0.469947	-1.34787	-3.12186	-2.48598	-2.13237	-2.53816	0 ↑ ↓	?	yes (↑)		OK
	contig2000Sep131300_793	AN4612.2	gi|38100948|gb|EAA47997.1| hypothetical protein MG09127.4 [Magnaporthe grisea 70-15] (Evalue:3E-23)	(Evalue:3E-23)	-0.321698	0.216334		0.98276				1.1053		0.849388	0.0528986		0.252757	1.42329		0.252873	0 ↑ ↑	peroxide
	contig2000Sep131300_4089	AN4614.2	gi|32416638|ref|XP_328797.1| predicted protein [Neurospora crassa] (Evalue:6E-25)	(Evalue:6E-25)	0.0050094	-0.568518	-0.201833	-0.332636	0.231279	0.933175	1.1189	-0.0072222	-0.16455	-0.276315	-0.0455671	0.190916	-1.0128	-0.711979	0.147723	-0.602724	0 ↑ ↓	?			OK
	contig2000Sep131300_123	AN4614.2	gi|32416638|ref|XP_328797.1| predicted protein [Neurospora crassa] (Evalue:6E-25)	(Evalue:6E-25)	0.558561	0.0141611	-3.35629	-2.69466	7.07617	0.728319		-1.23311	-0.474109		0.422401		1.282		0.917134	0.909739	↓ ↓ ↑	?			OK
	contig2000Sep131300_3595	AN4615.2	gi|6319979|ref|NP_010059.1| Cell cortex protein Ydl222cp [Saccharomyces cerevisiae] (Evalue:7E-25)	(Evalue:7E-25)	0.193126	-0.647641	-0.80151	0.493588	0.211675	0.371332	0.103577	-0.788782	-0.258791	0.379459	0.275245	1.27903	-0.391741	1.00762	1.67499	1.32811	0 0 ↑	superoxide			OK
	contig2000Sep131300_4437	AN4622.2	unknown	unknown	-0.0250545	-0.188509	-0.588366	0.822368	0.552504	0.0873651	-0.131844	0.146712	-0.021145	1.16669	0.151626	-0.0011219	-0.594598		-0.322153	0.0927211	0 0 0	?		yes (↑)
	contig2000Sep131300_752	AN4633.2	gi|1236262|dbj|BAA12187.1| similer to gpu: SCU43281_10 Lpg10p (56.7% identity in 60 aa overlap) [Schizosaccharomyces pombe] (Evalue:0.00000000000001)	(Evalue:0.00000000000001)	0.107921	0.114201	-0.069976	0.047915	0.118986	0.0117908	0.636185	0.55315	-0.359436	0.192248	0.884973	-0.227889	-0.396841	-0.627934	1.02081	0.32669	0 0 ↑	superoxide			OK
	contig2000Sep131300_1613	AN4635.2	gi|21711803|gb|AAM75092.1| RH55123p [Drosophila melanogaster] (Evalue:0.0000000000004), can interact with multiple core components of the Ras/MAP kinase cascade and may contribute to the structural organization of this cascade	(Evalue:0.0000000000004)	-0.393978	-0.416072	0.111636	0.731438	1.16064	-0.333715	-1.81926	0.868172	-0.342099	1.48131	-0.0933459	0.172119	1.03326	-0.326947	-0.381174	0.125128	0 ↓ ↑	?	yes (↑)		OK
	contig2000Sep131300_4190	AN4652.2	gi|19075910|ref|NP_588410.1| putative ribosomal protein-mitochondrial [Schizosaccharomyces pombe] (Evalue:0.000000000003)	(Evalue:0.000000000003)	0.0429168	-0.800032	0.80432	0.786927	0.007253		-0.165285	-0.0741499	0.357981		0.112499		-1.25113		0.174496		0 0 ↓	superoxide
	contig2000Sep131300_4191	AN4652.2	gi|19075910|ref|NP_588410.1| putative ribosomal protein-mitochondrial [Schizosaccharomyces pombe] (Evalue:0.000000000003)	(Evalue:0.000000000003)	0.561409	0.747603	0.20223	0.484691	1.34974	1.32853		0.830923	1.37426		-0.390587		0.812252		0.396523	0.680572	0 ↑ 0	?	yes (↑)		OK
	contig2000Sep131300_4081	AN4679.2	unknown	unknown	0.61715	-1.12079			0.288977	0.0187723		-0.16132	-0.119408		0.530908		0.426851		-0.585468	-1.43286	↓ 0 ↓	?			OK
	contig2000Sep131300_4274	AN4679.2	unknown	unknown		0.497216						-1.197		-0.625188	0.341246		0.212409				0 ↓ 0	?
	contig2000Sep131300_1869	AN4698.2	gi|38100316|gb|EAA47458.1| hypothetical protein MG02701.4 [Magnaporthe grisea 70-15] (Evalue:0.00000000000000002)	(Evalue:0.00000000000000002)	0.971676	1.99994	0.146979	-0.218479	0.0760421	1.18308		0.313556	0.514319		0.0283944	1.10198	0.137191		-0.988942	1.64119	↑ ↑ ↑	GSH/GSSG			OK
	contig2000Sep131300_1693	AN4712.2	gi|32406792|ref|XP_324009.1| hypothetical protein [Neurospora crassa] (Evalue:e-124)	(Evalue:e-124)	0.256614	0.130203	-1.3191	0.8011	0.509427	0.583298	-0.120658	-0.861279	-0.261496		0.259986	1.19528	-0.933436	1.61337	0.921427	0.123484	↓ 0 ↑	?			OK
	contig2000Sep131300_936	AN4713.2	gi|32417724|ref|XP_329340.1| hypothetical protein [Neurospora crassa] (Evalue:0.000000000002)	(Evalue:0.000000000002)		-0.106861	0.889216					0.506749			1.81386						0 0 0	?		yes (↑)
	contig2000Sep131300_2806	AN4722.2	unknown	unknown	-0.132538	-0.193441	0.0811709	0.343398	-2.5316	-0.0470213		-0.420881	0.384892	-0.563378	-0.740883		-0.431341	-0.317304	-2.50424	-2.79701	0 0 ↓	superoxide	yes (↓)		OK
	contig2000Sep131300_1849	AN4729.2	gi|38105412|gb|EAA51842.1| hypothetical protein MG03437.4 [Magnaporthe grisea 70-15] (Evalue:3E-93)	(Evalue:3E-93)	0.408862	0.469764						0.996047	-1.7477		1.51373		0.683284				0 0 0	?		yes (↓ ↑)
	contig2000Sep131300_3300	AN4747.2	gi|6324249|ref|NP_014319.1| Deletion causes slight growth defect, similar to U. maydis myp1 [Saccharomyces cerevisiae] (Evalue:0.00000009)	(Evalue:0.00000009)	-0.041292	0.100266	-0.330937	-0.140881	-0.508986	-0.327358		-0.577459	0.13715	0.0085176	0.0457168	1.0476	0.145871	0.732649	0.381546	0.298402	0 0 ↑	superoxide			OK
	contig2000Sep131300_354	AN4765.2	gi|13592175|gb|AAK31375.1| ppg3 [Leishmania major] (Evalue:6E-38)	(Evalue:6E-38)	0.399331	0.228022	0.0345888	0.139933		0.176575		0.29058	0.110099		0.469214	-0.643926	1.25283		1.5736	0.0978256	0 0 ↑	superoxide			OK
	contig2000Sep131300_935	AN4777.2	gi|32408635|ref|XP_324798.1| 40S RIBOSOMAL PROTEIN S27 [Neurospora crassa] (Evalue:4E-39)	(Evalue:4E-39)	-0.394855	-1.62464	-1.00358	-1.63504	-0.82566			-3.36172	0.27792	-0.951129	-1.31028	-1.99647	-2.81994	-1.08469	-3.40399	-3.02898	↓ ↓ ↓	GSH/GSSG
	contig2000Sep131300_3491	AN4780.2	gi|32408577|ref|XP_324770.1| hypothetical protein [Neurospora crassa] (Evalue:3E-50)	(Evalue:3E-50)	-0.252864	0.428834	0.691617	-0.308387	-0.570025	-0.0164319	-0.818803	0.226221	-0.624484		-0.501046	0.220033	0.169763		1.08154	-0.363745	0 0 ↑	superoxide			OK
	contig2000Sep131300_3490	AN4780.2	gi|32408577|ref|XP_324770.1| hypothetical protein [Neurospora crassa] (Evalue:3E-50)	(Evalue:3E-50)	-0.163387	-0.263662	0.256154		-0.0765248	-0.371818	-0.761992	-0.368274	1.05661		-1.07152	-0.465383	0.122337			-0.52142	0 0 0	?		yes (↑ ↓)
	contig2000Sep131300_4524	AN4799.2	gi|15222208|ref|NP_172778.1| RNA recognition motif (RRM)-containing protein [Arabidopsis thaliana] (Evalue:0.000000009)	(Evalue:0.000000009)	-0.781049	-1.17512		-0.070073	0.0327143	-1.6297		-1.13132			0.310925	-0.430164	-1.18688			-0.454496	↓ ↓ ↓	GSH/GSSG			OK
	contig2000Sep131300_960	AN4813.2	gi|6325129|ref|NP_015197.1| TTAGGG repeat binding factor Tbf1p [Saccharomyces cerevisiae] (Evalue:0.000002), essential for mitotic growth	(Evalue:0.000002)	-0.201851	-0.488677	-1.18367	0.458617	0.305465	-0.0258248	0.413979	-1.37313	0.522453	1.14317	0.112252	-1.53798	-5.73836	-1.73545	-1.85432	-1.5492	↓ ↓ ↓	GSH/GSSG			OK
	contig2000Sep131300_3661	AN4839.2	gi|2136504|pir||I47141 gastric mucin (clone PGM-2A) - pig (fragment) [Sus scrofa domestica] (Evalue:0.000003)	(Evalue:0.000003)	-0.591767	0.577385	0.370461	-0.503612		-0.149088		-0.0604748	-2.63418		0.61362	0.782677	-0.332338			-0.442709	0 0 0	?		yes (↓)
	contig2000Sep131300_347	AN4848.2	gi|38107978|gb|EAA54079.1| predicted protein [Magnaporthe grisea 70-15] (Evalue:2E-41)	(Evalue:2E-41)	0.0204111		-0.397081					-0.879241			1.31945		-0.460036		1.11623	0.575128	0 0 ↑	superoxide		yes (↑)
	contig2000Sep131300_2848	AN4856.2	gi|31232507|ref|XP_318717.1| ENSANGP00000004655 [Anopheles gambiae] (Evalue:0.00000000000004)	(Evalue:0.00000000000004)	0.371841	-0.0885146	-0.254451			1.35737		-1.13585	-0.339771		-0.848813	1.54711	0.606149		-0.073138	-0.806325	0 ↑ ↑	peroxide			OK
	contig2000Sep131300_5	AN4861.2	gi|19114535|ref|NP_593623.1| transcription elongation factor s-ii [Schizosaccharomyces pombe] (Evalue:8E-33)	(Evalue:8E-33)	-0.200384	0.119047	1.19375	0.924465	0.0270826	-0.439242	0.362056	0.153616	0.153023	0.665243	0.81868	-0.820446	-0.347518		-1.00978	0.0066881	↑ 0 ↓	?			OK
	contig2000Sep131300_539	AN4878.2	gi|20502771|gb|AAM22619.1| BOM [Mus musculus] (Evalue:0.000000000000000001)	(Evalue:0.000000000000000001)	0.331793	0.42844	0.35262	-0.0494038	0.0663988	0.298939	1.47772	-0.220133	-0.0925439		-0.68028	-0.203325	0.0438723		0.858357	0.23168	0 ↑ 0	?			OK
	contig2000Sep131300_2750	AN4878.2	gi|20502771|gb|AAM22619.1| BOM [Mus musculus] (Evalue:0.000000000000000001)	(Evalue:0.000000000000000001)		0.320872	1.32738	0.696545		-0.769538		1.00838			0.787844		0.843863		0.947398	-0.0097541	↑ ↑ 0	?			OK
	contig2000Sep131300_2914	AN4913.2	gi|32408050|ref|XP_324508.1| hypothetical protein [Neurospora crassa] (Evalue:0)	(Evalue:0)	0.0553548	-0.373549	-0.508766	-0.379887	-1.45179	0.411854		-0.319197	-0.520401		-0.549405		-0.446591		-1.61709	-1.78076	0 0 ↓	superoxide	yes (↓)		OK
	contig2000Sep131300_4564	AN4914.2	gi|31194671|ref|XP_306283.1| ENSANGP00000002466 [Anopheles gambiae] (Evalue:4E-38)	(Evalue:4E-38)	-0.034211	-0.156693	0.786327	0.565181	-0.312989	0.196874	-0.31339	0.200931	0.218501	1.26257	0.929166		-0.489545	-0.573967	-0.658991	-0.466046	0 0 0	?		yes (↑)
	contig2000Sep131300_1540	AN4929.2	gi|19115833|ref|NP_594921.1| actin binding protein with SH3 domains [Schizosaccharomyces pombe] (Evalue:0.00000000008)	(Evalue:0.00000000008)	-0.280218	-0.124237		-1.16041	0.43874	-0.227796		-1.57105	-1.98598	0.565151	0.744701		-1.6953		0.186682	0.282252	0 ↓ ↓	peroxide	yes (↓)		OK
	contig2000Sep131300_2610	AN4929.2	gi|19115833|ref|NP_594921.1| actin binding protein with SH3 domains [Schizosaccharomyces pombe] (Evalue:0.00000000008)	(Evalue:0.00000000008)	-0.341585	-0.379299	-0.856695	-0.380522	-0.347479	-0.260216	-0.492704	-0.831758	0.429237	-0.21088	-0.476006	-0.229562	-1.25396	-0.383251	0.090274	0.19598	0 0 ↓	superoxide			OK
	contig2000Sep131300_3935	AN4929.2	gi|19115833|ref|NP_594921.1| actin binding protein with SH3 domains [Schizosaccharomyces pombe] (Evalue:0.00000000008)	(Evalue:0.00000000008)						-0.340332		1.08548			0.327351		1.08556		1.40168	2.06938	0 ↑ ↑	peroxide
	contig2000Sep131300_894	AN4929.2	gi|19115833|ref|NP_594921.1| actin binding protein with SH3 domains [Schizosaccharomyces pombe] (Evalue:0.00000000008)	(Evalue:0.00000000008)	0.904744	0.927647	1.51741	-0.237863	-0.156312	0.113898	-0.0029243	0.782457	0.206376	0.326707	0.439564	2.49631	1.9701	1.26162	0.520508	1.12009	↑ 0 ↑	?			OK
	contig2000Sep131300_164	AN4938.2	gi|38109301|gb|EAA55193.1| hypothetical protein MG06850.4 [Magnaporthe grisea 70-15] (Evalue:0.000000000000008)	(Evalue:0.000000000000008)	0.31493	0.471863	-0.868995	0.312361	-0.475731	0.163948		-0.18742	-0.507983	-0.180937	-0.74225	-0.912065	-0.471832		-1.41794	-1.35381	0 0 ↓	superoxide			OK
	contig2000Sep131300_1612	AN4938.2	gi|38109301|gb|EAA55193.1| hypothetical protein MG06850.4 [Magnaporthe grisea 70-15] (Evalue:0.000000000000008)	(Evalue:0.000000000000008)			-1.9934	0.44993				0.725693	-0.824971		0.277216		-0.918275		-0.997362	0.710977	↓ 0 0	?
	contig2000Sep131300_2800	AN4940.2	gi|6323507|ref|NP_013578.1| Meiotic Sister-Chromatid recombination Msc1p [Saccharomyces cerevisiae] (Evalue:2E-29)	(Evalue:2E-29)	0.267214	-0.136838	-0.444763	0.425136	0.0831731	-0.0259869	-0.0926777	0.564904	0.751301	0.193615	0.129381	-0.131403	-3.53174	-0.466358	-0.769045	0.33703	0 0 ↓	superoxide			OK
	contig2000Sep131300_1418	AN4950.2	unknown	unknown	-0.157596	1.0287	1.23967	-0.086146	-0.157115	-0.209884	0.447691	1.53304	0.869354	0.730627	0.946791	0.414739	1.51331	0.202358	0.816323	1.93816	↑ ↑ ↑	GSH/GSSG			OK
	contig2000Sep131300_1314	AN4988.2	gi|6321940|ref|NP_012016.1| Cruciform DNA Binding Protein 1 Crp1p [Saccharomyces cerevisiae] (Evalue:2E-49)	(Evalue:2E-49)	0.252385	-0.82546	-0.388369	1.12357	-1.1028	-0.0632837		0.199702	-0.557702		0.0121265	0.863503	1.6113		-0.431978	0.0944698	0 0 ↑	superoxide	yes (↑ ↓)		OK
	contig2000Sep131300_535	AN4988.2	gi|6321940|ref|NP_012016.1| Cruciform DNA Binding Protein 1 Crp1p [Saccharomyces cerevisiae] (Evalue:2E-49)	(Evalue:2E-49)	0.0085095	-0.888301	-2.825	-1.43506	-0.856411	-0.0312357	-2.86126	-4.01271	0.787414	-1.84038	-2.91532	-1.63339	-3.18995	-2.00931	-1.77445	-2.85665	↓ ↓ ↓	GSH/GSSG			OK
	contig2000Sep131300_1695	AN4989.2	unknown	unknown	0.327391	0.364395	-2.72841	-0.240421	1.22624	0.137912		-0.49153	-0.679743	-0.0662202	-0.30437	1.40165	1.15764	1.67283	0.460209	1.15674	↓ 0 ↑	?			OK
	contig2000Sep131300_3290	AN5000.2	gi|6179406|emb|CAB59914.1| hypothetical membrane protein [Candida albicans] (Evalue:6E-38)	(Evalue:6E-38)	-0.167315	-0.382434	-0.358992	-0.26377	-0.413387	-0.0204565	-1.05487	-0.41452	0.0558242	0.444004	-0.499973	-0.154889	-1.10031	0.180938	-0.575124	-0.626215	0 ↓ ↓	peroxide			OK
	contig2000Sep131300_1711	AN5004.2	unknown	unknown	0.628513	0.766674	-1.08618	0.355125	0.241959	0.604662	1.41021	-0.296469	0.143576	0.301894	0.136836	1.04022	-0.0484027	0.169574	0.0117352	0.337855	↓ ↑ ↑	?			OK
	contig2000Sep131300_2563	AN5014.2	gi|19115852|ref|NP_594940.1| 60s ribosomal protein l22 [Schizosaccharomyces pombe] (Evalue:9E-36)	(Evalue:9E-36)	-0.0770516	-0.170525	-0.0916646	0.186082	0.30838	-0.0249789	0.790057	-0.470619	0.319141	0.356758	0.0929002	-1.06062	-1.14279	-0.73258	-1.15397	-1.03171	0 0 ↓	superoxide			OK
	contig2000Sep131300_1665	AN5015.2	gi|32414263|ref|XP_327611.1| hypothetical protein [Neurospora crassa] (Evalue:1E-28)	(Evalue:1E-28)		-1.43471	-3.54238			-0.348923	0.331575	-0.722706				0.413257	-0.367749				↓ 0 0	?
	contig2000Sep131300_4095	AN5027.2	gi|38099742|gb|EAA47047.1| hypothetical protein MG10858.4 [Magnaporthe grisea 70-15] (Evalue:e-138)	(Evalue:e-138)	-0.370129	-0.0947553	0.005286	-0.213284	-2.6684	-0.0701685		-1.00626	0.164889		-1.25447	0.801708	-0.0553369		-3.16105	-3.10885	0 ↓ ↓	peroxide	yes (↓)		OK
	contig2000Sep131300_750	AN5046.2	gi|3641324|gb|AAC36346.1| defensin D [Aedes albopictus] (Evalue:0.0000005)	(Evalue:0.0000005)			-4.61568					-2.97579	4.3757		-1.46154		-2.08897		-3.38453	-4.09253	↓ ↓ ↓	GSH/GSSG
	contig2000Sep131300_1683	AN5056.2	gi|5051406|emb|CAB44984.1| GRG-1 protein [Podospora anserina]; (Evalue:0.0000000000000002)	(Evalue:0.0000000000000002)																1.78693	0 0 ↑	superoxide
	contig2000Sep131300_520	AN5078.2	unknown	unknown	0.0401935	-0.301295	-0.62221	-0.324388	0.1366			-0.768713	0.970131	0.183861	-0.122067		-2.20484	-0.691865	-0.202614	-0.662375	0 0 ↓	superoxide
	contig2000Sep131300_2329	AN5087.2	unknown	unknown	-0.026999	-1.90071	-2.66751	-2.43086	0.245073	1.63161	0.208908	-2.65407	-1.55224	-0.925168	0.0545226	1.27246	-1.69907	0.169616	0.177474	-0.0930527	↓ ↑ ↑	?			OK
	contig2000Sep131300_4119	AN5099.2	gi|1723186|sp|P28003|YAD4_YEAST HYPOTHETICAL 53.1 KD PROTEIN IN PYK1-SNC1 INTERGENIC REGION [Saccharomyces cerevisiae] (Evalue:8E-25)	(Evalue:8E-25)	0.763158	-0.519941			-1.08749	1.28343		0.719324			0.0314738	-0.0241528	1.07114		0.532631	0.843677	0 ↑ ↑	peroxide	yes (↓)		OK
	contig2000Sep131300_3447	AN5103.2	gi|38109270|gb|EAA55164.1| hypothetical protein MG06821.4 [Magnaporthe grisea 70-15] (Evalue:1E-75)	(Evalue:1E-75)	0.102371	0.0352926	0.138962	0.0446947	-1.06647	0.593862		-0.47978	0.806964		-0.784524		-1.77637		0.127185	0.30495	0 0 ↓	superoxide	yes (↓)		OK
	contig2000Sep131300_3448	AN5103.2	gi|38109270|gb|EAA55164.1| hypothetical protein MG06821.4 [Magnaporthe grisea 70-15] (Evalue:1E-75)	(Evalue:1E-75)	-0.0414321	-0.285676	-0.475118	1.70234	1.16078	0.172853		0.161609	0.452998	0.986063	0.545794		-0.243995		0.425857	-0.122624	0 0 0	?	yes (↑)
	contig2000Sep131300_1834	AN5126.2	gi|3986194|dbj|BAA34954.1| myosin heavy chain [Dugesia japonica] (Evalue:0.0000000000000001)	(Evalue:0.0000000000000001)	0.336419	-0.0022633	-0.48436	-0.0092157	0.218536	-0.279375	-0.744542	-0.151062	0.330652	0.881247	0.234531	1.10683	0.99911	0.271566	0.47029	0.860522	0 0 ↑	superoxide			OK
	contig2000Sep131300_3594	AN5127.2	gi|11359617|pir||T49823 related to BET1 protein [Neurospora crassa] (Evalue:1E-27)	(Evalue:1E-27)	-0.726117	-0.99377	0.0659168	-0.243452	0.114561	-0.271409	0.0801282	0.616882	-0.0388558	0.178803	-0.21158	-0.569015	-0.515564	-0.372754	-0.0513963	-1.3979	0 0 ↓	superoxide			OK
	contig2000Sep131300_296	AN5127.2	gi|11359617|pir||T49823 related to BET1 protein Neurospora crassa (Evalue:1E-27), Type II membrane protein required for vesicular transport between the endoplasmic reticulum and Golgi complex v-SNARE with similarity to synaptobrevins Bet1p [Saccharomyces cerevisiae]	(Evalue:1E-27)	0.244987	0.434203	0.204498	-0.588747				-0.0302482	-0.868196	0.153873	-0.478821		-1.10195		0.0812507	1.69218	0 0 ↓	superoxide
	contig2000Sep131300_4027	AN5128.2	unknown	unknown	0.838021	2.19533	1.03402	0.277682	-0.584607	0.615795	1.06206	1.98921	0.932344	1.16808	1.54632	-0.0343033	1.91082	0.232576	0.0740775	3.39433	↑ ↑ ↑	GSH/GSSG			OK
	contig2000Sep131300_1260	AN5145.2	gi|32422327|ref|XP_331607.1| hypothetical protein [Neurospora crassa] (Evalue:2E-30)	(Evalue:2E-30)			1.36603					3.32185	1.59844				3.61984				↑ ↑ ↑	GSH/GSSG
	contig2000Sep131300_3162	AN5145.2	gi|32422327|ref|XP_331607.1| hypothetical protein [Neurospora crassa] (Evalue:2E-30)	(Evalue:2E-30)						0.557775		1.47541			-2.02172		2.15391		0.543821	0.402682	0 ↑ ↑	peroxide
	contig2000Sep131300_3937	AN5154.2	gi|5821143|dbj|BAA83713.1| RNA binding protein [Homo sapiens] (Evalue:0.000003)	(Evalue:0.000003)	0.0439065	1.47923	0.210116		-0.93955			0.63247	-2.46329			2.77792	0.727904		-1.12292	1.57245	↑ 0 ↑	?		yes (↓)
	contig2000Sep131300_3716	AN5158.2	gi|38109446|gb|EAA55321.1| hypothetical protein MG06978.4 [Magnaporthe grisea 70-15] (Evalue:4E-78)	(Evalue:4E-78)	-0.194055	0.309032	1.71182	-0.288748	-0.707374	-0.563564	-0.656907	0.88829	-0.452247	-0.940638	0.120797	0.324502	0.569088	0.305386	0.452157	0.651363	↑ 0 0	?			OK
	contig2000Sep131300_3139	AN5161.2	unknown	unknown	-0.0246802	-0.309697	0.661096	-0.184544	-1.01099	0.719203		0.18476	0.128077	-0.19808	-0.081094	1.51828	0.504071		0.385999	0.508939	0 0 ↑	superoxide	yes (↓)		OK
	contig2000Sep131300_3545	AN5164.2	gi|6324192|ref|NP_014262.1| putative mitochondrial S4 ribosomal protein Nam9p [Saccharomyces cerevisiae] (Evalue:1E-35)	(Evalue:1E-35)	0.294658	0.829724				0.208543	0.477323	6.91615			-0.697882	-0.429114	1.04325				0 ↑ ↑	peroxide
	contig2000Sep131300_1762	AN5171.2	unknown	unknown	0.129126	0.974952	0.638195			0.915272		1.21996	0.121556	0.435004			0.820001			0.924457	0 ↑ 0	?
	contig2000Sep131300_408	AN5205.2	gi|15425681|dbj|BAB64297.1| I-connectin [Procambarus clarkii] (Evalue:0.000000006), Invertebrate connectin (I-connectin) is an elastic protein which holds the A band at the center of the sarcomere	(Evalue:0.000000006)				0.613941				0.525235			1.63207		1.24752		1.40645	0.565226	0 0 ↑	superoxide		yes (↑)
	contig2000Sep131300_3697	AN5205.2	gi|15425681|dbj|BAB64297.1| I-connectin [Procambarus clarkii] (Evalue:0.000000006), Invertebrate connectin (I-connectin) is an elastic protein which holds the A band at the center of the sarcomere	(Evalue:0.000000006)	-0.587789	0.159284	1.0006	0.24673	-1.30899	-0.199908		0.642145	0.369421		0.371168	-0.503589	-0.624711		1.19885	0.197999	↑ 0 ↑	?			OK
	contig2000Sep131300_2293	AN5209.2	gi|38109585|gb|EAA55433.1| hypothetical protein MG09240.4 [Magnaporthe grisea 70-15] (Evalue:1E-76)	(Evalue:1E-76)	-0.304468	-0.297577	0.246283	0.247286	-0.226475	0.116145	0.156714	0.0127192	-0.692774		0.551011	2.0283	0.666715	0.966761	-0.114052	0.725482	0 0 ↑	superoxide			OK
	contig2000Sep131300_2014	AN5213.2	gi|32414595|ref|XP_327777.1| predicted protein [Neurospora crassa] (Evalue:8E-19)	(Evalue:8E-19)	0.018823	-0.585491	-3.53341	-0.9433	-1.12552	-0.228055	-1.85859	-2.28631	0.187796	-0.628465	-1.86672	0.673305	-0.563407	-0.566297	-1.39958	-1.95087	↓ ↓ ↓	GSH/GSSG			OK
	contig2000Sep131300_1053	AN5213.2	gi|32414595|ref|XP_327777.1| predicted protein [Neurospora crassa] (Evalue:8E-19)	(Evalue:8E-19)	0.747393	0.900966	1.05582	0.452106	-0.365443	0.166304	1.70972	0.316981	-0.0870943	-0.982588	-0.385981		-0.161014		-0.07969	0.0351494	↑ ↑ 0	?			OK
	contig2000Sep131300_515	AN5221.2	gi|6321345|ref|NP_011422.1| Spindle Pole Component of molecular weight 105kDa Spc105p [Saccharomyces cerevisiae] (Evalue:0.000000000002)	(Evalue:0.000000000002)	-0.128177	0.466729	0.340927	-0.130806	0.269775	0.798165		0.608086	-0.143519	-1.10231	-0.117176		0.593258	0.764952	0.793672	0.895495	0 0 0	?		yes (↓)
	contig2000Sep131300_2642	AN5225.2	unknown	unknown	-0.175706	-0.0097932	0.336944	0.56003	-0.356396	-0.585931	0.376644	0.0555919	0.19468	-0.887945	-0.0738106	-0.548756	-0.749507	-0.605726	-1.05483	-0.7702	0 0 ↓	superoxide			OK
	contig2000Sep131300_2643	AN5225.2	unknown	unknown		-0.0605122	-1.05856	0.614753				-1.24921					-0.350138		-0.173425		↓ ↓ 0	?
	contig2000Sep131300_3454	AN5231.2	gi|32421999|ref|XP_331443.1| hypothetical protein [Neurospora crassa] (Evalue:3E-38)	(Evalue:3E-38)	0.274155	0.229475	1.87223		1.18245	0.236959		-0.608807	-0.0207223		0.744996	-1.65128	-0.153375		0.0762034	1.95394	↑ 0 ↓	?			OK
	contig2000Sep131300_946	AN5231.2	gi|32421999|ref|XP_331443.1| hypothetical protein [Neurospora crassa] (Evalue:3E-38)	(Evalue:3E-38)	0.117326	0.0898952	1.28238	-0.573407	4.93719	-0.886015		-0.35972	0.357255	-1.26105	-0.321764		-0.886958	-0.911687	-1.01694	-0.0115923	↑ 0 ↓	?		yes (↓)	OK
	contig2000Sep131300_3432	AN5243.2	gi|38100534|gb|EAA47647.1| hypothetical protein MG02890.4 [Magnaporthe grisea 70-15] (Evalue:e-107)	(Evalue:e-107)	-0.421039	-1.01488	0.490434	-1.57135	1.20969	0.676215	-0.0827395	0.188848	-0.990511	0.650185	-0.347878	-0.818017	0.139907	1.1472	2.50484	1.61777	↓ 0 ↑	?			OK
	contig2000Sep131300_2690	AN5244.2	gi|38101460|gb|EAA48421.1| hypothetical protein MG00079.4 [Magnaporthe grisea 70-15] (Evalue:2E-44)	(Evalue:2E-44)	-0.133392	-0.0756526	-0.381092	-0.571959	0.0977434	0.230762	1.04091	-0.598806	1.15236		-0.788229	-0.33296	-1.38497		0.657851	-1.56144	0 ↑ ↓	?			OK
	contig2000Sep131300_1508	AN5245.2	gb|EAA62187.1| predicted protein [Emericella nidulans FGSC A4] (Evalue: 7E-80)	(Evalue: 7E-80)	0.236717	0.205946	-0.857874	0.482214	-0.341552		-0.671675	0.280004	-3.6975		-1.79636	-1.5772	-0.684557		-0.117255	-1.26151	0 0 ↓	superoxide		yes (↓)	OK
	contig2000Sep131300_980	AN5252.2	gi|38099813|gb|EAA47099.1| predicted protein [Magnaporthe grisea 70-15] (Evalue:0.00000004)	(Evalue:0.00000004)	-1.53834	-1.08845	-1.58887	-0.236789	-0.395614	-1.36804	-1.72815	-1.65271		-0.0379697	-0.397071	-0.84436	-0.71608		-0.0961818	-0.966554	↓ ↓ 0	?			OK
	contig2000Sep131300_4202	AN5256.2	gb|EAA62206.1| hypothetical protein AN5256.2 [Emericella nidulans FGSC A4] (Evalue: 2E-30)	(Evalue: 2E-30)	0.0862267	0.271239	-1.41021	0.577066	0.334376	0.25703		-0.611623	0.617123		-0.178878		-2.21616	-0.892777	-2.08209	-2.01762	↓ 0 ↓	?			OK
	contig2000Sep131300_125	AN5265.2	unknown	unknown	-0.601621	0.288364	-0.804447	-0.442811		-0.772346		-0.289453		-0.0434186	-0.036343	-1.89044	-1.75972		0.963796	-0.923299	0 0 ↓	superoxide			OK
	contig2000Sep131300_2193	AN5305.2	unknown	unknown	0.0990376	-0.546909	0.0642117	-0.182058	0.350364	-0.565222		0.153087	0.579489		-0.111127	0.619763	-0.281019	1.95195	1.12485	0.456341	0 0 ↑	superoxide			OK
	contig2000Sep131300_2097	AN5338.2	gi|6753890|ref|NP_034361.1| flavin containing monooxygenase 1 [Mus musculus] (Evalue:0.0000000000003)	(Evalue:0.0000000000003)	0.107873	-0.0289842	-1.66833	-0.603575	-0.255254	0.0120745	0.874404	-0.796344	1.02358	-1.21766	-2.8083	-1.97175	-2.84711	-0.383304	-2.62474	-3.32966	↓ 0 ↓	?		yes (↑ ↓)	OK
	contig2000Sep131300_975	AN5339.2	gi|32415778|ref|XP_328367.1| predicted protein [Neurospora crassa] (Evalue:2E-23)	(Evalue:2E-23)	0.137738	0.347653	1.92612	0.492244		-0.0682078	-0.550435	0.78296	0.55902		-0.240519	-0.374016	-0.688958	-0.302387	-0.485902		↑ 0 0	?			OK
	contig2000Sep131300_3578	AN5340.2	gi|6320974|ref|NP_011053.1| Lethal with conditional pap1 allele Lcp5p [Saccharomyces cerevisiae] (Evalue:0.0000000000004), small nucleolar ribonucleoprotein complex, 35S primary transcript processing 35S primary transcript processing	(Evalue:0.0000000000004)	-0.475096	-0.503211	-0.489432	-0.000602436	-0.0832437	0.661199	0.16874	-0.873911	-0.929967	0.827103	0.792179	0.683618	-1.06254	-0.506745	-0.180261	0.24914	0 0 ↓	superoxide			OK
	contig2000Sep131300_3579	AN5340.2	gi|6320974|ref|NP_011053.1| Lethal with conditional pap1 allele Lcp5p [Saccharomyces cerevisiae] (Evalue:0.0000000000004), small nucleolar ribonucleoprotein complex, 35S primary transcript processing 35S primary transcript processing	(Evalue:0.0000000000004)	0.0933581	0.681796	-0.127353	0.523783	-1.16746	0.139503		-0.21797	-0.77705		-0.201518		0.177371		0.774746	0.732882	0 0 0	?	yes (↓)
	contig2000Sep131300_3890	AN5381.2	gi|32408519|ref|XP_324741.1| predicted protein [Neurospora crassa] (Evalue:0.00000000004)	(Evalue:0.00000000004)	0.525801	1.40917	1.09214	0.234827	-0.653304			1.25835	0.874607		1.14811		-0.180929	1.49512	-1.32899	0.770354	↑ ↑ ↑	GSH/GSSG
	contig2000Sep131300_880	AN5401.2	gi|38106437|gb|EAA52740.1| hypothetical protein MG05868.4 [Magnaporthe grisea 70-15] (Evalue:3E-30)	(Evalue:3E-30)								-2.29074					-0.390729				0 ↓ 0	?
	contig2000Sep131300_203	AN5402.2	gi|15220633|ref|NP_176378.1| patatin family [Arabidopsis thaliana] (Evalue:0.000000000000004)	(Evalue:0.000000000000004)		-0.0860411						-1.47695			-1.36067	-0.152331					0 ↓ 0	?
	contig2000Sep131300_201	AN5402.2	gi|15220633|ref|NP_176378.1| patatin family [Arabidopsis thaliana] (Evalue:0.000000000000004)	(Evalue:0.000000000000004)	-0.232804	1.45734	2.00181	0.792686	-0.503065	0.0708131	0.561615	2.87957	1.53968	2.2488	2.13644	0.0021912	3.08289	-0.0740829	0.315709	8.59725	↑ ↑ ↑	GSH/GSSG			OK
	contig2000Sep131300_879	AN5422.2	gi|4959948|gb|AAD34555.1| transesterase [Aspergillus terreus] (Evalue:2E-31)	(Evalue:2E-31)	-0.0987578	-0.100029	-0.169794	-0.605963	-0.228398	-0.485157	0.23674	0.228911	-0.0941232	1.62687	-0.332116	-0.0930931	-0.221963	0.112615	-0.528999	-1.16538	0 0 ↓	superoxide		yes (↑)	OK
	contig2000Sep131300_4555	AN5446.2	gi|13592175|gb|AAK31375.1| ppg3 [Leishmania major] (Evalue:0.000001), proteophosphoglycan	(Evalue:0.000001)	0.228213	-0.348865	0.0208316	-0.113394	-1.10219	0.242938		0.0971648	0.114897	0.793293	0.285853	-0.902967	-0.250057	-0.480037	0.563317	1.71328	0 0 ↑	superoxide	yes (↓)		OK
	contig2000Sep131300_1020	AN5480.2	gi|38099381|gb|EAA46734.1| hypothetical protein MG09955.4 [Magnaporthe grisea 70-15] (Evalue:4E-22)	(Evalue:4E-22)	-0.305915	-0.111233	-1.28834	0.53982	-0.144511	0.428174	-0.125087	-0.0955164	-0.205122	0.696955	0.123066	0.156539	-0.0319641	1.01666	0.810508	0.281067	↓ 0 ↑	?			OK
	contig2000Sep131300_1701	AN5480.2	gi|38099381|gb|EAA46734.1| hypothetical protein MG09955.4 [Magnaporthe grisea 70-15] (Evalue:4E-22)	(Evalue:4E-22)	0.793565	0.909058	-1.06601	-0.77671	0.324249	0.508092	1.50836	0.244407	0.0631316	0.867964	1.73539	1.19505	0.562169	0.451753	1.38634	2.30917	↓ ↑ ↑	?			OK
	contig2000Sep131300_831	AN5492.2	gi|39979239|emb|CAE85609.1| related to CECR1 protein [Neurospora crassa] (Evalue:4E-37), adenosine deaminase	(Evalue:4E-37)	1.09206	1.63773	2.5661		-0.0358895	0.481089		0.784148		0.231819	0.206974	6.31406	1.84922		1.04883	0.456313	↑ 0 ↑	?			OK
	contig2000Sep131300_3011	AN5492.2	gi|39979239|emb|CAE85609.1| related to CECR1 protein [Neurospora crassa] (Evalue:4E-37), adenosine deaminase	(Evalue:4E-37)		-0.300897		-0.507307				0.161647			0.627991		-0.0353556		-2.17635	0.307369	0 0 ↓	superoxide
	contig2000Sep131300_2394	AN5526.2	gi|19115686|ref|NP_594774.1| similar to yeast ylr074c putative zinc finger protein [Schizosaccharomyces pombe] (Evalue:8E-33)	(Evalue:8E-33)	-0.225027	0.15984	0.0435945	-0.874317	-0.43852	0.362105	-0.166189	-0.644039	-0.965839	-1.17484	0.22679	0.668962	0.0562445	-0.0233477	0.672285	0.707666	0 0 0	?		yes (↓)
	contig2000Sep131300_2581	AN5567.2	unknown	unknown	-0.629499	0.215519	0.755192		-0.200185	-0.806631	0.0464985	0.3294			0.362837	1.02079	0.387977		1.04813	0.996601	0 0 ↑	superoxide			OK
	contig2000Sep131300_1541	AN5568.2	gi|18376084|emb|CAD21111.1| conserved hypothetical protein [Neurospora crassa] (Evalue:e-122)	(Evalue:e-122)	0.150958	-0.698585	-0.696286	1.29024	0.322437	0.273789	0.448137	-0.365743	0.98522	0.0173915	-0.41458	-1.19141	-0.936737	-0.317841	-1.55693	-1.4279	0 0 ↓	superoxide	yes (↑)		OK
	contig2000Sep131300_3513	AN5572.2	gi|32418040|ref|XP_329498.1| predicted protein [Neurospora crassa] (Evalue:5E-29)	(Evalue:5E-29)	-0.558675	-1.44786	-0.521405	-0.0491786	-0.111175	0.480653		-0.404203	0.0405544	0.0853436	-0.462554	-0.590224	-0.769907	0.553578	0.286457	-0.130424	↓ 0 0	?			OK
	contig2000Sep131300_4206	AN5573.2	gi|32417976|ref|XP_329466.1| predicted protein [Neurospora crassa] (Evalue:2E-66)	(Evalue:2E-66)	0.435366	0.772724	2.36463	-0.0848896	1.61148	1.05936		0.905116	-0.0793403		0.734604	1.60143	0.785416	1.21107	1.16379	1.53768	↑ ↑ ↑	GSH/GSSG			OK
	contig2000Sep131300_23	AN5575.2	gi|38090688|ref|XP_125851.4| similar to Early endosome antigen 1 (Endosome-associated protein) [Mus musculus] (Evalue:0.000002)	(Evalue:0.000002)	-0.371893	-1.18892	-1.42409	-0.637151	-0.324775	0.004191	1.65691	-1.71664	-1.13616		0.270513		-0.99978		0.893829	-0.510645	↓ ↑ 0	?			OK
	contig2000Sep131300_4281	AN5580.2	gi|38110918|gb|EAA56565.1| hypothetical protein MG06536.4 [Magnaporthe grisea 70-15] (Evalue:3E-45)	(Evalue:3E-45)	-0.144966	0.375915	0.175451		0.543761			-0.0573015			-1.05773		0.476751		-1.75046	-0.622174	0 0 ↓	superoxide		yes (↓)
	contig2000Sep131300_4143	AN5597.2	gi|19113598|ref|NP_596806.1| putative ubiquinol-cytochrome c reductase complex subunit [Schizosaccharomyces pombe] (Evalue:0.000000000001)	(Evalue:0.000000000001)	0.255224	-0.032933	-0.911051	0.119143	0.701571	0.271061		-0.551243	-0.291289	-0.284536	0.192825	1.44762	0.495881	-0.213318	0.936629	0.971471	0 0 ↑	superoxide			OK
	contig2000Sep131300_1118	AN5621.2	unknown	unknown	0.0744735	-0.141631	1.68038	-0.366665	-0.0325675	0.058855	-0.887383	0.848988	-0.720218	-1.73257	-0.385033	-0.165157	-0.106835	1.40613	0.780924	0.563101	↑ 0 ↑	?		yes (↓)	OK
	contig2000Sep131300_368	AN5622.2	gi|38110508|gb|EAA56215.1| hypothetical protein MG01866.4 [Magnaporthe grisea 70-15] (Evalue:5E-24)	(Evalue:5E-24)	-0.0792249	-0.252233	0.317315	0.174714	-0.336652	-0.465864		0.530415	-0.148258	0.554687	0.418971	1.05209	0.483737	0.313943	0.793049	0.203293	0 0 ↑	superoxide			OK
	contig2000Sep131300_3022	AN5630.2	gi|13812222|ref|NP_113353.1| putative ribulose-1,5-bisphosphate carboxylase/oxygenase small [Guillardia theta] (Evalue:0.00000005)	(Evalue:0.00000005)	0.184886	-0.420539	-0.318437	0.707647				0.503861	-0.121366	2.42869	0.139056		-0.569555		-0.823635	0.0662699	0 0 0	?		yes (↑)
	contig2000Sep131300_1335	AN5649.2	unknown	unknown	0.140021	1.42633	1.48033	0.317329	0.00014085	-0.0306164		2.27548	0.899941	0.427687	1.66691		2.19192	0.201766	1.17525	1.98093	↑ ↑ ↑	GSH/GSSG			OK
	contig2000Sep131300_2508	AN5671.2	gi|6322086|ref|NP_012161.1| AVO2 interactor Yil105cp [Saccharomyces cerevisiae] (Evalue:1E-53)	(Evalue:1E-53)				-0.595534				1.42993	0.596383	0.539732	-0.113887					-1.3507	0 ↑ ↓	?
	contig2000Sep131300_2277	AN5682.2	gi|1169545|sp|P41771|ERD1_KLULA ERD1 PROTEIN Kluyveromyces lactis (Evalue:1E-27)	(Evalue:1E-27)	0.0124736	0.782681	-0.614428	0.741472	0.790109			-0.347992	-1.52972		-0.31664		0.303914			-0.727123	0 0 0	?		yes (↓)
	contig2000Sep131300_3701	AN5686.2	gi|18376305|emb|CAD21417.1| related to tropomyosin TPM1 [Neurospora crassa] (Evalue:1E-34)	(Evalue:1E-34)	0.230151	1.40379	-0.593927		1.43098			-0.905743			0.369649		-2.95856			-3.84882	↑ 0 ↓	?
	contig2000Sep131300_3502	AN5687.2	gi|38111542|gb|EAA57108.1| hypothetical protein MG08077.4 [Magnaporthe grisea 70-15] (Evalue:2E-22)	(Evalue:2E-22)		-1.05879				1.0686		2.11859		0.638731	0.0865686					-0.270132	↓ ↑ 0	?
	contig2000Sep131300_1709	AN5696.2	unknown	unknown	0.150595	0.61243	-0.0432468	-0.035378	-0.473875	-0.0444083	-1.05861	0.225436	-0.200783	-1.39588	-0.443694	-0.737427	-0.397412	-0.919739	-0.311253	0.100821	0 ↓ 0	?			OK
	contig2000Sep131300_4133	AN5700.2	gi|30685197|ref|NP_193808.2| cell-cell signaling protein csgA - like [Arabidopsis thaliana] (Evalue:2E-19)	(Evalue:2E-19)	0.167111	-0.006852	-0.457229	1.04904	-0.28163	-0.170587		-0.795084	1.04167	-1.03316	-0.298987	-1.426	-0.513306		-0.39397	-0.575046	0 0 ↓	superoxide	yes (↑)	yes (↑ ↓)	OK
	contig2000Sep131300_1013	AN5706.2	gi|6324235|ref|NP_014305.1| Actin Patch Protein Ynl094wp [Saccharomyces cerevisiae] (Evalue:0.000000000000007)	(Evalue:0.000000000000007)	-0.120937	-0.133532	-0.0514395	0.0505574	0.0102219	-0.285322	-0.261141	0.431181	1.79579	-0.052137	-0.28788	-0.0090874	0.242846	-0.617636	0.204208	-0.0012223	0 0 0	?		yes (↑)
	contig2000Sep131300_1891	AN5706.2	gi|6324235|ref|NP_014305.1| Actin Patch Protein Ynl094wp [Saccharomyces cerevisiae] (Evalue:0.000000000000007)	(Evalue:0.000000000000007)	0.0856927	0.130991		0.227222	0.255763	0.43635	2.06393	-0.360545	0.20643		0.56828	-1.41782	-0.389793			1.13948	0 ↑ ↓	?			OK
	contig2000Sep131300_2890	AN5714.2	unknown	unknown	-0.0722247	1.49047	1.83096	2.46273	-0.435807	0.467343		1.39084	0.813135		0.283215	1.87015	1.5601	1.12917	0.6349	1.81338	↑ ↑ ↑	GSH/GSSG			OK
	contig2000Sep131300_1602	AN5719.2	gi|9887210|gb|AAG01800.1| acidic ribosomal protein P1 [Aspergillus fumigatus] (Evalue:5E-25)	(Evalue:5E-25)	-0.231348	-0.541823	-1.41188	1.05246	1.42568	-0.10471	0.573905	-1.0189	0.132194	-0.930183	-0.214639	-1.37293	-2.09683	-1.67096	-2.92317	-3.22345	↓ ↓ ↓	GSH/GSSG			OK
	contig2000Sep131300_148	AN5720.2	gi|19115508|ref|NP_594596.1| seven transmembrane protein [Schizosaccharomyces pombe]; (Evalue:4E-26)	(Evalue:4E-26)								-1.66803									0 ↓ 0	?
	contig2000Sep131300_735	AN5720.2	gi|19115508|ref|NP_594596.1| seven transmembrane protein [Schizosaccharomyces pombe] (Evalue:4E-26)	(Evalue:4E-26)	-0.0648143	0.370617		-0.241638	0.968419	0.361202		-0.0323707		0.135772	0.513636		-1.08504		-0.469266	0.174239	0 0 ↓	superoxide			OK
	contig2000Sep131300_2885	AN5737.2	gi|2506150|sp|P50161|VER1_ASPPA Versicolorin reductase (VER-1) [Aspergillus parasiticus] (Evalue:0.0000000000002), CATALYZES THE CONVERSION OF VERSICOLORIN A TO STERIGMATOCYSTIN.	(Evalue:0.0000000000002)	-0.10235	-0.356862	-1.08202	0.372415	0.618055	0.347197	0.949895	-0.254003	0.499805	0.465175	-0.364491	-1.15586	-1.3486	-1.43594	-2.11902	-2.09876	↓ 0 ↓	?			OK
	contig2000Sep131300_2171	AN5745.2	gi|32416364|ref|XP_328660.1| predicted protein [Neurospora crassa] (Evalue:2E-41)	(Evalue:2E-41)	-0.455359	-1.11608	-0.641207	-0.226226	-0.134856	-0.177346	-0.550188	-0.781939	-0.535097	-0.108912	-0.17724	-0.882538	-0.806453	-1.20405	-0.953951	-1.08512	↓ 0 ↓	?			OK
	contig2000Sep131300_488	AN5755.2	gi|16416075|emb|CAB91473.2| related to a-agglutinin core protein AGA1 [Neurospora crassa] (Evalue:6E-35), Anchorage subunit of a-agglutinin of a-cells, highly O-glycosylated protein with N-terminal secretion signal and C-terminal signal for addition of GPI anchor to cell wall, linked to adhesion subunit Aga2p via two disulfide bonds Aga1p [Saccharomyces cerevisiae]	(Evalue:6E-35)		-1.77836	-0.469284		0.844498			-0.48092			-0.215094		-0.527969			0.0738427	↓ 0 0	?
	contig2000Sep131300_1050	AN5755.2	gi|16416075|emb|CAB91473.2| related to a-agglutinin core protein AGA1 [Neurospora crassa] (Evalue:6E-35), Anchorage subunit of a-agglutinin of a-cells, highly O-glycosylated protein with N-terminal secretion signal and C-terminal signal for addition of GPI anchor to cell wall, linked to adhesion subunit Aga2p via two disulfide bonds Aga1p [Saccharomyces cerevisiae]	(Evalue:6E-35)	-0.16844	-0.0357461	0.768561	-0.158584	0.714797	-0.933306	-2.22125	-0.379503	-0.549837		-0.0604349	-0.143296	0.229132	-0.221557	0.398093	-0.830877	0 ↓ 0	?			OK
	contig2000Sep131300_1140	AN5764.2	gi|284667|pir||A43427 neurofilament triplet H1 protein - rabbit (fragment) Oryctolagus cuniculus (Evalue:0.000007)	(Evalue:0.000007)	-0.217602	-0.386568	0.598419	-0.48037	-0.0672221	-0.464027	-0.911469	-0.578594	0.397823	0.243706	0.305675	-0.230562	-0.717825	0.0156447	-0.951571	-1.3877	0 0 ↓	superoxide			OK
	contig2000Sep131300_3849	AN5764.2	gi|284667|pir||A43427 neurofilament triplet H1 protein - rabbit (fragment) [Oryctolagus cuniculus] (Evalue:0.000007)	(Evalue:0.000007)	0.145889	0.0112026	-1.11591	0.525979	-0.0606753	0.573378	1.05774	0.706802		-0.3973	-0.99062	-0.135077	-1.46346			-1.5338	↓ ↑ ↓	?			OK
	contig2000Sep131300_4548	AN5767.2	gi|38106418|gb|EAA52725.1| hypothetical protein MG05853.4 [Magnaporthe grisea 70-15] (Evalue:1E-24)	(Evalue:1E-24)			1.09766				-0.967579					1.20457					↑ 0 ↑	?
	contig2000Sep131300_4490	AN5768.2	gi|6322800|ref|NP_012873.1| Suppressor of PI Four Kinase Sfk1p [Saccharomyces cerevisiae] cell death processes (Evalue:0.0000000000004)	(Evalue:0.0000000000004)				-0.317474				0.360483		-0.263843	0.517467		2.33561		-0.143507	1.08465	0 0 ↑	superoxide
	contig2000Sep131300_2419	AN5792.2	gi|38107240|gb|EAA53440.1| hypothetical protein MG07717.4 [Magnaporthe grisea 70-15] (Evalue:0.000000001)	(Evalue:0.000000001)	-0.0313496	-0.433386	0.359524	0.324745	0.38533	0.326453	-0.844658	-0.443691	0.164107	0.172672	0.0545268	-1.45945	-0.818528	-1.75384	-0.806324	-1.25463	0 0 ↓	superoxide			OK
	contig2000Sep131300_4244	AN5806.2	gi|13699910|dbj|BAB41214.1| putative transcriptional coactivator [Brassica rapa] (Evalue:0.000000000003)	(Evalue:0.000000000003)	-0.0263029	-0.24774	2.54698	0.750193	2.47594	-0.158949		-1.05675	-0.585267		-0.135536	-0.997012	-0.772284	2.22996	0.571892	-0.754552	↑ ↓ ↑	?			OK
	contig2000Sep131300_1824	AN5809.2	gb|EAA58318.1| hypothetical protein AN5809.2 [Emericella nidulans FGSC A4] (Evalue: e-106)	(Evalue: e-106)	0.0342086	0.201145	0.49496	0.109804	-0.594164	0.419604		0.170029	-0.539238	-0.30057	-0.507666	0.541032	-0.184055		0.0099678	1.00977	0 0 ↑	superoxide			OK
	contig2000Sep131300_882	AN5813.2	gi|6325041|ref|NP_015109.1| Protein required for assembly of ubiquinol cytochrome-c reductase Cbp3p [Saccharomyces cerevisiae] (Evalue:0.00000000000000006)	(Evalue:0.00000000000000006)	-0.0970305	-0.0514169	1.11789	0.568199	-0.189544	0.0202482		0.386787	0.656845		0.002448	0.95597	-0.603914		0.639729	0.343865	↑ 0 0	?			OK
	contig2000Sep131300_3314	AN5813.2	gi|6325041|ref|NP_015109.1| Protein required for assembly of ubiquinol cytochrome-c reductase Cbp3p [Saccharomyces cerevisiae] (Evalue:0.00000000000000006)	(Evalue:0.00000000000000006)	-0.0945968	0.210864	1.52834	0.448494	-0.847296	2.8338e-05	1.02687	0.482696	-0.882471	-0.442953	-0.329774	-0.320901	0.144978		1.38148	1.72205	↑ ↑ ↑	GSH/GSSG			OK
	contig2000Sep131300_3044	AN5834.2	unknown	unknown	0.0483638	-0.000278322	-0.738244	0.476776	0.840396	0.263845	1.18096	-0.444199	-0.197665		-0.129215	-0.795466	-0.774272	-0.663216	-1.0659	-1.35124	0 ↑ ↓	?			OK
	contig2000Sep131300_3235	AN5851.2	gi|24649873|ref|NP_651318.1| CG13648-PA [Drosophila melanogaster] (Evalue:e-123)	(Evalue:e-123)	-0.177119	0.376048	1.59026			-0.0392656	-0.171906	1.79015			-0.955286	-0.515251	0.0824672		1.34544	0.0587757	↑ ↑ ↑	GSH/GSSG			OK
	contig2000Sep131300_1757	AN5858.2	unknown	unknown	0.37196	-0.293118	0.704898	0.793949	-0.153945	-0.202832	0.0435039	0.804257	0.516465	0.0190308	0.22458	0.824779	1.42509	1.15293	0.707626	1.3772	0 0 ↑	superoxide			OK
	contig2000Sep131300_1769	AN5858.2	unknown	unknown	0.37823	0.0637694	-0.0888327	0.788548	0.020371	0.174106	-0.305463	-0.209624	0.223431	0.0952089	-0.225169	0.256834	0.699654	0.527542	0.689272	1.3493	0 0 ↑	superoxide			OK
	contig2000Sep131300_439	AN5874.2	gi|38111182|gb|EAA56797.1| hypothetical protein MG07152.4 [Magnaporthe grisea 70-15] (Evalue:7E-29)	(Evalue:7E-29)	0.283127	0.0159415	0.128857	0.520788	0.11276	-0.0477712		0.173896	0.725375	0.979988	-0.728931	1.34845	-4.41268		-0.355821	-0.314128	0 0 ↑	superoxide			OK
	contig2000Sep131300_3601	AN5897.2	gi|6323472|ref|NP_013544.1| essential for mitochondrial function and for proper cell growth Mrpl4p [Saccharomyces cerevisiae] (Evalue:0.0000000000008)	(Evalue:0.0000000000008)	-0.0927001	0.304987	1.84832	-0.575144	-0.13033	0.236713	-0.800839	0.346276	-0.473847		-0.273849	-0.477529	-0.290851		0.721028	0.252327	↑ 0 0	?			OK
	contig2000Sep131300_797	AN5897.2	gi|6323472|ref|NP_013544.1| essential for mitochondrial function and for proper cell growth (Evalue:0.0000000000008), Mitochondrial ribosomal protein of the large subunit Mrpl4p[Saccharomyces cerevisiae]	(Evalue:0.0000000000008)	0.397377	0.0704972	-0.692885	-0.925341	0.448207	0.58541	0.489216	-0.673354	-0.122978	0.0689552	1.81416	0.420901	0.124509	-0.0698177	0.0041307	1.05364	0 0 ↑	superoxide		yes (↑)	OK
	contig2000Sep131300_808	AN5898.2	gi|6320036|ref|NP_010116.1| Required for Start B in mitosis and for meiosis I spindle pole body Cdc36p [Saccharomyces cerevisiae] (Evalue:0.000000000000000002)	(Evalue:0.000000000000000002)	0.662743	0.675361	0.918261	0.697393	-0.348297	0.311892		0.931086	-0.604307	-0.164254	-0.93604	1.04972	0.842937	-0.16106	-0.345921	0.442706	0 0 ↑	superoxide			OK
	contig2000Sep131300_3363	AN5900.2	gi|32415800|ref|XP_328378.1| predicted protein [Neurospora crassa] (Evalue:6E-27)	(Evalue:6E-27)	-0.216877	-0.478405	0.898754	-0.547046	-1.6085	0.0675499		0.0567894	0.324894	-0.333244	0.0512119	0.0036242	0.619393	1.21506	0.830562	0.181846	0 0 ↑	superoxide	yes (↓)		OK
	contig2000Sep131300_1533	AN5904.2	gi|39589459|emb|CAE74488.1| Hypothetical protein CBG22239 [Caenorhabditis briggsae] (Evalue:0.0000000004)	(Evalue:0.0000000004)		2.22738											-1.21172				↑ 0 ↓	?
	contig2000Sep131300_2979	AN5908.2	gi|40882224|emb|CAF06049.1| related to triose-phosphate isomerase [Neurospora crassa] (Evalue:3E-37)	(Evalue:3E-37)	0.324262	0.102427	-0.603694	-0.886784	0.124703	0.147251		0.154053	0.102875		0.25015		0.742912		-1.01163	-0.0567799	0 0 ↓	superoxide			OK
	contig2000Sep131300_464	AN5908.2	gi|40882224|emb|CAF06049.1| related to triose-phosphate isomerase [Neurospora crassa] (Evalue:3E-37)	(Evalue:3E-37)	-0.0271133	-1.1848	-3.1176	0.0626287		0.541536	0.329229	0.0206787	0.322702		1.6774	-0.0953159	0.634772		0.886543		↓ 0 0	?		yes (↑)	OK
	contig2000Sep131300_3619	AN5933.2	gi|38106278|gb|EAA52608.1| hypothetical protein MG05300.4 [Magnaporthe grisea 70-15] (Evalue:7E-25)	(Evalue:7E-25)								1.73551			-0.733307	0.354184					0 ↑ 0	?
	contig2000Sep131300_4472	AN5942.2	gi|18479063|gb|AAL73402.1| protein copper regulated PcrA [Emericella nidulans] (Evalue:5E-73)	(Evalue:5E-73)		3.27425	5.01955	-2.1309	-0.686988			-0.539318	-6.6502		0.309847		0.941742		0.477231	0.565685	↑ 0 0	?		yes (↓)
	contig2000Sep131300_1301	AN5943.2	gi|38108348|gb|EAA54380.1| hypothetical protein MG02365.4 [Magnaporthe grisea 70-15] (Evalue:0.000000000000001)	(Evalue:0.000000000000001)	-0.369553	-0.561112	-0.0869157	0.626663	0.53053	-0.165803	-0.924069	-0.535241	0.400447	0.79845	0.704042	-0.667211	-1.10631	0.556088	-0.226252	0.24666	0 0 ↓	superoxide			OK
	contig2000Sep131300_2717	AN5983.2	gi|38103050|gb|EAA49807.1| hypothetical protein MG09971.4 [Magnaporthe grisea 70-15] (Evalue:1E-75)	(Evalue:1E-75)	0.158782	1.04132	1.7604	-1.22912		-0.281239		1.52093			1.75031		1.91344			2.10141	↑ ↑ ↑	GSH/GSSG
	contig2000Sep131300_2718	AN5983.2	gi|38103050|gb|EAA49807.1| hypothetical protein MG09971.4 [Magnaporthe grisea 70-15] (Evalue:1E-75)	(Evalue:1E-75)	1.2843	1.73162	1.81642	-0.287301				0.407845	-3.84248	-1.48483	-0.488815		0.791143		-0.387819	0.126676	↑ 0 0	?		yes (↓)
	contig2000Sep131300_298	AN5995.2	unknown	unknown	-0.163423	0.655238	2.01272	0.282181	-0.943666	-0.336772	-0.522572	1.20786	0.349194	-1.09644	-0.106297	-0.245895	0.437312	0.065928	0.915433	1.26387	↑ ↑ ↑	GSH/GSSG			OK
	contig2000Sep131300_1553	AN5996.2	gi|9887212|gb|AAG01801.1| acidic ribosomal protein P2 [Aspergillus fumigatus] (Evalue:1E-23)	(Evalue:1E-23)	-0.0973686	0.9131	0.477065	2.65375		-0.130572	0.495336	0.295923	0.2406	2.92161	0.948457	-1.4043	-0.0633875			0.908542	0 0 ↓	superoxide	yes (↑)	yes (↑)	OK
	contig2000Sep131300_3446	AN6003.2	gi|38567202|emb|CAE76495.1| hypothetical protein [Neurospora crassa] (Evalue:0.0000000000000001)	(Evalue:0.0000000000000001)	0.0662231	0.16815	-0.362724	-0.482816	0.0791875	0.520034		-0.378658	1.24009	-0.0059718	-0.443503	0.849973	-0.72164	-0.912517	-0.461131	-0.757949	0 0 0	?		yes (↑)
	contig2000Sep131300_1185	AN6005.2	unknown	unknown	-0.349012	0.331373	0.517285	0.0306743	-0.0095462	-0.194769	0.0190167	1.26997	0.673318	1.10721	1.58092	-0.338199	1.36784	-0.0459434	0.620142	1.56812	0 ↑ ↑	peroxide			OK
	contig2000Sep131300_1408	AN6005.2	gb|EAA57754.1| hypothetical protein AN6005.2 [Emericella nidulans FGSC A4] (Evalue: 1E-46)	(Evalue: 1E-46)	0.431156	-0.044216	-0.75504	-0.613657	-0.716947	0.799449	0.567268	0.114486	-1.01288	2.37679	0.0132985	1.00183	0.044533		-0.726342	0.123648	0 0 ↑	superoxide		yes (↓ ↑)	OK
	contig2000Sep131300_4185	AN6016.2	unknown	unknown	0.487395	0.410831	-0.140378	1.08758	-0.016986	0.657253	1.13701	0.41201	0.817149	0.368584	0.0606937	0.27947	0.55196	0.0995853	-0.525837	0.522302	0 ↑ 0	?	yes (↑)		OK
	contig2000Sep131300_4071	AN6024.2	gi|18280276|gb|AAL02368.1| class gamma glutathione S-transferase [Cunninghamella elegans] (Evalue:3E-20)	(Evalue:3E-20)	-0.189904	-0.975411	1.0479	0.288939	0.456221	-5.50008	-0.458723	-0.143683	-0.178987	0.664	0.275272	2.13425	0.537775	0.886755	2.47575	1.93023	↑ ↓ ↑	?			OK
	contig2000Sep131300_4567	AN6034.2	gi|38110042|gb|EAA55820.1| hypothetical protein MG01471.4 [Magnaporthe grisea 70-15] (Evalue:2E-20)	(Evalue:2E-20)	-0.160893	-0.153169	-1.35696	-1.10154	-0.135591	-1.14843	-1.21512	-1.99591	1.40407	0.381294	-0.838627	-0.406921	-1.97562	-2.02206	-1.46959	-0.850609	↓ ↓ ↓	GSH/GSSG			OK
	contig2000Sep131300_4575	AN6034.2	gi|38110042|gb|EAA55820.1| hypothetical protein MG01471.4 [Magnaporthe grisea 70-15] (Evalue:2E-20)	(Evalue:2E-20)	-0.0490184	-0.976393	-3.08168	0.812454	-0.34548	3.84225		-0.818246	-2.20203		0.473503	1.00664	-0.613366		0.7366	-0.0702954	↓ ↑ ↑	?			OK
	contig2000Sep131300_2957	AN6049.2	gi|31206427|ref|XP_312165.1| ENSANGP00000022104 [Anopheles gambiae] (Evalue:1E-44)	(Evalue:1E-44)		-1.26429				-0.585454		0.0785481			-3.24315		0.284172		0.204647	-0.0508978	↓ 0 0	?		yes (↓)
	contig2000Sep131300_1178	AN6058.2	gi|32409799|ref|XP_325380.1| hypothetical protein [Neurospora crassa] (Evalue:1E-38)	(Evalue:1E-38)	0.188788	-0.0108845	-1.55047	-0.381816	0.359404	-0.0861444	0.221321	-0.536509	0.0439631	0.347715	0.365522	0.872398	1.14793	1.4435	1.35197	0.836718	↓ 0 ↑	?			OK
	contig2000Sep131300_3246	AN6104.2	gi|32411599|ref|XP_326280.1| predicted protein [Neurospora crassa] (Evalue:5E-19)	(Evalue:5E-19)								3.42728					3.44353			1.66672	0 ↑ ↑	peroxide
	contig2000Sep131300_4324	AN6117.2	unknown	unknown	-0.63183	0.287678	0.512508	-0.228876	-0.295815	-0.074459	0.571688	1.47996		1.3434	0.401194	-0.357406	1.17624		-0.466547	1.08526	0 ↑ ↑	peroxide			OK
	contig2000Sep131300_384	AN6146.2	gi|19113273|ref|NP_596481.1| putative 50s ribosomal protein l14 [Schizosaccharomyces pombe] (Evalue:4E-36)	(Evalue:4E-36)	-0.50093	0.44295	1.61525		8.37431			0.301419			0.985121					1.5041	↑ 0 ↑	?
	contig2000Sep131300_514	AN6161.2	gi|2498766|sp|P87200|PEXH_YARLI PEROXISOMAL MEMBRANE PROTEIN PEX17 (PEROXIN-17) [Yarrowia lipolytica] (Evalue:1E-20)	(Evalue:1E-20)	-0.181029	-0.475527	-0.419139	-0.212823	1.08167	0.0277783	-0.254151	-0.360383	-0.203746	0.0819901	0.375894	-1.10573	-0.60421	0.213871	0.15698	-1.67806	0 0 ↓	superoxide	yes (↑)		OK
	contig2000Sep131300_4214	AN6169.2	gi|19114687|ref|NP_593775.1| hypothetical coiled-coil protein [Schizosaccharomyces pombe] (Evalue:1E-24)	(Evalue:1E-24)	0.00698	-0.148898	-0.078898	0.301765	-2.56745	0.370953		0.0150787	0.0643316		0.552908	0.294111			0.461347	0.377535	0 0 0	?	yes (↓)
	contig2000Sep131300_3978	AN6201.2	unknown	unknown	0.205235	0.406195		-1.00503				-1.03452			0.658145		-1.19278			-0.496925	0 ↓ ↓	peroxide	yes (↓)
	contig2000Sep131300_2486	AN6203.2	gi|28881191|emb|CAD70372.1| putative protein [Neurospora crassa] (Evalue:0.000000000000000001)	(Evalue:0.000000000000000001)	0.631458	-0.0070416	-2.83293	-0.0497535	0.119622	0.0259617	0.118173	-0.902566	-0.326769	-0.478493	-0.274249	0.566572	-0.597133	-0.256983	-0.106845	0.148248	↓ 0 0	?			OK
	contig2000Sep131300_994	AN6211.2	gi|38075627|ref|XP_355379.1| RIKEN cDNA 2610311B01 [Mus musculus] (Evalue:4E-26), Lysophospholipase catalytic domain. This family consists of Lysophospholipase / phospholipase B EC:3.1.1.5 and cytosolic phospholipase A2 EC:3.1.4 which also has a C2 domain pfam00168. Phospholipase B enzymes catalyse the release of fatty acids from lysophsopholipids and are capable in vitro of hydrolyzing all phosp…	(Evalue:4E-26)			-1.03153					-0.954647	0.425622				0.180275		0.284033		↓ 0 0	?
	contig2000Sep131300_3817	AN6229.2	gi|19111913|ref|NP_595121.1| alcohol dehydrogenase [Schizosaccharomyces pombe] (Evalue:3E-23)	(Evalue:3E-23)				-0.87269		0.721898		1.53645	0.499036				1.11068			-1.5779	0 ↑ ↑	peroxide
	contig2000Sep131300_3818	AN6229.2	gi|19111913|ref|NP_595121.1| alcohol dehydrogenase [Schizosaccharomyces pombe] (Evalue:3E-23)	(Evalue:3E-23)	1.79067	1.79706	0.35877	-0.587579	-1.46054	0.654036	-0.632068	2.10611	1.22787		0.238634	1.34012	1.8564		0.804739	2.57152	↑ ↑ ↑	GSH/GSSG			OK
	contig2000Sep131300_654	AN6260.2	gi|32414987|ref|XP_327973.1| predicted protein [Neurospora crassa] (Evalue:3E-22)	(Evalue:3E-22)		0.628653	0.879814		1.39393	-1.18044		-0.921775			0.771884		0.0288365			0.995341	0 ↓ 0	?	yes (↑)
	contig2000Sep131300_4430	AN6262.2	gi|32414995|ref|XP_327977.1| predicted protein [Neurospora crassa] (Evalue:3E-20)	(Evalue:3E-20)	1.4918	0.102366	-0.502538	0.312999	-0.560186	0.891218		0.351048	-0.0599913	0.683427	0.0041812	0.0556573	0.519548	-0.0712507	1.03563	1.13168	↑ 0 ↑	?			OK
	contig2000Sep131300_1921	AN6264.2	gi|12232027|gb|AAG49358.1| PTAB [Emericella nidulans] (Evalue:e-113)	(Evalue:e-113)	0.632746	-0.113029	-1.58316	-0.737966	0.11954	1.26408		-1.25655	-0.856599	0.126312	0.926604		0.839776		0.337999	0.528793	↓ ↑ 0	?			OK
	contig2000Sep131300_1753	AN6270.2	gi|6321945|ref|NP_012021.1| Hypothetical ORF Yhr151cp [Saccharomyces cerevisiae] (Evalue:0.0000000000000001)	(Evalue:0.0000000000000001)	0.292142	-0.231447	0.674683	0.10849	-0.48589	-0.171574	-0.525124	0.661454	0.238296	-0.33	0.206918	0.0348399	2.51197	0.0049065	-0.289183	0.394866	0 0 ↑	superoxide			OK
	contig2000Sep131300_2652	AN6271.2	gi|32416468|ref|XP_328712.1| predicted protein [Neurospora crassa] (Evalue:1E-42)	(Evalue:1E-42)	-0.161975	-1.3648	-0.257943	0.343854	0.117627	-0.305548	-1.09556	-0.712516	-0.842282	0.583545	0.421544	-0.695409	-0.548919	0.0565083	0.153874	-0.064174	↓ ↓ 0	?			OK
	contig2000Sep131300_2650	AN6271.2	gi|32416468|ref|XP_328712.1| predicted protein [Neurospora crassa] (Evalue:1E-42)	(Evalue:1E-42)	0.0272588	0.023369	-0.433884	0.661823	0.278403	-0.330571		-1.08354	1.63215	0.211855	-1.70998		-1.10999		-1.32241	-2.39536	0 ↓ ↓	peroxide			OK
	contig2000Sep131300_725	AN6295.2	gi|31233636|ref|XP_318911.1| ENSANGP00000015137 [Anopheles gambiae] (Evalue:0.000004)	(Evalue:0.000004)	-0.511124	-1.83955	-1.42298	-0.378131	0.718962	-0.0611145	-0.565604	-0.882485	-0.735316		1.07706	-1.65062	-2.06153	-0.644739	-1.33351	-1.28614	↓ 0 ↓	?		yes (↑)	OK
	contig2000Sep131300_3795	AN6322.2	gi|16944445|emb|CAB91400.2| related to negative acting factor [Neurospora crassa] (Evalue:3E-24)	(Evalue:3E-24)	0.333052	0.968768	2.11387		-0.628835	0.291996	0.206767	0.395353	-0.820499	-1.32938	0.602948	-0.150826	0.0341356		1.77719	1.92036	↑ 0 ↑	?		yes (↓)	OK
	contig2000Sep131300_4447	AN6362.2	gi|38111492|gb|EAA57065.1| hypothetical protein MG08034.4 [Magnaporthe grisea 70-15] (Evalue:2E-40)	(Evalue:2E-40)	-0.312713	0.171449	0.814853	-0.0657481	7.94364			0.316221	-0.150299		-0.0444339	0.414334	-0.407791		-0.0360673	1.0827	0 0 ↑	superoxide	yes (↑)
	contig2000Sep131300_4434	AN6372.2	unknown	unknown	-0.412894	-0.70988		1.28123		-0.155083		0.451699			-0.429999	0.127829	0.562696				0 0 0	?	yes (↑)
	contig2000Sep131300_4187	AN6373.2	gi|38109531|gb|EAA55389.1| hypothetical protein MG09196.4 [Magnaporthe grisea 70-15] (Evalue:0.00000000000000004)	(Evalue:0.00000000000000004)	0.316058		1.41349		-2.76472			0.839182		-0.730895	-1.88165		0.973563		-1.60184	-2.22802	↑ 0 ↓	?		yes (↓)
	contig2000Sep131300_1599	AN6379.2	unknown	unknown	0.0816656	0.349541	0.394846					-0.652527			-0.121227	0.840167	-1.06411			-0.252778	0 0 ↓	superoxide
	contig2000Sep131300_322	AN6469.2	gi|38100054|gb|EAA47255.1| hypothetical protein MG11080.4 [Magnaporthe grisea 70-15] (Evalue:0.0000000000000004)	(Evalue:0.0000000000000004)	0.721046	1.51474	-0.506889	-0.83295	0.0275235	0.689909	0.0202128	0.20177	0.951025	0.717612	0.179305	0.736763	-1.00824	-0.356209	-0.592009	0.199783	↑ 0 ↓	?			OK
	contig2000Sep131300_3926	AN6476.2	unknown	unknown			0.0999077					1.18386									0 ↑ 0	?
	contig2000Sep131300_533	AN6476.2	unknown	unknown	0.0211301	0.51537	-0.365633	0.683068	-1.34385			-0.785401	-0.411216	-0.198051	0.572071		0.0754808		-0.349837	0.348103	0 0 0	?	yes (↓)
	contig2000Sep131300_2019	AN6481.2	gi|32409753|ref|XP_325357.1| predicted protein [Neurospora crassa] (Evalue:0.00000001)	(Evalue:0.00000001)	-0.119009	0.0607453	0.0568461	-0.73349	0.930415	0.0118137		-0.112393	2.52039		0.0245028		0.0272984		-0.0353619	-0.521314	0 0 0	?		yes (↑)
	contig2000Sep131300_1159	AN6488.2	gi|28829292|gb|AAO51834.1| similar to Rickettsia conorii. Tryptophanyl-tRNA synthetase [Dictyostelium discoideum] (Evalue:7E-28)	(Evalue:7E-28)	-0.342057	0.0740718	0.257744	-1.01129	0.230723	-0.841031	-0.860606	-0.0538253	0.313672	-0.088011	-0.453913	-0.405679	-0.647873	-0.22601	-0.467926	-0.174057	0 0 0	?	yes (↓)
	contig2000Sep131300_2041	AN6489.2	gi|6320246|ref|NP_010326.1| mitochondrial ribosome small subunit component Rsm10p [Saccharomyces cerevisiae] (Evalue:9E-31)	(Evalue:9E-31)									-6.68902				0.726134				0 0 0	?		yes (↓)
	contig2000Sep131300_2461	AN6491.2	gi|6323080|ref|NP_013152.1| Protein required for cell viability Ylr051cp [Saccharomyces cerevisiae] (Evalue:0.00000000000005)	(Evalue:0.00000000000005)	-1.9646e-05	0.043356	-0.223356	0.820621	-5.94889	0.031599		-0.82199	-0.993336	-0.564529	-0.47399		-0.576021			-0.502397	0 0 0	?	yes (↓)
	contig2000Sep131300_3665	AN6491.2	gi|6323080|ref|NP_013152.1| Protein required for cell viability Ylr051cp [Saccharomyces cerevisiae] (Evalue:0.00000000000005)	(Evalue:0.00000000000005)	-0.11497	0.57434				0.788003		1.33359	0.156171		-1.18348		-0.228301		-1.19351		0 ↑ ↓	?
	contig2000Sep131300_1669	AN6500.2	gi|19114036|ref|NP_593124.1| 60s ribosomal protein L28/L44 [Schizosaccharomyces pombe] (Evalue:1E-34)	(Evalue:1E-34)	-0.479964	-0.249975	-0.48969	0.0982764	1.30067	0.225988	0.60905	-0.625424	-0.517274	1.30238	0.85724	-0.737569	-1.16111		-1.57811	-1.51639	0 0 ↓	superoxide	yes (↑)	yes (↑)	OK
	contig2000Sep131300_2369	AN6515.2	gi|30697809|ref|NP_201127.2| expressed protein [Arabidopsis thaliana] (Evalue:7E-69)	(Evalue:7E-69)	0.31905	0.896005	-1.49394	-0.171476		0.0352764		0.341786	-1.28472		-0.514678		1.24561		1.74817		↓ 0 ↑	?		yes (↓)
	contig2000Sep131300_647	AN6527.2	gi|1086252|pir||S51376 sucrose cleavage protein [Solanum tuberosum] (Evalue:0.000000000000001)	(Evalue:0.000000000000001)	0.605636	0.622158	0.760524	0.881674	-0.459101	0.642561		-0.205628	-0.979492	0.290943	-0.356275		0.0053936	0.160252	-0.50511	-1.10244	0 0 ↓	superoxide			OK
	contig2000Sep131300_3156	AN6537.2	gb|EAA57877.1| hypothetical protein AN6537.2 [Emericella nidulans FGSC A4] (Evalue: 2E-80)	(Evalue: 2E-80)	0.0828758	-0.102062	2.10421			-0.526031	-0.163142	1.9174			-0.186041	-2.30756					↑ ↑ ↓	?
	contig2000Sep131300_3157	AN6537.2	gb|EAA57877.1| hypothetical protein AN6537.2 [Emericella nidulans FGSC A4] (Evalue: 2E-80)	(Evalue: 2E-80)	0.358483	-0.777505	-0.0267209		-0.168108	-0.134912		0.0251714			-0.19781		-1.0299		-0.94352	-1.66226	0 0 ↓	superoxide			OK
	contig2000Sep131300_1345	AN6573.2	gi|19115781|ref|NP_594869.1| putative urease accessory protein [Schizosaccharomyces pombe] (Evalue:2E-22), insertion of the nickel ion at the active site	(Evalue:2E-22)	0.0482515	-0.0897938	-1.49828	-0.828768	-0.778211	1.44121		-1.10912	-0.986759	-0.0349312	-0.448328	-0.974172	-0.264697	0.148925	-0.440288	-0.090714	↓ ↑ 0	?			OK
	contig2000Sep131300_2739	AN6574.2	gi|19075997|ref|NP_588497.1| hypothetical zinc-finger zf-c3HC4 protein [Schizosaccharomyces pombe] (Evalue:4E-26)	(Evalue:4E-26)		-0.661833						0.458537			-0.278312		-2.02504			-0.0734052	0 0 ↓	superoxide
	contig2000Sep131300_3685	AN6574.2	gi|19075997|ref|NP_588497.1| hypothetical zinc-finger zf-c3HC4 protein [Schizosaccharomyces pombe] (Evalue:4E-26)	(Evalue:4E-26)	-0.38123	-0.421917	0.0992471	-0.368893	1.39895	-0.690968		0.155906	-0.0800219		0.310922	0.43703	0.277671	1.20975	0.259777	0.35585	0 0 ↑	superoxide	yes (↑)		OK
	contig2000Sep131300_3386	AN6575.2	gi|19075996|ref|NP_588496.1| putative transcription factor tfiiib component [Schizosaccharomyces pombe] (Evalue:2E-37)	(Evalue:2E-37)	0.633972	0.305899	-0.850552	0.910175		0.560392		1.43519	-0.569951			0.080882	0.841268		-1.01456	0.153578	0 ↑ ↓	?			OK
	contig2000Sep131300_2767	AN6595.2	gi|22137453|gb|AAH29047.1| 2410021P16Rik protein [Mus musculus] (Evalue:e-104)	(Evalue:e-104)		0.305793	-0.0057579		-0.893451	-0.257749		0.0968531	-2.47167		0.795571		-0.356178			0.999166	0 0 0	?		yes (↓)
	contig2000Sep131300_850	AN6603.2	unknown	unknown	0.164924	0.501089	0.976147	-0.743902	-0.694484	0.307741	0.0668211	-0.177009	-0.839325	-1.64749	0.0367629	-0.397346	0.269588	0.863541	0.705035	0.467561	0 0 0	?		yes (↓)
	contig2000Sep131300_3554	AN6605.2	gi|22531012|gb|AAM97010.1| putative protein [Arabidopsis thaliana] (Evalue:3E-32)	(Evalue:3E-32)	-0.127247	0.151065	0.610123	0.330643	-0.588334	0.313742	0.151549	0.987092	0.22539	-1.26371	-0.462011	0.41983	-0.188713	0.0852188	0.540496	0.88374	0 0 0	?		yes (↓)
	contig2000Sep131300_649	AN6608.2	gi|38101989|gb|EAA48883.1| hypothetical protein MG00541.4 [Magnaporthe grisea 70-15] (Evalue:7E-24)	(Evalue:7E-24)	-0.411152	-0.213115	0.389795	-0.257978	0.412903	-0.751912	1.47722	0.0823051	-0.0081298		0.246261		0.761466		0.932024	0.434136	0 ↑ 0	?			OK
	contig2000Sep131300_3868	AN6611.2	gi|34859791|ref|XP_342312.1| similar to RIKEN cDNA 6330569M22 [Rattus norvegicus] (Evalue:4E-32)	(Evalue:4E-32)	-0.165552	-0.154379		0.0066235	0.0935873	0.603544		-0.0714228	-0.910411	3.05931	0.680871	0.946839	0.756625	-0.191621	0.0927589	-0.0906427	0 0 0	?		yes (↑)
	contig2000Sep131300_2839	AN6625.2	unknown	unknown	0.580467	-0.0424095	-2.46792	0.19969	1.38596	-0.0874323	-0.42644	-1.57115	-0.752063	1.03979	0.534833	2.3575	0.622129	1.14384	1.41763	0.712951	↓ ↓ ↑	?			OK
	contig2000Sep131300_150	AN6629.2	gi|6322847|ref|NP_012920.1| Homology to mammalian L14 Rpl14ap [Saccharomyces cerevisiae] (Evalue:5E-38)	(Evalue:5E-38)	-0.160123	-0.356341	-1.33083	0.33594	0.748061	0.167326	1.02048	-1.0594	-0.218145	-0.345994	-0.0478602	-1.13304	-3.83793	-1.73558	-2.49712	-2.22755	↓ ↑ ↓	?			OK
	contig2000Sep131300_3144	AN6630.2	gi|27362955|gb|AAN86982.1| nascent polypeptide-associated complex alpha polypeptide [Oreochromis niloticus] (Evalue:2E-28)	(Evalue:2E-28)								0.386767			1.42904	0.790031	0.266796			0.455435	0 0 0	?		yes (↑)
	contig2000Sep131300_3147	AN6630.2	gi|27362955|gb|AAN86982.1| nascent polypeptide-associated complex alpha polypeptide [Oreochromis niloticus] (Evalue:2E-28)	(Evalue:2E-28)	0.0353651	0.213697	-0.378457	-0.0124104	0.232271	0.000816767	0.815283	-0.238551	-0.461443	-0.0624506	0.451738	-0.115071	-0.215625	-0.667591	0.24526	-1.16614	0 0 ↓	superoxide			OK
	contig2000Sep131300_34	AN6632.2	gi|19075843|ref|NP_588343.1| probable 40s ribosomal protein 28s [Schizosaccharomyces pombe] (Evalue:5E-22)	(Evalue:5E-22)	0.180418	0.339637				-0.664908	0.963336	-0.834904				-2.07995					0 0 ↓	superoxide
	contig2000Sep131300_1306	AN6651.2	gi|6325030|ref|NP_015098.1| This gene encodes a protein with an Q/N-rich amino terminal domain New1p [Saccharomyces cerevisiae] (Evalue:0)	(Evalue:0)	-0.069031	0.0345087	-0.38665	-0.289429	-0.874073	0.0741921		-0.306908	-1.08465		0.528329		-0.990874		-0.364906	0.375677	0 0 0	?		yes (↓)
	contig2000Sep131300_4410	AN6651.2	gi|6325030|ref|NP_015098.1| This gene encodes a protein with an Q/N-rich amino terminal domain New1p [Saccharomyces cerevisiae] (Evalue:0)	(Evalue:0)	0.135629	0.927217	0.825628	-0.0930256	-0.212115	-0.403094		1.0256	-0.509554	0.240199	0.281104	1.00375	0.967966	0.448996	0.698745	1.33905	0 ↑ ↑	peroxide			OK
	contig2000Sep131300_1320	AN6657.2	unknown	unknown	0.0639364	-0.247427	-0.933114	-1.6267	-0.20896	0.675596	0.728624	-1.69867	-0.948278	-0.586079	0.429036	-0.04946	-1.86118	-0.537002	-0.0869162	0.207609	0 ↓ ↓	peroxide	yes (↓)		OK
	contig2000Sep131300_2455	AN6680.2	gi|38101979|gb|EAA48874.1| hypothetical protein MG00532.4 [Magnaporthe grisea 70-15] (Evalue:e-105)	(Evalue:e-105)	-0.560833	-0.0777411	0.860764	-0.0180577	-0.683958	-1.04852	-2.23651	-0.511974	-0.628042		-0.4011	0.0356689	0.139445	0.951942	-0.468886	-0.916254	0 ↓ 0	?			OK
	contig2000Sep131300_1443	AN6693.2	unknown	unknown	2.71554	3.04522	2.52605		-1.05671	1.03204		2.14686		-0.0568679		1.62166	2.01057		0.115949	-2.02293	↑ ↑ ↑	GSH/GSSG			OK
	contig2000Sep131300_76	AN6732.2	gi|19115859|ref|NP_594947.1| ef-hand protein [Schizosaccharomyces pombe] (Evalue:3E-33)	(Evalue:3E-33)	0.0942952	-0.776836	0.560385	0.528682	0.195516	-0.229128	-1.3605	-0.131519	-0.0940782	-0.333065	0.528172	-0.382115	-0.557571	-0.268655	0.158659	-0.381589	0 ↓ 0	?			OK
	contig2000Sep131300_3289	AN6767.2	gi|15236498|ref|NP_193179.1| enoyl-CoA hydratase/isomerase family [Arabidopsis thaliana] (Evalue:0.00000000000000003)	(Evalue:0.00000000000000003)	0.328632	-0.484743	-0.844028	-0.614058	1.56833	-0.254988	-0.0142084	-0.613107	-0.0704815	-0.408052	-0.588546	1.09151	0.920538	0.851466	0.218186	-0.13513	0 0 ↑	superoxide	yes (↑)		OK
	contig2000Sep131300_3741	AN6769.2	gi|38110718|gb|EAA56398.1| hypothetical protein MG06369.4 [Magnaporthe grisea 70-15] (Evalue:0.000005)	(Evalue:0.000005)	-0.0650303	-0.158673	1.77927	-0.0011956	-0.359056	0.163287	0.995486	0.57791	-0.0222367	-0.33679	-0.0421177	-0.207842	0.349011	-0.198857	0.408713	0.231274	↑ 0 0	?			OK
	contig2000Sep131300_1047	AN6795.2	gi|19716318|gb|AAL95714.1| antigenic cell wall protein MP1 [Aspergillus flavus] (Evalue:0.000000000001)	(Evalue:0.000000000001)	-0.239418	0.172053	0.922904	-0.16135	-2.20044	-0.410335	-0.928083	4.84872	0.408774	-0.488928	-0.824455	-0.317236	-0.150787	-0.301858	-3.17767	-2.57121	0 ↑ ↓	?	yes (↓)		OK
	contig2000Sep131300_3086	AN6798.2	gi|24648431|ref|NP_650894.1| CG10877-PA [Drosophila melanogaster] (Evalue:e-123)	(Evalue:e-123)	0.016022	-0.224953	-0.079744	0.0223241	0.0966864	-0.0958673		-0.346016	0.246494	-0.948352	-0.143188	-1.12561	-0.188227	-1.00747	-0.0622489	0.0011171	0 0 ↓	superoxide			OK
	contig2000Sep131300_289	AN6801.2	unknown	unknown						0.0553352		-1.15428		-1.16755	2.26145				-0.982857		0 ↓ 0	?
	contig2000Sep131300_4525	AN6827.2	gi|32414839|ref|XP_327899.1| predicted protein [Neurospora crassa] (Evalue:0.000001)	(Evalue:0.000001)	0.0447679	-0.235735		-0.0589806	-0.0424894			-0.349873	0.492374	0.45714	-1.46228		-1.22996		-1.71427	-2.34712	0 0 ↓	superoxide		yes (↓)
	contig2000Sep131300_4198	AN6854.2	unknown	unknown	-0.201861	-0.43973	0.2285	0.257578				0.0227938			-0.451822		-0.240869		7.05524		0 0 ↑	superoxide
	contig2000Sep131300_1774	AN6858.2	gi|32418820|ref|XP_329888.1| predicted protein [Neurospora crassa] (Evalue:1E-72)	(Evalue:1E-72)								-0.101803				1.04734				-1.05928	0 0 ↑	superoxide
	contig2000Sep131300_1269	AN6860.2	unknown	unknown			3.31724					0.54444			-0.472524					0.0682909	↑ 0 0	?
	contig2000Sep131300_1929	AN6862.2	unknown	unknown	0.15115	0.478891	0.610036	-0.217722	0.352378	0.849685		-0.0621885	0.507083		1.27992	0.558058	2.01025		0.184724	1.14036	0 0 ↑	superoxide		yes (↑)	OK
	contig2000Sep131300_1258	AN6963.2	gi|38107269|gb|EAA53464.1| hypothetical protein MG07741.4 [Magnaporthe grisea 70-15] (Evalue:0.0000000000000008)	(Evalue:0.0000000000000008)	-0.0649182	-0.000448608	-1.54943	1.06071	-0.0083883	0.150802	1.73074	-0.792008	0.367157	0.0585071	-0.260109	-1.88398	-0.329319	-1.69499	-1.65785	-1.65113	↓ ↑ ↓	?			OK
	contig2000Sep131300_2963	AN6987.2	gi|34913546|ref|NP_918120.1| putative PRLI-interacting factor K [Oryza sativa (japonica (Evalue:4E-36)	(Evalue:4E-36)		-0.61051						0.713632			2.07442					1.22461	0 0 ↑	superoxide		yes (↑)
	contig2000Sep131300_4431	AN6987.2	gi|34913546|ref|NP_918120.1| putative PRLI-interacting factor K [Oryza sativa (japonica (Evalue:4E-36)	(Evalue:4E-36)	-0.395533	-0.741482	-0.481594	0.21915	-0.544486	-0.254399	-2.59958	-0.200566	-0.061938	0.0092783	-0.354564	-0.143598	-0.256166	-0.333881	0.081241	-0.864085	0 ↓ 0	?			OK
	contig2000Sep131300_1900	AN6992.2	gi|20138038|sp|Q9P2X0|DPM3_HUMAN Dolichol-phosphate mannosyltransferase subunit 3 [Homo sapiens] (Evalue:5E-20)	(Evalue:5E-20)		-0.809519	-0.924623					-1.00533					-0.603783			1.53616	0 ↓ ↑	?
	contig2000Sep131300_3652	AN7036.2	gi|5924031|emb|CAB56542.1| ZCR1 [Saccharomyces cerevisiae] (Evalue:3E-32), Vacuolar membrane zinc transporter, transports zinc from the cytosol into the vacuole for storage also has a role in resistance to zinc shock resulting from a sudden influx of zinc into the cytoplasm Zrc1p [Saccharomyces cerevisiae]	(Evalue:3E-32)	0.0816134	0.0647652	-2.20701	1.39243		0.867055		-0.875715	0.571995		0.179055	-1.90572	-1.16868			-1.22032	↓ 0 ↓	?			OK
	contig2000Sep131300_35	AN7041.2	gi|6321451|ref|NP_011528.1| putative integral membrane protein Msb2p [Saccharomyces cerevisiae] (Evalue:0.0000000000000003), Protein that functions as an osmosensor in parallel to the Sho1p-mediated pathway in yeast	(Evalue:0.0000000000000003)	0.0705238	0.778488	2.64258	1.26736		-0.260537		0.444093	-0.562007		-1.18473		0.346344		-0.882953	-2.16663	↑ 0 ↓	?		yes (↓)	OK
	contig2000Sep131300_267	AN7045.2	gi|19112049|ref|NP_595257.1| peptidyl-prolyl cis-trans isomerase fk506-binding protein [Schizosaccharomyces pombe] (Evalue:2E-21)	(Evalue:2E-21)	0.0726709	-0.381339	-1.11265	1.00912	0.73094	-0.105762	0.449839	-0.93518	0.0324875	0.484528	0.0473145	-1.12877	-0.104263	-1.36997	-2.03408	-2.08523	↓ 0 ↓	?			OK
	contig2000Sep131300_1530	AN7102.2	unknown	unknown	-0.577229	-1.0508	-0.672451	-0.813852	-0.126365	-0.481726	0.320651	-0.111893	-1.06934	-0.246197	-0.32938	-0.737303	-0.0032419	-0.0467638	-1.03871	-2.17201	↓ 0 ↓	?		yes (↓)	OK
	contig2000Sep131300_1274	AN7139.2	gi|38104913|gb|EAA51410.1| hypothetical protein MG09427.4 [Magnaporthe grisea 70-15] (Evalue:4E-30)	(Evalue:4E-30)	0.11647	0.486396	1.78657			1.0267		0.611455		0.596449	-0.331658	-0.626917	0.679421		2.43749	0.981454	↑ ↑ ↑	GSH/GSSG			OK
	contig2000Sep131300_1426	AN7139.2	gi|38104913|gb|EAA51410.1| hypothetical protein MG09427.4 [Magnaporthe grisea 70-15] (Evalue:4E-30)	(Evalue:4E-30)	-0.183374	-1.61469	-1.15088	-0.403976	0.703657	-0.557504	-1.05501	-0.986497	-0.457018	-0.289551	-0.0790348	-0.353501	-0.709122	-0.301068	-0.0629319	-0.71685	↓ ↓ 0	?			OK
	contig2000Sep131300_2596	AN7147.2	gi|6324435|ref|NP_014504.1| Bypass of Stop Codon transcript encoded by this ORF shows a high Bsc6p [Saccharomyces cerevisiae] (Evalue:2E-28)	(Evalue:2E-28)	-0.062334	0.125425	0.0379648	0.530412		0.427388		-1.77261	-1.15262		0.433603	0.165933	0.301574		0.173287	-0.49689	0 ↓ 0	?			OK
	contig2000Sep131300_1502	AN7148.2	unknown	unknown	0.737628	1.72905	-0.0763064	-1.5982	-0.961039	1.1878	1.74641	-0.0077512	-1.49706	-1.58412	-0.900799	0.0389788	-1.30215	-0.328104	-0.0273006	-0.0678154	↑ ↑ ↓	?			OK
	contig2000Sep131300_3927	AN7148.2	unknown	unknown	0.35923	1.17944	1.15726	-1.70519	-1.09963	0.748774	1.061	0.688985	-1.00005	-0.888709	-0.167425	-0.101907	-1.25313	-0.0082723	0.362053	-0.375765	↑ ↑ ↓	?			OK
	contig2000Sep131300_3624	AN7158.2	gi|4959943|gb|AAD34550.1| esterase [Aspergillus terreus] (Evalue:3E-27)	(Evalue:3E-27)	0.614908	0.70907	-1.69249	-0.548515		-0.0924062	1.06657	-0.24255	-3.29476		1.22432	0.70036	0.232407	1.48828	2.05743	1.41654	↓ ↑ ↑	?			OK
	contig2000Sep131300_1719	AN7166.2	unknown	unknown		0.275324	0.640328	-0.0377433		0.189454	2.087	-0.275063			-0.0123585		1.10421		-1.93115	1.31032	0 ↑ ↑	peroxide			OK
	contig2000Sep131300_621	AN7172.2	gi|38104638|gb|EAA51175.1| hypothetical protein MG08697.4 [Magnaporthe grisea 70-15] (Evalue:1E-75)	(Evalue:1E-75)	-0.419887	-1.77284	-1.06594	-1.00339	0.0525977	-0.536831	-0.333471	-1.06165	-0.383794	-1.15979	0.281404	-0.613182	-1.82353	-0.750227	-2.00777	-1.32625	↓ ↓ ↓	GSH/GSSG			OK
	contig2000Sep131300_3921	AN7174.2	gi|18411365|ref|NP_567179.1| myb family transcription factor [Arabidopsis thaliana] (Evalue:9E-24)	(Evalue:9E-24)	0.756443	1.04412						-0.102407		0.954839							↑ 0 0	?
	contig2000Sep131300_3106	AN7181.2	gi|25369750|pir||T52362 hypothetical protein B11E6.110 [Neurospora crassa[ (Evalue:e-161)	(Evalue:e-161)	0.529471	-0.597816		1.39412			-0.575384					0.100282				-1.15619	0 0 ↓	superoxide	yes (↑)
	contig2000Sep131300_3304	AN7182.2	gi|6321190|ref|NP_011267.1| Bad Response to Refrigeration Brr6p [Saccharomyces cerevisiae] (Evalue:0.0000000000002), mRNA-nucleus export	(Evalue:0.0000000000002)	-0.0691644	-0.267402	-0.326696	-0.364985	-0.277248	-0.372584	-0.108401	-0.571608	-1.29636	-1.07991	-1.32035	-0.180328	0.0440546		0.102173	0.247397	0 0 0	?		yes (↓)
	contig2000Sep131300_3286	AN7182.2	gi|6321190|ref|NP_011267.1| Bad Response to Refrigeration Brr6p [Saccharomyces cerevisiae] (Evalue:0.0000000000002), mRNA-nucleus export	(Evalue:0.0000000000002)	0.185512	0.201587		-0.87953		-0.125681		-0.113668	-0.508002		-0.455028		-2.21496		-2.33897	-0.44133	0 0 ↓	superoxide			OK
	contig2000Sep131300_897	AN7183.2	unknown	unknown		1.17061	2.53367					0.533407	-1.26265		-0.532172	1.15727	1.38402				↑ 0 ↑	?		yes (↓)
	contig2000Sep131300_1283	AN7190.2	gi|18375961|emb|CAD21260.1| related to ARCA protein [Neurospora crassa] (Evalue:3E-27), regulatory gene of arginine catabolic pathway, TRANSCRIPTIONAL ACTIVATOR	(Evalue:3E-27)	-0.0821553	-1.07711	-1.85758	0.357052	0.119104	0.317301	0.731648	-0.469676	0.447789	0.289704	-0.490956	-0.205478	-0.672615	-0.812522	-0.325931	-1.26607	↓ 0 ↓	?			OK
	contig2000Sep131300_1723	AN7217.2	gb|EAA61264.1| hypothetical protein AN7217.2 [Emericella nidulans FGSC A4] (Evalue: e-109)	(Evalue: e-109)						1.66061									-3.08536		0 ↑ ↓	?
	contig2000Sep131300_3389	AN7222.2	gi|38104828|gb|EAA51338.1| hypothetical protein MG09355.4 [Magnaporthe grisea 70-15] (Evalue:0)	(Evalue:0)	-0.445904	0.0902897	-0.661574		0.302012	-0.399156	-0.376109	-1.38777			-0.456654	-1.00935	-2.18756		-2.31031	-2.91902	0 ↓ ↓	peroxide			OK
	contig2000Sep131300_3630	AN7222.2	gi|38104828|gb|EAA51338.1| hypothetical protein MG09355.4 [Magnaporthe grisea 70-15] (Evalue:0)	(Evalue:0)	0.16861	0.681013	-0.414299	1.45978	-0.431929			-0.323502	0.310231	-0.402786	-0.444592		0.419788	0.331275	0.223152	-0.108371	0 0 0	?	yes (↑)
	contig2000Sep131300_3452	AN7258.2	gi|28394452|gb|AAM08679.1| 25D9-6 [Aspergillus fumigatus] (Evalue:3E-89)	(Evalue:3E-89)	0.0463474	-0.206856	0.378831	-0.624121	0.217222	-0.211859	0.400272	1.25485	0.514556	-0.368094	0.223844	-0.708627	-0.666927	-0.300797	-0.177957	0.113714	0 ↑ 0	?			OK
	contig2000Sep131300_1489	AN7266.2	unknown	unknown											-1.36228						0 0 0	?		yes (↓)
	contig2000Sep131300_1002	AN7269.2	gi|38099862|gb|EAA47138.1| hypothetical protein MG10961.4 [Magnaporthe grisea 70-15] (Evalue:1E-32)	(Evalue:1E-32)			-3.54689					-6.11731	1.17452		0.300453		-3.92046			-1.80876	↓ ↓ ↓	GSH/GSSG
	contig2000Sep131300_2726	AN7269.2	gi|38099862|gb|EAA47138.1| hypothetical protein MG10961.4 [Magnaporthe grisea 70-15] (Evalue:1E-32)	(Evalue:1E-32)	-0.0553852	-0.541614	0.674885	1.10685	-0.452957	-1.00812	-0.271503	0.206348	0.693531	0.119226	0.0646907	0.592585	0.153531	-0.175928	-0.521534	0.0446739	0 ↓ 0	?	yes (↑)		OK
	contig2000Sep131300_3904	AN7269.2	gi|38099862|gb|EAA47138.1| hypothetical protein MG10961.4 [Magnaporthe grisea 70-15] (Evalue:1E-32)	(Evalue:1E-32)	-0.159889	-0.434518	0.23786	-1.9317	-0.633572	-1.45831		-0.21677	-0.21689		1.00892	0.234285	0.759839		-0.0674874	0.366921	0 ↓ 0	?	yes (↓)		OK
	contig2000Sep131300_4358	AN7282.2	gi|6320924|ref|NP_011003.1| The authentic, non-tagged protein was localized to the Fmp29p [Saccharomyces cerevisiae] (Evalue:5E-20)	(Evalue:5E-20)	-0.16051	0.354757	1.37526	0.690774	-0.592839	-0.323552		0.711578	-0.184332	-0.446831	-0.165594	-0.0145301	-0.190394	0.459192	0.440441	-0.257767	↑ 0 0	?			OK
	contig2000Sep131300_4173	AN7285.2	gi|38106131|gb|EAA52479.1| hypothetical protein MG05171.4 [Magnaporthe grisea 70-15] (Evalue:3E-70)	(Evalue:3E-70)	0.104427	-0.232019	-0.74734	0.78006	-0.204243	0.421798		0.365987	0.32994		-0.258912	-0.540814	-0.906565	-0.851798	-1.02071	-0.652456	0 0 ↓	superoxide			OK
	contig2000Sep131300_1218	AN7289.2	gi|28829972|gb|AAO52462.1| similar to Homo sapiens (Human). Protein tyrosine kinase [Dictyostelium discoideum] (Evalue:2E-27)	(Evalue:2E-27)	-0.286195	-0.018067	3.1558					1.75385	1.50442		-0.0752408		1.67621		-0.976545	2.89898	↑ ↑ ↑	GSH/GSSG
	contig2000Sep131300_1879	AN7289.2	gi|28829972|gb|AAO52462.1| similar to Homo sapiens (Human). Protein tyrosine kinase (Evalue:2E-27)	(Evalue:2E-27)	-0.128962	-0.783745	0.140273	0.830567	0.551531	0.0409735	0.485831	-0.2131	0.581184	-0.453967	-0.144061	-0.81387	-0.922372	-0.847161	-1.18189	-1.80411	0 0 ↓	superoxide			OK
	contig2000Sep131300_758	AN7294.2	gi|19075950|ref|NP_588450.1| putative PHD-type zinc finger [Schizosaccharomyces pombe] (Evalue:3E-35)	(Evalue:3E-35)	-0.0523313	-0.449154	-1.5148	0.667545	1.19751	0.0942602	0.104705	-0.993856	-0.439963	-0.998446	-0.275523	-0.971017	-1.38121	-1.36819	-1.62554	-1.4661	↓ 0 ↓	?			OK
	contig2000Sep131300_843	AN7321.2	gi|462439|sp|P33279|E2K1_RABIT Eukaryotic translation initiation factor 2 alpha kinase 1 [Oryctolagus cuniculus] (Evalue:9E-34)	(Evalue:9E-34)	0.429096	0.198795	-0.686112	-1.65232	0.459046	0.883699		-1.11315	-0.217316	0.089165	-0.256511	0.459437	0.323191	1.03221	-0.104002	0.885149	0 ↓ ↑	?	yes (↓)		OK
	contig2000Sep131300_1012	AN7327.2	unknown	unknown	0.305006	0.247713	-2.00084	-1.57708	0.0822388	0.902465	0.152577	-0.672167	-0.806985	0.34	0.881185	-1.54866	1.00021	0.142224	2.03359	1.67151	↓ 0 ↓	?			OK
	contig2000Sep131300_4092	AN7327.2	unknown	unknown	0.103059	0.0780538	1.02849	0.354878		0.671352		0.936131	-0.120683		-0.054857		0.677042			0.47549	↑ 0 0	?
	contig2000Sep131300_29	AN7329.2	unknown	unknown	0.171719	-0.0597651	0.213417	0.895349		0.331922	1.09057	-0.147817	-2.60722		0.889717	0.0422725	-0.737221				0 ↑ 0	?
	contig2000Sep131300_1796	AN7335.2	gi|6321378|ref|NP_011455.1| 35% identity with Ybp1p, which is required for the oxidative stress Yap1p regulation,Ybp2p [Saccharomyces cerevisiae] (Evalue:0.000004)	(Evalue:0.000004)	0.0306653	0.298057	-1.33143	-0.375222	-1.31612	0.76027		0.267836	0.0798802		-0.151971		-0.530559		-0.0689514	0.169945	↓ 0 0	?			OK
	contig2000Sep131300_2177	AN7335.2	gi|6321378|ref|NP_011455.1| 35% identity with Ybp1p, which is required for the oxidative stress Ybp2p [Saccharomyces cerevisiae] (Evalue:0.000004)	(Evalue:0.000004)	-0.0688968	-0.384878	0.36136	-0.409029	-0.271916	1.71278	0.342993	-0.0599006	-0.43455	0.188127	0.790357	0.780262	2.25637	0.936358	0.413256	0.124718	0 ↑ ↑	peroxide			OK
	contig2000Sep131300_3007	AN7337.2	gi|32412636|ref|XP_326798.1| related to membrane protein [MIPS] [Neurospora crassa]; (Evalue:e-115)	(Evalue:e-115)													-2.14227				0 0 ↓	superoxide
	contig2000Sep131300_1504	AN7357.2	unknown	unknown	-0.239806	-0.928394	-0.187183	0.688264	0.497623	-0.390117	-0.178663	0.162377	0.541632	-0.520164	-2.20873	-0.543449	-0.897593	-1.69956	-1.56656	-2.60021	0 0 ↓	superoxide		yes (↓)	OK
	contig2000Sep131300_382	AN7386.2	gi|38106414|gb|EAA52721.1| hypothetical protein MG05849.4 [Magnaporthe grisea 70-15]; (Evalue:5E-27)	(Evalue:5E-27)									-4.28219								0 0 0	?		yes (↓)
	contig2000Sep131300_2437	AN7440.2	gi|19112105|ref|NP_595313.1| hypothetical coiled-coil protein possible histone binding [Schizosaccharomyces pombe] (Evalue:7E-27)	(Evalue:7E-27)	-0.218517	0.321014	-0.468128	0.549586	0.803387	0.215481	0.786056	0.736975	0.63685	1.51384	0.917848	-0.488754	0.0305019	1.0673	1.67415	0.396878	0 0 ↑	superoxide		yes (↑)	OK
	contig2000Sep131300_2240	AN7443.2	gi|6325035|ref|NP_015103.1| bypass of PAM1 Ypl221wp [Saccharomyces cerevisiae] (Evalue:1E-31)	(Evalue:1E-31)	-0.573111	0.630202	1.37938		0.293725			1.28332			-0.191703	-0.413581	2.27554		-0.0098604	1.12808	↑ ↑ ↑	GSH/GSSG
	contig2000Sep131300_2970	AN7443.2	gi|6325035|ref|NP_015103.1| bypass of PAM1 Ypl221wp [Saccharomyces cerevisiae] (Evalue:1E-31)	(Evalue:1E-31)	0.0867273	0.656013	2.5744			1.52557	0.167475	2.25522			0.82987	1.22781	2.14657		1.91377	2.69754	↑ ↑ ↑	GSH/GSSG			OK
	contig2000Sep131300_1173	AN7470.2	unknown	unknown	0.0536139	-0.304804	-0.904409	0.844586	0.786364	-0.0271472	0.531239	-0.755966	0.658038	0.0906593	0.371425	-1.58649	-0.873293	-0.176068	-1.4407	-1.27037	0 0 ↓	superoxide			OK
	contig2000Sep131300_3000	AN7512.2	gi|19115502|ref|NP_594589.1| MFS multidrug efflux transporter [Schizosaccharomyces pombe] (Evalue:0.000000000000000002)	(Evalue:0.000000000000000002)	-0.383484	-0.692284	-1.58682	0.676643	0.207995	-0.245498	-0.247604	-0.47267	1.04867	0.118623	-0.225529	-0.524224	-1.19808	-0.84679	-1.81788	-0.711245	↓ 0 ↓	?		yes (↑)	OK
	contig2000Sep131300_890	AN7512.2	gi|19115502|ref|NP_594589.1| MFS multidrug efflux transporter [Schizosaccharomyces pombe] (Evalue:0.000000000000000002)	(Evalue:0.000000000000000002)			-1.61953					-0.532127				0.319232	1.13871				↓ 0 ↑	?
	contig2000Sep131300_3100	AN7519.2	unknown	unknown	1.31565	2.01438	0.658866	-1.09793	-1.06623	1.14216	1.113	0.324672	-0.815325	-0.0753645	0.153272	0.130952	-0.0965	-0.52736	-0.0300618	0.333846	↑ ↑ 0	?			OK
	contig2000Sep131300_2046	AN7524.2	gi|19114729|ref|NP_593817.1| hyptohetical protein [Schizosaccharomyces pombe] (Evalue:1E-26)	(Evalue:1E-26)	-0.192313	-0.429853	-0.700337	0.403244	-0.554968	-0.130111	0.27173	-0.25925	-0.462632		-0.0653111	-0.269402	-0.309971	-0.407877	-0.270096	-1.07128	0 0 ↓	superoxide			OK
	contig2000Sep131300_3772	AN7531.2	unknown	unknown	-0.0545208	0.186267	-0.595646	0.187505	0.0367721	0.087173	-0.109666	-0.482331	-0.567442	-0.192924	0.67542	1.18841	-0.180358	1.74409	1.22056	1.7825	0 0 ↑	superoxide			OK
	contig2000Sep131300_151	AN7544.2	gi|19112280|ref|NP_595488.1| hypothetical C2H2-type zinc-finger protein [Schizosaccharomyces pombe] (Evalue:0.000000000000000008)	(Evalue:0.000000000000000008)	-0.33446	-0.847722	-0.796668	-0.354618	0.0821914	0.245123	-0.207264	-0.12245	0.338314	-1.22243	-1.02579	-0.563413	-0.822823	-0.450337	0.266258	-0.500879	0 0 0	?		yes (↓)
	contig2000Sep131300_2150	AN7558.2	unknown	unknown	-0.0276437	-0.303239	-0.415783	-0.391285	0.89916	0.0777473		-0.108833	-1.34383	-0.532179	-0.234024	0.219695	0.233633		-0.40206	-0.572089	0 0 0	?		yes (↓)
	contig2000Sep131300_170	AN7565.2	unknown	unknown	-0.614379	-0.21802	0.15467		0.542028			0.575279	-0.872422		-0.28586		-0.278423		-1.69597	-0.655681	0 0 ↓	superoxide
	contig2000Sep131300_2260	AN7580.2	gi|38111587|gb|EAA57145.1| hypothetical protein MG08114.4 [Magnaporthe grisea 70-15] (Evalue:7E-21)	(Evalue:7E-21)	1.2141	1.4533	-0.363351	-0.896808	-1.06081	1.58095	0.656471	-0.0208036	-0.44556	-0.669096	-0.282439	0.715316	-0.584255	-0.163444	-0.934195	-0.130678	↑ ↑ 0	?			OK
	contig2000Sep131300_4217	AN7583.2	gi|13592175|gb|AAK31375.1| ppg3 [Leishmania major] (Evalue:0.000001), proteophosphoglycan	(Evalue:0.000001)	0.0393913	0.17042	-0.445193	-0.856753	-0.0425293	-0.0741773		0.466059	1.06158		-0.146277	0.999912	1.01239	0.727581	0.462192	0.633079	0 0 ↑	superoxide		yes (↑)	OK
	contig2000Sep131300_2809	AN7611.2	gi|32406174|ref|XP_323700.1| hypothetical protein [Neurospora crassa] (Evalue:4E-73)	(Evalue:4E-73)	-0.125318	0.208727	0.710683	0.839077	0.352696	-0.795778	-0.83355	0.648901	0.372662	-0.12144	-1.2381	0.626887	0.727971	0.159041	0.821122	0.17017	0 0 0	?		yes (↓)
	contig2000Sep131300_1198	AN7619.2	unknown	unknown	0.367478	0.459712	-0.0829882	0.466016	0.396674	-0.221034	-0.275577	-0.184375	-0.406482	0.0083689	-0.287913	1.15307	0.710319	0.119093	0.238546	-0.646657	0 0 ↑	superoxide			OK
	contig2000Sep131300_1385	AN7619.2	unknown	unknown	0.464056	0.558131	-0.235306	0.405027	0.288558	0.259733	0.201602	0.281419	-0.130453	0.0854055	-0.436923	2.18291	0.492711	0.383823	-0.282896	-1.19885	0 0 ↑	superoxide			OK
	contig2000Sep131300_1889	AN7623.2	gi|19115293|ref|NP_594381.1| putative translocation protein [Schizosaccharomyces pombe] (Evalue:0.000000000000005)	(Evalue:0.000000000000005)	0.275074	-0.796506	1.08988	0.348662				0.0122654	-0.870545		-0.585343		0.33796		0.299805	-0.780095	↑ 0 0	?
	contig2000Sep131300_404	AN7629.2	gi|38110270|gb|EAA56016.1| hypothetical protein MG01667.4 [Magnaporthe grisea 70-15] (Evalue:2E-23)	(Evalue:2E-23)	-0.267209	-1.41271	-0.0291927	-0.117815	0.600701	-0.874421	-0.575926	-0.0550006	0.833755	0.563013	0.58164	0.0231923	0.163554	0.988582	0.623179	0.48661	↓ 0 0	?			OK
	contig2000Sep131300_3645	AN7630.2	gi|6322202|ref|NP_012277.1| Involved in a late step of 60S ribosomal subunit assembly or modification contains multiple WD repeats interacts with Qsr1p in a two-hybrid assay Sqt1p [Saccharomyces cerevisiae] (Evalue:5E-21)	(Evalue:5E-21)	0.0586066	0.565597	0.214092	-2.5083	-0.23482	-0.135856	0.772282	-0.873131	-1.00344	0.594936	1.95466	1.28169	-1.03695	-0.971167	-0.17927	1.38304	0 0 ↑	superoxide	yes (↓)	yes (↓ ↑)	OK
	contig2000Sep131300_3646	AN7630.2	gi|6322202|ref|NP_012277.1| Involved in a late step of 60S ribosomal subunit assembly or modification contains multiple WD repeats interacts with Qsr1p in a two-hybrid assay Sqt1p [Saccharomyces cerevisiae] (Evalue:5E-21)	(Evalue:5E-21)	-0.495338	-0.875066	-0.423664	0.77209	-0.36787	-0.52957		0.559402	0.578537	-0.336348	-0.612888	-0.806891	0.0321889	1.45185	1.95627	1.37482	0 0 ↑	superoxide			OK
	contig2000Sep131300_1417	AN7670.2	unknown	unknown	0.269327	-0.46467	-0.585911	1.59107	-0.240243	0.329408	1.08301	-0.70494	0.549595	-0.0545857	-0.649236	-1.07469	-1.30942	-1.2496	-1.80162	-1.823	0 ↑ ↓	?	yes (↑)		OK
	contig2000Sep131300_3315	AN7686.2	gi|16944614|emb|CAD11383.1| putative protein [Neurospora crassa] (Evalue:8E-21)	(Evalue:8E-21)	-0.754437	-0.138768	1.81669	0.312592	0.017137	-0.546349	-1.20215	1.0463	-0.607472	0.337924	-0.0326482	-0.338082	0.70406	-0.297255	0.670003	0.450713	↑ ↓ 0	?			OK
	contig2000Sep131300_4496	AN7688.2	gi|6323945|ref|NP_014016.1| para-AminoBenZoic acid (PABA) biosynthesis. Third enzymatic step in (Evalue:0.0000000000005), 4-amino-4-deoxychorismate lyase, catalyzes the third step in para-aminobenzoic acid biosynthesis, Folate synthesis Abz2p [Saccharomyces cerevisiae]	(Evalue:0.0000000000005)	-0.0148546	-0.0736706	-1.64178	0.94233	1.90565	-0.124283		-1.15164	0.0671471	0.680667	0.215484		-0.275656	-2.89814	-1.41486	-1.67363	↓ ↓ ↓	GSH/GSSG			OK
	contig2000Sep131300_1313	AN7708.2	gi|14279174|gb|AAK58518.1| aldo/keto reductase [Trypanosoma cruzi] (Evalue:9E-27)	(Evalue:9E-27)	1.72166	1.1943	0.877418	-0.0995189	0.038029	0.0556686	-0.149455	0.23865	0.508921	0.342797	0.685812	1.89809	0.618074	0.894768	0.442846	2.03215	↑ 0 ↑	?			OK
	contig2000Sep131300_2421	AN7727.2	gi|11596254|gb|AAG38543.1| Ydr124wp-like protein [Pneumocystis carinii f. sp. carinii] (Evalue:1E-22)	(Evalue:1E-22)	0.586393	0.390053	-1.19957	-0.959899	0.668683	0.194366	0.947399	-0.344446	-0.112106	-0.437896	0.560192	1.42261	0.819717	1.11928	1.30326	1.06202	↓ 0 ↑	?			OK
	contig2000Sep131300_2422	AN7727.2	gi|11596254|gb|AAG38543.1| Ydr124wp-like protein [Pneumocystis carinii f. sp. carinii] (Evalue:1E-22)	(Evalue:1E-22)	0.456348	-0.0175302	1.02438	-2.51873	-0.0771669		0.435562	-1.18859	-3.05724		-0.990368		-1.21532	0.495441	1.51041	0.099095	↑ ↓ ↓	?			OK
	contig2000Sep131300_2887	AN7732.2	gi|28394456|gb|AAM08683.1| 25D9-10 [Aspergillus fumigatus] (Evalue:0.00000000004)	(Evalue:0.00000000004)	-0.0727223	-0.0985873	0.271668	-0.730369	0.441549	0.0951968	0.308414	0.422606	-0.244449	0.499664	-0.226035	1.27796	0.630806		0.0132161	-0.166121	0 0 ↑	superoxide			OK
	contig2000Sep131300_1436	AN7809.2	gi|38106949|gb|EAA53187.1| hypothetical protein MG07464.4 [Magnaporthe grisea 70-15] (Evalue:8E-50)	(Evalue:8E-50)		1.35818				0.363717		1.1253			2.15453		1.41215		0.840963	3.01301	↑ ↑ ↑	GSH/GSSG
	contig2000Sep131300_1517	AN7836.2	gi|2352898|gb|AAB69310.1| cystein rich protein [Metarhizium anisopliae] (Evalue:1E-90)	(Evalue:1E-90)	-0.501705	-0.159925	0.245657	-0.548203	0.924223	-0.287513	-0.283077	0.2448	-0.709747	-0.0941274	0.00129	0.074016	2.91377	-0.66581	0.405144	-0.444555	0 0 ↑	superoxide			OK
	contig2000Sep131300_3856	AN7889.2	unknown	unknown	-0.123901	-0.65423	-1.15248		0.709013	0.204628	-0.47267	-0.308442	0.465453		-1.24442	-0.230855	-0.182427		0.446685	-0.972931	↓ 0 0	?		yes (↓)	OK
	contig2000Sep131300_517	AN7911.2	gi|37999723|sp|Q8TDX5|ACMD_HUMAN 2-amino-3-carboxymuconate-6-semialdehyde decarboxylas [Homo sapiens] (Evalue:0.0000000000003), degradation of Trp	(Evalue:0.0000000000003)	-0.259419	0.439405	1.32355	-0.317339	0.641736	-0.341398	-0.433993	-0.395955	0.0394448	0.0621585	0.160935	-0.677922	-0.140572	1.64666	0.772647	0.488961	↑ 0 ↑	?			OK
	contig2000Sep131300_3414	AN7939.2	gi|32394494|gb|AAM93945.1| peptidoglycan binding domain protein [Griffithsia japonica] (Evalue:0.000000000000008)	(Evalue:0.000000000000008)	-0.542979	0.0048681	-0.0959558	-0.0513837	0.12887	-0.65459	1.3268	0.266761	0.0497708	0.824489	0.436464	0.201519	-0.053411	-0.279318	0.61525	0.869135	0 ↑ 0	?			OK
	contig2000Sep131300_3442	AN7960.2	gi|32416646|ref|XP_328801.1| predicted protein [Neurospora crassa] (Evalue:0.00000000002)	(Evalue:0.00000000002)	0.149519	-0.784758	-0.0542571	-0.468222		0.160419	-0.872081	-1.24316	-0.959985	-0.205583	0.0149991		-0.506499		-1.66963	-0.280646	0 ↓ ↓	peroxide			OK
	contig2000Sep131300_36	AN7990.2	unknown	unknown	-0.086289	0.78529	0.628665	-0.143962	-2.01409			-0.311302			0.17249		1.41817		1.26973	1.10272	0 0 ↑	superoxide	yes (↓)
	contig2000Sep131300_1694	AN7992.2	unknown	unknown	0.032708	-1.56596	-2.78982	1.17845	0.497413	0.459809	-0.177813	-1.19506	0.28832	1.09061	0.664389	0.0395379	-0.156596	1.57287	0.517956	-0.164112	↓ ↓ ↑	?			OK
	contig2000Sep131300_3873	AN8018.2	gi|38105313|gb|EAA51754.1| hypothetical protein MG03349.4 [Magnaporthe grisea 70-15]; (Evalue:6E-69)	(Evalue:6E-69)								-1.36663									0 ↓ 0	?
	contig2000Sep131300_3672	AN8022.2	gi|24528335|emb|CAD54042.1| VmaA protein [Emericella nidulans] (Evalue:7E-25)	(Evalue:7E-25)	-0.473423	-0.294623	0.845407	0.625291	0.373639	-0.0866805		0.208997	1.37589		0.892041	0.350983	0.551147		0.484057	1.15016	0 0 ↑	superoxide		yes (↑)	OK
	contig2000Sep131300_2672	AN8034.2	gi|38111556|gb|EAA57119.1| hypothetical protein MG08088.4 [Magnaporthe grisea 70-15] (Evalue:0.0000000000000001)	(Evalue:0.0000000000000001)	0.25632	0.361224						-1.15185	0.943353		-0.559395		-0.67117		-1.01897	0.425598	0 ↓ ↓	peroxide
	contig2000Sep131300_3006	AN8038.2	gi|6319420|ref|NP_009502.1| [PSI+] induction Pin4p [Saccharomyces cerevisiae] (Evalue:4E-36)	(Evalue:4E-36)	-0.0070349	1.15808	0.926465	-0.13554	0.342295	-0.182774	1.05864	1.86083	0.380862	1.39589	1.085	0.741795	2.34995	0.120447	0.986373	2.69554	↑ ↑ ↑	GSH/GSSG			OK
	contig2000Sep131300_2433	AN8050.2	gi|24585432|ref|NP_610035.2| CG31688-PA [Drosophila melanogaster] (Evalue:2E-32)	(Evalue:2E-32)	0.418808	2.38671	1.96825	5.40721	-0.16413			2.19739			2.91303		2.51236		2.08045	3.08946	↑ ↑ ↑	GSH/GSSG
	contig2000Sep131300_3250	AN8050.2	gi|24585432|ref|NP_610035.2| CG31688-PA [Drosophila melanogaster] (Evalue:2E-32)	(Evalue:2E-32)	1.14125	-0.65748						0.260206					0.443306				↑ 0 0	?
	contig2000Sep131300_3753	AN8062.2	gi|38105267|gb|EAA51712.1| hypothetical protein MG03307.4 [Magnaporthe grisea 70-15] (Evalue:0.00000000000001)	(Evalue:0.00000000000001)	-0.242923	-0.162137	-1.67715	-0.388297	-0.953322			-0.840279					0.969927		0.879634		↓ 0 0	?
	contig2000Sep131300_3957	AN8062.2	gi|38105267|gb|EAA51712.1| hypothetical protein MG03307.4 [Magnaporthe grisea 70-15] (Evalue:0.00000000000001)	(Evalue:0.00000000000001)		1.73489	-0.0472629					1.35976			0.324527		0.783271		0.805467	6.02718	↑ ↑ ↑	GSH/GSSG
	contig2000Sep131300_1690	AN8145.2	gi|25402881|pir||F86324 protein F14D16.29 [Arabidopsis thaliana] (Evalue:0.00000000000000006)	(Evalue:0.00000000000000006)	0.0043819	-0.260177	-1.96324	-0.716701	0.295684	-0.225998	0.308922	-0.811838	-0.992732	-0.424122	-0.624532	-0.952034	-0.793713	-1.14997	-2.16758	-2.59718	↓ 0 ↓	?			OK
	contig2000Sep131300_3666	AN8146.2	gi|38099277|gb|EAA46639.1| predicted protein [Magnaporthe grisea 70-15]; (Evalue:0.00000000000000002)	(Evalue:0.00000000000000002)																1.82374	0 0 ↑	superoxide
	contig2000Sep131300_2305	AN8146.2	gi|38099277|gb|EAA46639.1| predicted protein [Magnaporthe grisea 70-15] (Evalue:0.00000000000000002)	(Evalue:0.00000000000000002)	1.64703	2.16139	-0.0163241	0.515084	0.0174251	3.18042		-0.383394	2.13701	-2.21931	-0.0134781		-0.537265		-1.46501	2.08076	↑ ↑ ↓	?			OK
	contig2000Sep131300_3240	AN8151.2	gi|12597806|gb|AAG60117.1| copia-type polyprotein, putative [Arabidopsis thaliana] (Evalue:1E-21)	(Evalue:1E-21)	-1.01353	-0.0865691	-0.420111	0.137099	0.0174723	-0.153141	-0.480367	2.00938	-0.11877	-0.284792	-0.120583	-0.227361	-0.138059	-0.291462	0.437625	-0.189834	↓ ↑ 0	?			OK
	contig2000Sep131300_3531	AN8156.2	gi|38103019|gb|EAA49781.1| hypothetical protein MG09772.4 [Magnaporthe grisea 70-15] (Evalue:0.000008)	(Evalue:0.000008)	2.58936	2.68298	3.13678	0.706326	-0.90713	0.339324	1.09278	1.76019	1.11983	0.0919912	-0.0145801	4.21943	3.39888	2.89625	3.31107	2.87428	↑ ↑ ↑	GSH/GSSG			OK
	contig2000Sep131300_545	AN8156.2	gi|38103019|gb|EAA49781.1| hypothetical protein MG09772.4 [Magnaporthe grisea 70-15] (Evalue:0.000008)	(Evalue:0.000008)	-0.171332	0.165273	-0.148479	-0.0410566	-0.068887	-0.597226	-0.940519	-0.08137	-1.39027	0.623053	-0.340061	0.820172	0.792977	0.34677	0.754145	-0.0222107	0 0 0	?		yes (↓)
	contig2000Sep131300_3362	AN8179.2	gi|19075477|ref|NP_587977.1| hypothetical DNAJ domain protein [Schizosaccharomyces pombe] (Evalue:2E-26)	(Evalue:2E-26)	-0.0397995	0.217176	-2.21219	-0.328131	0.464571	0.377026		-0.728202	-0.115636	-0.115685	0.0861616		0.0016625	0.669749	0.910735	0.494924	↓ 0 0	?			OK
	contig2000Sep131300_4316	AN8202.2	unknown	unknown	0.324246	-0.603735	-1.37635	-0.864092	0.315118	-0.430886		-0.362712	0.149077		-0.424314		-0.229248		0.806802	0.364564	↓ 0 0	?			OK
	contig2000Sep131300_4082	AN8235.2	gi|38106540|gb|EAA52832.1| hypothetical protein MG05960.4 [Magnaporthe grisea 70-15] (Evalue:7E-69)	(Evalue:7E-69)													0.505535		-6.04907		0 0 ↓	superoxide
	contig2000Sep131300_2040	AN8237.2	gi|38111900|gb|EAA57397.1| hypothetical protein MG08367.4 [Magnaporthe grisea 70-15] (Evalue:0.000000000000000003)	(Evalue:0.000000000000000003)	0.106973	0.500454	1.93149	0.99096				0.752355	-1.00661	-0.808923	-0.126913		-0.0200806		0.761076	-0.224583	↑ 0 0	?		yes (↓)
	contig2000Sep131300_977	AN8239.2	unknown	unknown	2.71012							-1.98419	0.287347								↑ ↓ 0	?
	contig2000Sep131300_3119	AN8257.2	gi|19114338|ref|NP_593426.1| possible involvement in lipid metabolism by similarity [Schizosaccharomyces pombe] (Evalue:4E-26), May mediate accelerated ATP-independent bidirectional transbilayer migration of phospholipids upon binding calcium ions that results in a loss of phospholipid asymmetry in the plasma membrane	(Evalue:4E-26)	0.0758229	-0.0395977	-0.799125	-0.0449826	-0.433342	0.176878		-0.247178	-1.24638	-0.270867	-0.506825		-1.28861		-1.49169	-0.926179	0 0 ↓	superoxide		yes (↓)	OK
	contig2000Sep131300_4234	AN8267.2	gi|38108679|gb|EAA54662.1| hypothetical protein MG05454.4 [Magnaporthe grisea 70-15] (Evalue:0.0000000004)	(Evalue:0.0000000004)		-0.379353	-1.92426	1.72648	0.63247	0.668288		-0.633213	0.060421	-0.147949	0.114643		-0.629293	0.667225	0.817426	0.803693	↓ 0 0	?			OK
	contig2000Sep131300_3737	AN8270.2	gi|38110686|gb|EAA56370.1| hypothetical protein MG06341.4 [Magnaporthe grisea 70-15] (Evalue:7E-68)	(Evalue:7E-68)	-0.248174	-0.458716	0.578495	0.325764	0.507473	-0.0068465	-1.53499	-0.772396	0.177105		-0.147451	-1.81923	-1.02251		-0.957184	-1.19095	0 ↓ ↓	peroxide			OK
	contig2000Sep131300_86	AN8278.2	gi|38111515|gb|EAA57086.1| hypothetical protein MG08055.4 [Magnaporthe grisea 70-15] (Evalue:0.0000000004)	(Evalue:0.0000000004)		0.0056986	-1.06656	0.121673	-0.109569	0.857982		-1.54143	-0.300466		0.0889122	1.03524	-0.549324	-0.889383	2.02055	0.764877	↓ ↓ ↑	?			OK
	contig2000Sep131300_4122	AN8323.2	gi|38099288|gb|EAA46650.1| hypothetical protein MG08993.4 [Magnaporthe grisea 70-15] (Evalue:4E-66)	(Evalue:4E-66)	0.107448	0.644307	0.22305	0.0814587	0.349301	-0.0348736		0.693645	-0.11112	2.16595	0.607482	-0.866294	0.214966	0.443423	-0.0011187	0.939077	0 0 0	?		yes (↑)
	contig2000Sep131300_979	AN8330.2	gi|4959947|gb|AAD34554.1| enoyl reductase [Aspergillus terreus] (Evalue:0.00000000000000002)	(Evalue:0.00000000000000002)	0.0312267	-0.236936	-0.862832	-0.173108	1.0624	-0.441896	0.129862	-0.420596	-0.368995	0.000653324	-0.055752	0.272746	0.319478	0.417644	-0.307055	-0.752559	0 0 0	?	yes (↑)
	contig2000Sep131300_2768	AN8335.2	unknown	unknown	-0.1511	0.0270458	0.329999		0.618813			0.479474	-5.0105	-0.060519	1.04506	-0.343389	0.675898		0.275644	0.888942	0 0 0	?		yes (↓ ↑)
	contig2000Sep131300_4059	AN8339.2	gi|17562388|ref|NP_505575.1| plant Late Embryo Abundant related, contains Thrombospondin type 3 [Caenorhabditis elegans] (Evalue:0.0000002)	(Evalue:0.0000002)	0.178869	0.232198	-1.48933	0.562638	0.917566	0.212586		-0.570412	-0.0851576	1.36035	0.102803	-0.0621397	-0.46055			0.281899	↓ 0 0	?		yes (↑)	OK
	contig2000Sep131300_2436	AN8351.2	gi|34911712|ref|NP_917203.1| P0707D10.20 [Oryza sativa (japonica cultivar-group)] (Evalue:2E-26)	(Evalue:2E-26)								-0.851921			-1.47569	0.122225	0.421395		0.382804		0 0 0	?		yes (↓)
	contig2000Sep131300_4318	AN8363.2	gi|15130762|emb|CAC48160.1| Phytase [Agrocybe pediades] (Evalue:2E-36)	(Evalue:2E-36)	0.021605	-0.252491	0.611921	0.0535018	-0.114933	0.966805	0.23188	-0.683683	-0.391141	0.408423	-0.106126	-0.487655	-0.538285	0.366352	1.07866	0.52599	0 0 ↑	superoxide			OK
	contig2000Sep131300_3253	AN8382.2	unknown	unknown	-0.0308797	0.611823	0.36544	-0.941619	-0.0855323	-0.399189	0.211778	0.0398074	0.682964	1.0943	0.630107	-0.424452	1.22794	-0.445167	0.486753	1.14995	0 0 ↑	superoxide		yes (↑)	OK
	contig2000Sep131300_3417	AN8384.2	gi|38106406|gb|EAA52713.1| predicted protein [Magnaporthe grisea 70-15] (Evalue:0.00000001)	(Evalue:0.00000001)	2.51375					0.18891		-0.252244			-0.27269	0.445559	1.21616				↑ 0 ↑	?
	contig2000Sep131300_3418	AN8384.2	gi|38106406|gb|EAA52713.1| predicted protein [Magnaporthe grisea 70-15] (Evalue:0.00000001)	(Evalue:0.00000001)	0.299847	1.75219	2.07562					3.00794			2.02284		2.24798			2.28512	↑ ↑ ↑	GSH/GSSG
	contig2000Sep131300_759	AN8407.2	unknown	unknown	-0.223421	0.685951	1.27405		-4.05224			-0.437124		-2.2774	-1.20889		0.307768		-3.65326	-3.59167	↑ 0 ↓	?		yes (↓)
	contig2000Sep131300_2434	AN8439.2	unknown	unknown	0.182286	-0.773125			-1.78397		0.250619	-4.139				0.230701					0 ↓ 0	?	yes (↓)
	contig2000Sep131300_2435	AN8439.2	unknown	unknown	0.306738	-0.480984	-0.0921957	1.28617	0.889182	-0.0751212	-0.59086	-0.416856	0.138194	-0.120391	-0.946477	-0.886993	0.0056062	-0.679568	0.530965	0.253588	0 0 0	?	yes (↑)
	contig2000Sep131300_596	AN8440.2	gi|13940379|emb|CAC38016.1| putative C-3 sterol dehydrogenase [Zygosaccharomyces rouxii] (Evalue:2E-36)	(Evalue:2E-36)	-0.109432	0.124731	-0.50975	-0.558437	-1.70456			0.0046318	0.485935		-1.64666		0.0561299		-1.85795	-2.5912	0 0 ↓	superoxide	yes (↓)	yes (↓)
	contig2000Sep131300_3814	AN8444.2	gi|6002921|gb|AAF00200.1| cellulose synthase [Dictyostelium discoideum] (Evalue:0.0000000000002)	(Evalue:0.0000000000002)	-0.435073	-0.589952	-0.409843	-0.679544	0.99171			0.0491901	1.20242		-0.508581		0.370498		2.35606	1.08073	0 0 ↑	superoxide		yes (↑)
	contig2000Sep131300_1903	AN8457.2	gi|21693146|dbj|BAC02709.1| KIAA2000 protein [Homo sapiens] (Evalue:4E-43)	(Evalue:4E-43)								-0.907866			-0.0035179	2.27012	1.29995				0 0 ↑	superoxide
	contig2000Sep131300_1421	AN8461.2	gi|18202095|sp|O60024|ALL4_ASPFU Allergen Asp f 4 [Aspergillus fumigatus] (Evalue:5E-76)	(Evalue:5E-76)	1.10756	1.62756	-0.247528	-0.228279		1.16636	0.378308	-0.204175	-1.01728		0.443321	1.08552	1.72876			1.65837	↑ ↑ ↑	GSH/GSSG			OK
	contig2000Sep131300_2533	AN8461.2	gi|18202095|sp|O60024|ALL4_ASPFU Allergen Asp f 4 [Aspergillus fumigatus] (Evalue:5E-76)	(Evalue:5E-76)	0.450072	0.645178	1.48705		0.050949			0.235081					0.27651			1.21964	↑ 0 ↑	?
	contig2000Sep131300_3905	AN8461.2	gi|18202095|sp|O60024|ALL4_ASPFU Allergen Asp f 4 [Aspergillus fumigatus] (Evalue:5E-76)	(Evalue:5E-76)	-0.40731	-0.183162	1.03518	0.573813	-0.528328	-0.0531616	-0.285423	0.630005	0.855132	-0.392322	-0.312651	0.389376	-0.346401	-0.200282	-0.197029	-0.269426	↑ 0 0	?			OK
	contig2000Sep131300_1686	AN8483.2	unknown	unknown	0.899584			0.881063	-5.24484			1.97569		0.0877257	-1.45388				-5.36782	-3.83098	0 ↑ ↓	?	yes (↓)
	contig2000Sep131300_2949	AN8532.2	unknown	unknown	0.107411	-0.564782	-1.8775	0.322005	0.968924	-0.296857	0.46714	-1.32426	0.116143	0.601054	0.39225	-0.449648	-1.17352	-0.565408	-0.453544	-0.566579	↓ ↓ ↓	GSH/GSSG			OK
	contig2000Sep131300_2950	AN8532.2	unknown	unknown	0.366935	0.219212			-3.84522	-0.235973		-1.31057	-6.07045		0.206134		-0.183277			-0.829509	0 ↓ 0	?	yes (↓)
	contig2000Sep131300_4551	AN8548.2	gi|38101696|gb|EAA48619.1| hypothetical protein MG00277.4 [Magnaporthe grisea 70-15] (Evalue:2E-33)	(Evalue:2E-33)	-0.497444	-0.409004	-0.0554211	0.982979	0.705161	-0.0397514	0.363303	-0.381196	0.0884124	-0.539293	-0.085017	-0.931891	-1.3981	-1.34824	-0.201951	-0.753192	0 0 ↓	superoxide			OK
	contig2000Sep131300_4154	AN8574.2	unknown	unknown		-0.226323	0.0178875	-1.33622	-1.28522			-0.497936			-0.122353		0.0336935		0.0319826	-0.170352	0 0 0	?	yes (↓)
	contig2000Sep131300_1486	AN8594.2	gi|6322971|ref|NP_013043.1| similar to Fe(II)-dependent sulfonate/alpha-ketoglutarate (Evalue:5E-32), Taurine dioxygenase. Catalyzes the conversion of taurine and alpha ketoglutarate to sulfite, aminoacetaldehyde and succinate. Required for the utilization of taurine (2-aminoethanesulfonic acid) as an alternative sulfur source.Jlp1p[Saccharomyces cerevisiae]	(Evalue:5E-32)	0.307058	0.0139216	-1.20613	0.79064	0.0214281	-0.310165		0.639472	0.493661		-0.184984	-0.113323	0.716408		0.182534	1.33637	↓ 0 ↑	?			OK
	contig2000Sep131300_2803	AN8594.2	gi|6322971|ref|NP_013043.1| similar to Fe(II)-dependent sulfonate/alpha-ketoglutarate (Evalue:5E-32), Taurine dioxygenase. Catalyzes the conversion of taurine and alpha ketoglutarate to sulfite, aminoacetaldehyde and succinate. Required for the utilization of taurine (2-aminoethanesulfonic acid) as an alternative sulfur source.Jlp1p[Saccharomyces cerevisiae]	(Evalue:5E-32)	0.271671	0.687855	-0.997734	-0.708732	-0.299031	-0.452034		-0.324821	-0.298417		0.0764353		1.177		0.1709	-0.0194128	0 0 ↑	superoxide			OK
	contig2000Sep131300_1949	AN8602.2	gb|EAA60636.1| hypothetical protein AN8602.2 [Emericella nidulans FGSC A4] (Evalue: 0)	(Evalue: 0)	-0.683215	-0.406247	0.122419	-0.87802	0.275983	-0.772668	-1.09836	-0.354093	-0.522494	-0.484199	-0.333139	0.12446	-0.591158	-1.51866	-0.288168	-1.58081	0 ↓ ↓	peroxide			OK
	contig2000Sep131300_3081	AN8609.2	unknown	unknown	-0.0482889	1.17531	0.443268	-0.806861		-0.790027		0.857665			-1.00358		1.47647		-0.252065	-0.882423	↑ 0 ↑	?		yes (↓)	OK
	contig2000Sep131300_3189	AN8612.2	unknown	unknown	1.08525	2.33396	1.5906	1.02225	0.438254	0.712758	1.98718	2.6663	1.29378	0.804999	1.64581	1.0362	3.24593	0.943413	-0.137877	2.69163	↑ ↑ ↑	GSH/GSSG			OK
	contig2000Sep131300_729	AN8616.2	gi|32403554|ref|XP_322390.1| predicted protein [Neurospora crassa] (Evalue:2E-37)	(Evalue:2E-37)	-0.320346	-0.286229	-1.09264	0.836833	0.382051	-0.0632785	0.868901	-0.698468	0.27717	1.68359	0.884081	-1.38763	-1.67633	-0.766073	-2.19394	-2.54293	↓ 0 ↓	?		yes (↑)	OK
	contig2000Sep131300_4233	AN8627.2	gi|38102789|gb|EAA49586.1| hypothetical protein MG08501.4 [Magnaporthe grisea 70-15] (Evalue:7E-27)	(Evalue:7E-27)		0.252091		-0.168931				-0.23337	0.931881	-0.379618	0.0029487	0.116178	1.69236		1.58745	0.885955	0 0 ↑	superoxide
	contig2000Sep131300_2168	AN8630.2	gi|15216177|emb|CAC51430.1| putative 42-9-9 protein [Bos taurus] (Evalue:0.000002)	(Evalue:0.000002)	-0.231016	-0.52747	-1.1452	0.669536	0.718275	-0.0782936		-0.0698355	0.658056		-1.27075	0.314021	-1.38214		-0.908017	-1.8731	↓ 0 ↓	?		yes (↓)	OK
	contig2000Sep131300_463	AN8634.2	gi|38110918|gb|EAA56565.1| hypothetical protein MG06536.4 [Magnaporthe grisea 70-15]; (Evalue:0.000006)	(Evalue:0.000006)											1.37638						0 0 0	?		yes (↑)
	contig2000Sep131300_1357	AN8636.2	gi|128340|sp|P28348|NIRA_EMENI NITROGEN ASSIMILATION TRANSCRIPTION FACTOR NIRA [Emericella nidulans] (Evalue:2E-31)	(Evalue:2E-31)	-1.16822	0.0297716	0.73152	-0.820787	-1.01503	-2.17716	0.178385	2.56461	0.989518	-1.2646	-0.0369214	-1.33845	-0.234923	-0.580086	-0.157659	-0.501103	↓ ↓ ↓	GSH/GSSG			OK
	contig2000Sep131300_1616	AN8638.2	gi|38108596|gb|EAA54591.1| hypothetical protein MG05383.4 [Magnaporthe grisea 70-15] (Evalue:3E-50)	(Evalue:3E-50)	-0.0482612	-0.614756	-0.658359	-1.5024	0.46517	0.377869	0.269004	0.0886949	0.411213	-0.704633	0.221127	-0.126571	-0.928303	-0.656863	-0.988809	0.134658	0 0 0	?	yes (↓)
	contig2000Sep131300_3444	AN8679.2	gi|10720243|sp|O93831|RAEP_CANAL Rab proteins geranylgeranyltransferase component A (Rab escort protein) (REP) [Candida albicans] (Evalue:1E-19)	(Evalue:1E-19)	0.470718	-0.0619832	-0.935259	-0.279569	-0.267746	0.255548	-0.282839	-1.78898	-0.436084	1.42431	-0.157666	-0.217969	-0.427223	0.359871	-0.0201489	-0.0296674	0 ↓ 0	?			OK
	contig2000Sep131300_3880	AN8690.2	gi|38105672|gb|EAA52071.1| hypothetical protein MG03666.4 [Magnaporthe grisea 70-15] (Evalue:3E-19)	(Evalue:3E-19)								-0.27385		-0.356228	-1.23464		-1.27674				0 0 ↓	superoxide		yes (↓)
	contig2000Sep131300_340	AN8704.2	gi|730554|sp|P38665|RL24_KLULA 60S RIBOSOMAL PROTEIN L24 (L30) [Kluyveromyces lactis] (Evalue:8E-35)	(Evalue:8E-35)	-0.116079	-0.0443138						0.357391			-1.85562	-0.754954	-1.81903			1.04924	0 0 ↓	superoxide		yes (↓)
	contig2000Sep131300_1523	AN8705.2	gi|19112761|ref|NP_595969.1| ribosomal protein s30 [Schizosaccharomyces pombe] (Evalue:0.000000000000000008)	(Evalue:0.000000000000000008)	-0.211734	-0.205746	-0.588386	0.693665	1.25474	-0.264055	-0.311588	-1.11071	0.247716	0.476106	0.221687	0.198319	-0.490441	-0.56177	-0.974079	-0.624579	0 ↓ 0	?	yes (↑)		OK
	contig2000Sep131300_1023	AN8714.2	unknown	unknown	0.363289	0.226311	-0.982586	-0.749831	0.624503	0.37362	2.15287	-0.774798	-0.495847	0.903502	0.646246	0.79332	0.304739	0.26908	1.34184	1.18379	0 ↑ ↑	peroxide			OK
	contig2000Sep131300_4164	AN8718.2	gi|6325225|ref|NP_015293.1| Styryl dye vacuolar localization Svl3p [Saccharomyces cerevisiae] (Evalue:0.000000000000000002), Protein of unknown function, mutant phenotype suggests a potential role in vacuolar function green fluorescent protein (GFP)-fusion protein localizes to the cell periphery, cytoplasm, bud, and bud neck Svl3p [Saccharomyces cerevisiae]	(Evalue:0.000000000000000002)	0.674645	1.76924	1.83859	0.676194	0.0149572	0.833856	1.59169	1.63696	0.697901	1.30418	1.04555	0.113305	1.58216	0.102649	0.0204355	1.97227	↑ ↑ ↑	GSH/GSSG			OK
	contig2000Sep131300_47	AN8723.2	gi|38100681|gb|EAA47780.1| hypothetical protein MG03023.4 [Magnaporthe grisea 70-15] (Evalue:0.0000000000000002)	(Evalue:0.0000000000000002)	-0.595279	0.0530584	1.99985		-0.0480368	-0.493177	0.684732	1.35971			0.145118	0.263491	-0.0741071		1.72923	0.90126	↑ ↑ ↑	GSH/GSSG			OK
	contig2000Sep131300_1786	AN8743.2	gi|21040277|ref|NP_631918.1| KCCR13L [Homo sapiens] (Evalue:0.0000000000000007), triacylglycerol lipase activity	(Evalue:0.0000000000000007)	-0.0616665	0.251312	-1.16925			-0.321069		-0.0035265	-0.636126		-0.854551	0.733035	0.766575			-0.129804	↓ 0 0	?			OK
	contig2000Sep131300_2274	AN8746.2	gi|19115669|ref|NP_594757.1| transcription factor btf3 homolog [Schizosaccharomyces pombe] (Evalue:2E-37)	(Evalue:2E-37)	-0.200051	-0.288894	-0.0805602	4.3738	0.774817	-0.175384	0.47973	-0.295592	0.211904	0.445308	0.0160252	-0.85896	-1.09406	-0.291131	-0.385503	-0.741906	0 0 ↓	superoxide	yes		OK
	contig2000Sep131300_442	AN8747.2	gb|EAA60540.1| hypothetical protein AN8747.2 [Emericella nidulans FGSC A4] (Evalue: 3E-29)	(Evalue: 3E-29)	0.118151	1.12419	3.74211	0.222904	0.600583			1.09147	-1.15049		-0.915568		0.906728		0.563104	0.40816	↑ ↑ 0	?
	contig2000Sep131300_2680	AN8754.2	gi|22208544|gb|AAM94340.1| asparagine synthetase 2 [Striga hermonthica] (Evalue:3E-34)	(Evalue:3E-34)	-0.574437	0.290337	0.792232			-0.896279	-1.64143	-1.60715	-0.953289		-1.09644	-0.0534017	0.721822		-2.44768	-1.40419	0 ↓ ↓	peroxide			OK
	contig2000Sep131300_4475	AN8762.2	gi|17507537|ref|NP_491234.1| light induced protein like (15.1 kD) (1E395) [Caenorhabditis elegans] (Evalue:8E-20)	(Evalue:8E-20)	-0.16107	-0.563027	-0.947329	-0.0563728	-0.313763	0.0017214	-0.254736	-0.705785	-0.450612	-0.250262	-1.17157	0.106695	0.343569		0.823775	0.360988	0 0 0	?		yes (↓)
	contig2000Sep131300_1473	AN8781.2	unknown	unknown								-0.465156		0.370129	0.961676		1.65659			3.66339	0 0 ↑	superoxide
	contig2000Sep131300_1587	AN8815.2	gi|7578895|gb|AAF64174.1| phenylcoumaran benzylic ether reductase homolog Fi1 [Forsythia x intermedia] (Evalue:0.0000000000000006)	(Evalue:0.0000000000000006)	-0.0077564	-0.818956	-1.69145	-1.33746	0.344155	0.599237	0.800704	-0.393586	-0.649547	0.553384	0.585413	0.446679	0.199846	0.441913	1.56845	0.745452	↓ 0 ↑	?			OK
	contig2000Sep131300_1661	AN8829.2	gi|32420887|ref|XP_330887.1| predicted protein [Neurospora crassa] (Evalue:0.000001)	(Evalue:0.000001)	0.0081956	-0.116909	0.964155	2.58824	-0.600265	0.0172746		0.559057	1.04379	-0.133705	-0.0788071		0.233037		-0.375226	0.997792	0 0 0	?	yes (↑)	yes (↑)
	contig2000Sep131300_2057	AN8847.2	gi|19115303|ref|NP_594391.1| possible trna-ribosyltransferase [Schizosaccharomyces pombe] (Evalue:1E-19)	(Evalue:1E-19)	-0.136476	0.321758	1.17608	0.587938		0.0345552		0.569447	-0.97624	-0.143695	0.700432	0.495346	0.258841		0.407475	0.226514	↑ 0 0	?			OK
	contig2000Sep131300_2641	AN8857.2	gi|15029378|gb|AAK81863.1| G10 protein [Branchiostoma belcheri] (Evalue:2E-48)	(Evalue:2E-48)	0.475891	0.474232			-2.05627	-0.0901494		0.0755947	3.27665		-2.17042		-0.422043		-1.85597	-1.42666	0 0 ↓	superoxide	yes (↓)	yes (↑ ↓)	OK
	contig2000Sep131300_3892	AN8858.2	gi|19113093|ref|NP_596301.1| hnf-3/fork head transcription factor homologue. (Evalue:6E-36), transcription factor involved in the regulation of cytokinesis involved in the regulation of septation [Schizosaccharomyces pombe]	(Evalue:6E-36)	0.728986	-0.1164						0.499167				1.8412	1.54163			0.736429	0 0 ↑	superoxide
	contig2000Sep131300_1908	AN8876.2	gi|3641291|gb|AAC36335.1| RF-C/activator 1 homolog [Mus musculus] (Evalue:9E-32), rad17	(Evalue:9E-32)	0.0949683	1.09054						0.933117					-1.25519			0.58725	↑ 0 ↓	?
	contig2000Sep131300_2625	AN8888.2	gi|38104442|gb|EAA51007.1| predicted protein [Magnaporthe grisea 70-15] (Evalue:1E-23)	(Evalue:1E-23)	0.617403	0.0915634	-1.89969	0.13086	0.967329	0.0203401	0.371791	-0.704832	-0.939223	-0.396072	0.758908	2.12448	1.09956	1.88556	1.47843	1.06273	↓ 0 ↑	?			OK
	contig2000Sep131300_1070	AN8965.2	gi|19074574|ref|NP_586080.1| similarity to ribosomal protein L5 [Encephalitozoon cuniculi] (Evalue:0.0000008)	(Evalue:0.0000008)	0.455586	0.149468	-1.37995	0.571305	-0.206724	0.54891		-0.453135	0.933198		1.22299	0.218876		3.11199	-0.31037	1.48128	↓ 0 ↑	?		yes (↑)	OK
	contig2000Sep131300_4049	AN9001.2	gi|103873|pir||JX0092 apopolysialoglycoprotein - cherry salmon [Oncorhynchus masou] (Evalue:0.0000000000000003)	(Evalue:0.0000000000000003)	-0.0503866	0.0022533	0.677513	0.556092	1.47509	-0.278834	-0.528069	-0.424286	-0.058306	3.31865	0.369289	-0.11594	-0.0063952	0.142523	0.118147	0.300813	0 0 0	?	yes (↑)	yes (↑)
	contig2000Sep131300_723	AN9025.2	gi|34786915|emb|CAE46958.1| transcription factor RegA [Aspergillus fumigatus] (Evalue:0.00000002)	(Evalue:0.00000002)	-0.283736	-0.0196109	1.45462	0.834564	0.325432	0.466541		0.0402789		0.130815	-0.646472		-0.344959	-0.43142	-0.276198	-0.292323	↑ 0 0	?			OK
	contig2000Sep131300_55	AN9038.2	gi|15242124|ref|NP_197599.1| MOLYBDOPTERIN BIOSYNTHESIS CNX1 PROTEIN [Arabidopsis thaliana] (Evalue:4E-29)	(Evalue:4E-29)	0.0040648	-0.19524	-1.33471	-0.0777894	-0.518438	-0.0788455		-1.41075	-0.347837	-0.262956	-0.355729		-1.49957		-0.978368	-0.870003	↓ ↓ ↓	GSH/GSSG			OK
	contig2000Sep131300_325	AN9054.2	unknown	unknown	0.495385	0.777909					2.24203	0.857479			-0.385845		-0.421828		1.04775	0.0921038	0 ↑ ↑	peroxide			OK
	contig2000Sep131300_4208	AN9058.2	gi|38074275|ref|XP_129726.3| RIKEN cDNA 2410118I19 [Mus musculus] (Evalue:4E-23)	(Evalue:4E-23)	-0.0659598	-0.171844	0.811205	-0.140605	-0.732394	-0.413291	0.780572	0.217415	-0.503931	-2.08338	-1.47058	0.522964	-0.243741	-1.0211	0.439184	-0.40912	0 0 ↓	superoxide		yes (↓)	OK
	contig2000Sep131300_3691	AN9061.2	gi|19112319|ref|NP_595527.1| protein with R3H and G-patch domain [Schizosaccharomyces pombe] (Evalue:0.0000000000000001)	(Evalue:0.0000000000000001)	0.451319	0.144579						0.498233			-1.13307		0.643888				0 0 0	?		yes (↓)
	contig2000Sep131300_4512	AN9061.2	gi|19112319|ref|NP_595527.1| protein with R3H and G-patch domain [Schizosaccharomyces pombe] (Evalue:0.0000000000000001)	(Evalue:0.0000000000000001)	0.138071	-0.255911	-0.724439	-0.482395	-0.397644	0.319588	0.729499	-0.458121	-0.49172	-0.810416	0.869595		-0.075667	0.328939	0.493744	1.00968	0 0 ↑	superoxide			OK
	contig2000Sep131300_1917	AN9082.2	gi|38104036|gb|EAA50659.1| hypothetical protein MG04418.4 [Magnaporthe grisea 70-15] (Evalue:2E-47)	(Evalue:2E-47)	0.162428	0.527017	1.73733	1.46555	-1.42092	-0.466002		-0.508039	-1.11475		-2.36762	1.83452	0.291247	-0.951824	-1.35567	-1.70141	↑ 0 ↑	?		yes (↓)	OK
	contig2000Sep131300_1916	AN9082.2	gi|38104036|gb|EAA50659.1| hypothetical protein MG04418.4 [Magnaporthe grisea 70-15] (Evalue:2E-47)	(Evalue:2E-47)	-0.301404	-0.577137	-0.252159		0.146845	0.349505		-1.25988			-0.759388	-4.92852	-1.93204			-2.06064	0 ↓ ↓	peroxide			OK
	contig2000Sep131300_2678	AN9105.2	gi|38101664|gb|EAA48592.1| hypothetical protein MG00250.4 [Magnaporthe grisea 70-15] (Evalue:9E-55)	(Evalue:9E-55)	0.189899	0.590382	-1.57135			0.601278		-0.215986			0.255973		1.34087			1.33261	↓ 0 ↑	?
	contig2000Sep131300_1974	AN9106.2	gi|6320263|ref|NP_010343.1| Triglyceride Lipase Tgl2p [Saccharomyces cerevisiae] (Evalue:3E-37)	(Evalue:3E-37)	0.188318	0.132225	-0.191272	-1.31469	-0.0178731	0.0341419		0.472508	0.521642	0.10284	0.0049764		0.644665	0.367054	0.0906978	0.717304	0 0 0	?	yes (↓)
	contig2000Sep131300_1045	AN9110.2	gi|6320419|ref|NP_010499.1| involved in sterol uptake Upc2p [Saccharomyces cerevisiae] (Evalue:0.000000002), responsible for regulating transcription of the sterol biosynthetic genes ERG2 and ERG3 in yeast	(Evalue:0.000000002)	-0.0628168	-0.0751255	0.219145	0.0541908	0.37649	-0.170315	-0.743466	0.367805	-0.140325	0.357008	0.0145125	0.519725	1.0647	0.715684	0.214311	-0.114865	0 0 ↑	superoxide			OK
	contig2000Sep131300_2163	AN9125.2	gi|19075898|ref|NP_588398.1| dna-directed rna polymerase iii subunit [Schizosaccharomyces pombe] (Evalue:1E-36)	(Evalue:1E-36)	-0.308665	-0.467865	0.116342	-0.239294	0.866243	-0.607646		-0.101922	0.631877	0.800538	-0.12627	-1.57106	-0.188491	0.731677	0.0541151	0.641048	0 0 ↓	superoxide			OK
	contig2000Sep131300_905	AN9128.2	gi|12707570|ref|NP_004083.2| mitochondrial short-chain enoyl-coenzyme A hydratase 1 precursor [Homo sapiens] (Evalue:3E-31)	(Evalue:3E-31)		-0.393984			-0.501276				-1.18198			-0.332908					0 0 0	?		yes (↓)
	contig2000Sep131300_1754	AN9140.2	gi|18252047|ref|NP_060081.1| likely ortholog of mouse embryonic epithelial gene 1 [Homo sapiens] (Evalue:0.0000000002)	(Evalue:0.0000000002)	-0.0761863	-0.253417	0.195379	-0.256841	0.0379864	-0.348789	0.381573	-0.264817	0.70043	-0.982044	0.119006	0.884414	0.706103	1.21606	0.634887	0.624414	0 0 ↑	superoxide			OK
	contig2000Sep131300_1574	AN9147.2	gi|30089983|gb|AAD25072.2| cercosporin resistance protein [Cercospora nicotianae] (Evalue:5E-32), responsible for the singlet oxygen-generating cercosporin toxin resistance and biosynthesis	(Evalue:5E-32)		-0.308162	0.280256	2.06637		-0.378444		-0.124594			-0.146236		-0.276853			-0.342816	0 0 0	?	yes (↑)
	contig2000Sep131300_4046	AN9149.2	gi|6687541|emb|CAB65007.1| transmembrane protein [Erysiphe pisi] (Evalue:0)	(Evalue:0)	-0.0025466	0.085899	1.4108	-0.309566	-0.048292	-0.0142108	0.274091	-0.0150391	0.050237	-0.60494	-0.0429845	-1.26016	0.116996	0.418287	0.363912	0.510633	↑ 0 ↓	?			OK
	contig2000Sep131300_3673	AN9150.2	gi|168849|gb|AAA33602.1| pathway-specific regulatory protein; (Evalue:7E-31)	(Evalue:7E-31)											1.22171						0 0 0	?		yes (↑)
	contig2000Sep131300_531	AN9194.2	gi|28829618|gb|AAO52135.1| similar to Homo sapiens (Human). HSCARG [Dictyostelium discoideum] (Evalue:0.000006)	(Evalue:0.000006)	-0.169375		-0.160954		-1.30131			0.356502			1.41558		0.979003		0.167403	0.811184	0 0 0	?	yes (↓)	yes (↑)
	contig2000Sep131300_1414	AN9197.2	gi|38103898|gb|EAA50537.1| hypothetical protein MG04296.4 [Magnaporthe grisea 70-15]; (Evalue:0.000000001)	(Evalue:0.000000001)								-1.61066									0 ↓ 0	?
	contig2000Sep131300_4377	AN9224.2	gi|38109502|gb|EAA55364.1| hypothetical protein MG09171.4 [Magnaporthe grisea 70-15] (Evalue:0.00000000002)	(Evalue:0.00000000002)	0.399348	0.636872	1.30772	-0.108544	-0.561911	-0.940116		-0.0648421	0.391608	0.362318	0.335126	-1.15182	0.961901	0.46207	0.469667	0.960607	↑ 0 ↓	?			OK
	contig2000Sep131300_2400	AN9256.2	unknown	unknown	-0.197354	0.585164	0.787842	0.235901	-0.558564	-0.392524	0.116808	1.72014	1.01045	1.49823	1.21993	0.178264	1.62621	-0.243328	0.0532965	1.59689	0 ↑ ↑	peroxide			OK
	contig2000Sep131300_1725	AN9285.2	gi|5051406|emb|CAB44984.1| GRG-1 protein [Podospora anserina] (Evalue:0.000000003)	(Evalue:0.000000003)	0.727546	0.0506616	-2.80555	-0.0510496	5.6777	-0.393157		-0.885414	-0.440297		-0.0561521	1.77413	1.5143	2.53475	2.32281		↓ 0 ↑	?			OK
	contig2000Sep131300_1029	AN9301.2	unknown	unknown	0.187889	0.765187	0.312497	-0.384545	0.424708	-0.0198418	0.187583	0.841558	-0.18407	1.11917	0.319778	-0.657915	0.683544	0.243866	0.343356	1.53299	0 0 ↑	superoxide		yes (↑)	OK
	contig2000Sep131300_4251	AN9301.2	gb|EAA78007.1| hypothetical protein FG07813.1 [Gibberella zeae PH-1] (Evalue: 0.000000000003)	(Evalue: 0.000000000003)		0.765559						-1.05121			0.336198		0.778573				0 ↓ 0	?
	contig2000Sep131300_2851	AN9358.2	gi|38566897|emb|CAE76202.1| related to TBP-binding repressor protein [Neurospora crassa] (Evalue:6E-35)	(Evalue:6E-35)	-0.0315365	-0.258811	-0.412983	-0.614885	0.116108	0.348526	2.26974	-0.327892	-0.611187	-0.122495	0.0541482		0.0831621	-0.490295	-0.636899	0.124118	0 ↑ 0	?			OK
	contig2000Sep131300_1956	AN9359.2	gi|19115268|ref|NP_594356.1| actin-like protein [Schizosaccharomyces pombe] (Evalue:3E-33)	(Evalue:3E-33)	0.5139	0.789361	1.09036	0.499662	1.45176	0.0877423	-0.524274	0.476232	0.236359	0.269828	0.270366	1.52158	0.932477	1.12249	-1.09455	0.924269	↑ 0 ↑	?			OK
	contig2000Sep131300_4104	AN9360.2	gi|33859684|ref|NP_079556.1| antigenic determinant of rec-A protein [Mus musculus] (Evalue:2E-51)	(Evalue:2E-51)	0.922854	2.06327	1.85782	-0.6847	-0.135906	2.02246	0.618249	2.37348	1.68434		1.40523		1.09832		0.0159386	1.11938	↑ ↑ ↑	GSH/GSSG			OK
	contig2000Sep131300_3804	AN9370.2	gi|19111851|ref|NP_595059.1| MFS transporter of unkown specificity [Schizosaccharomyces pombe] (Evalue:e-139)	(Evalue:e-139)	-0.187558	-0.61099	-0.963224	0.514706	0.346943	0.250779	-0.0795388	-0.374827	0.843145	0.314578	-0.0526371	-1.19485	-1.49697	-0.874566	-0.304824	-0.444233	0 0 ↓	superoxide			OK
	contig2000Sep131300_584	AN9378.2	gi|30682984|ref|NP_196567.2| short-chain dehydrogenase/reductase family protein [Arabidopsis thaliana] (Evalue:4E-27)	(Evalue:4E-27)	-0.107049	-0.205392	-0.351702	0.10182	1.16797	0.0294306	0.996049	-0.252451	-0.0877904	1.58845	0.559396	-0.647217	-0.993432	-0.571993	-0.888139	-0.992287	0 0 0	?	yes (↑)	yes (↑)
	contig2000Sep131300_703	AN9378.2	gi|30682984|ref|NP_196567.2| short-chain dehydrogenase/reductase family protein [Arabidopsis thaliana] (Evalue:4E-27)	(Evalue:4E-27)	0.15459	0.246025	-0.456602		-0.723587	-0.442083		-0.857187	1.78187		0.514259		-0.975299		0.971511	-0.442381	0 0 0	?		yes (↑)
	contig2000Sep131300_3341	AN9380.2	gi|15182974|gb|AAK84438.1| chitin deacetylase [Blumeria graminis] (Evalue:3E-33)	(Evalue:3E-33)	-0.122551	-1.19652	-0.757765	0.644188	1.04054	-0.0652899	-0.767537	0.578286	0.623864	0.0297005	0.18399	0.645256	0.244928	-0.165958	-0.465408	-0.0916412	↓ 0 0	?			OK
	contig2000Sep131300_371	AN9380.2	gi|15182974|gb|AAK84438.1| chitin deacetylase [Blumeria graminis] (Evalue:3E-33)	(Evalue:3E-33)	-0.673726	-0.502163	-0.976448		0.546753			-0.951269	0.583214		-1.03565		-1.09365			0.236262	0 0 ↓	superoxide		yes (↓)
	contig2000Sep131300_4238	AN9391.2	gi|38108124|gb|EAA54201.1| predicted protein [Magnaporthe grisea 70-15] (Evalue:7E-34)	(Evalue:7E-34)		1.26299						0.775798									↑ 0 0	?
	contig2000Sep131300_4132	AN9422.2	gi|38099606|gb|EAA46931.1| hypothetical protein MG10742.4 [Magnaporthe grisea 70-15] (Evalue:6E-21)	(Evalue:6E-21)	-0.299544	-0.0276173	0.277212	0.0066444		0.0607142		0.136868	0.544048		0.1163	0.798468	1.31736	1.49772	1.33556	1.57926	0 0 ↑	superoxide			OK
	contig2000Sep131300_1055	AN9449.2	gi|28829122|gb|AAO51676.1| similar to Arabidopsis thaliana (Mouse-ear cress). Hypothetical [Dictyostelium discoideum] (Evalue:7E-23)	(Evalue:7E-23)	0.311404	-0.464469	0.552753	0.129146	0.400155	0.0827949		0.317285	0.0311871	-1.05899	0.101933	-0.613485	0.51604	-0.436541	0.542668	0.171078	0 0 0	?		yes (↓)
	contig2000Sep131300_1419	AN9450.2	gi|38110200|gb|EAA55958.1| hypothetical protein MG01609.4 [Magnaporthe grisea 70-15] (Evalue:0.00000004)	(Evalue:0.00000004)	0.049944	0.259962	-0.249369	0.214923	-0.15326	0.441094	-0.13673	-0.66699	-0.0609658	-0.376981	-0.293112	-0.490936	-1.01766	-0.681758	-0.224062	-1.1973	0 0 ↓	superoxide			OK
	contig2000Sep131300_2912	AN9450.2	gi|38110200|gb|EAA55958.1| hypothetical protein MG01609.4 [Magnaporthe grisea 70-15] (Evalue:0.00000004)	(Evalue:0.00000004)	0.000989723	0.767576	0.434186	0.0802332	-0.415564	-0.311286	-0.553239	-0.240806	-0.543212	-1.21244	-0.222358	0.26359	-0.361313	-0.10171	-0.0572962	-0.549309	0 0 0	?		yes (↓)
	contig2000Sep131300_1927	AN9464.2	gi|15241374|ref|NP_197550.1| glutaredoxin, putative [Arabidopsis thaliana] (Evalue:0.00000002)	(Evalue:0.00000002)	-0.587142	-0.323092	-0.647189	0.174362	1.0583	-0.760142		-0.115724	-0.409964	-0.178881	0.16716	0.157674	0.633107		0.907291	-0.218798	0 0 0	?	yes (↑)
	contig2000Sep131300_1389	AN9468.2	gi|28564081|gb|AAO32419.1| RPS16 [Saccharomyces bayanus] (Evalue:2E-39)	(Evalue:2E-39)	-0.215673	-0.729829	-1.94985	0.296639	1.03643	0.0711366	0.687333	-1.12132	0.640551	1.05666	0.0434089	-1.36326	-2.75451	-1.57399	-3.16097	-2.74149	↓ ↓ ↓	GSH/GSSG			OK
	contig2000Sep131300_2501	AN9485.2	unknown	unknown	-0.0343187	0.114858	0.71145	-0.002946	0.101524	-0.355386	-1.57301	-0.161535	-0.352034	0.301981	0.238382	-0.518839	-0.199537	-0.316819	0.1801	-1.58116	0 ↓ ↓	peroxide			OK
	contig2000Sep131300_3485	AN9491.2	gi|6320310|ref|NP_010390.1| Putative membrane protein, conserved in mammals Tms1p [Saccharomyces cerevisiae] (Evalue:1E-85)	(Evalue:1E-85)	-0.389133	-0.024611	-1.20767	-0.859836		0.29243		-1.50365	-0.157676	-0.0032909	-0.471453		-1.30042		-0.0290619	0.167673	↓ ↓ ↓	GSH/GSSG			OK
	contig2000Sep131300_1522	AN9503.2	unknown	unknown	-0.456928	0.191129	-0.0152248			0.363946		-0.809171				-1.11982					0 0 ↓	superoxide
	contig2000Sep131300_4521	AN9533.2	unknown	unknown	-0.249505	-0.478756	-0.42848	-0.662906	0.433502	-0.829164	-0.189591	-0.3761	-1.12714	1.06305	-0.266343	-0.392286	-0.327442	-0.454762	-2.57039	-2.08585	0 0 ↓	superoxide		yes (↓ ↑)	OK
	contig2000Sep131300_100	No AN_pep found	unknown	unknown	-0.552917	-0.264814	0.428877	1.11449	0.700107	-0.348492	0.839935	-0.30573	0.0262626	1.47456	0.891397	-0.183375	-1.23801	-0.694493	-0.651963	0.171831	0 0 ↓	superoxide	yes (↑)	yes (↑)	OK
	contig2000Sep131300_1000	No AN_pep found	related to D-lactate dehydrogenase [Neurospora crassa]	(Evalue:2e-28)	0.0487331	0.0732502	-0.226322	0.138815	0.692272	0.0214074	-0.513126	-0.0966513	0.428895	1.0391	0.185472	-1.48605	-0.643679	-1.52223	-0.224948	-0.47348	0 0 ↓	superoxide		yes (↑)	OK
	contig2000Sep131300_101	No AN_pep found	unknown	unknown	0.224625	0.0859116	-0.638047	0.952833	0.158704	-0.0733663	0.0451229	0.0535557	-0.196831	0.132278	-1.1764	-0.474918	0.268359	0.489108	0.166025	-0.0109125	0 0 0	?		yes (↓)
	contig2000Sep131300_1016	No AN_pep found	unknown	unknown								2.58982									0 ↑ 0	?
	contig2000Sep131300_102	No AN_pep found	unknown	unknown	0.421611	0.137907	2.33729					-0.170207	0.337196		1.02171		-0.33723				↑ 0 0	?		yes (↑)
	contig2000Sep131300_1024	No AN_pep found	unknown	unknown	0.921479	1.40065	2.45889	-1.08475	-1.44264	0.421905	0.0436715	0.298774	-1.41951	-0.766968	-0.170747	0.872012	0.386566	-0.621584	-0.163873	0.269643	↑ 0 0	?		yes (↓)	OK
	contig2000Sep131300_1036	No AN_pep found	unknown	unknown		-0.067574						0.90753	-1.30862		0.105565		-0.80377			-0.515585	0 0 0	?		yes (↓)
	contig2000Sep131300_1051	No AN_pep found	unknown	unknown	-0.474578	-1.20933	-0.380295	-0.827564	0.684113	0.217141	-0.504101	-0.691955	-0.0661698	0.0534783	0.227129	0.17386	-1.02404	-0.565819	-1.1218	0.16685	↓ 0 ↓	?			OK
	contig2000Sep131300_1056	No AN_pep found	unknown	unknown	0.84112	1.12139	1.68547	-0.123294	-2.06483	0.377397	0.579706	0.385298	-0.644821	-1.02054	-1.13686	1.84028	0.525026	-0.508653	1.05017	0.401836	↑ 0 ↑	?		yes (↓)	OK
	contig2000Sep131300_1075	No AN_pep found	unknown	unknown	-0.31239	-0.42351	-0.126679	-0.45899	0.198921	-0.470698	-0.734382	0.2409	0.0622884	0.644466	-0.058083	-0.0420087	0.292985	1.02968	0.0554922	-0.167136	0 0 ↑	superoxide			OK
	contig2000Sep131300_108	No AN_pep found	unknown	unknown	-0.179794	-0.460555	1.01553	0.0941233	0.435885	0.331936		1.19389	0.920821	1.13506	0.303022	-0.625989	-0.0734168		0.920319	1.29573	↑ ↑ ↑	GSH/GSSG			OK
	contig2000Sep131300_1080	No AN_pep found	unknown	unknown	-0.410763	-0.935109	-0.523505	0.0723639	0.293826	0.114908	-0.534235	-0.505888	-0.343784	0.0906072	0.400666	-0.310139	-0.769095	0.684203	0.547554	1.37567	0 0 ↑	superoxide			OK
	contig2000Sep131300_1100	No AN_pep found	unknown	unknown	0.383628		2.77474	0.706884				-0.219256	-1.23795				-0.437192				↑ 0 0	?		yes (↓)
	contig2000Sep131300_1101	No AN_pep found	unknown	unknown	0.284539	0.180512	-0.84359	0.403788	0.17253	0.371171	0.262259	-0.582286	-0.348068	0.288361	-0.551354	0.284896	-1.26225	0.478501	0.0963194	-0.266835	0 0 ↓	superoxide			OK
	contig2000Sep131300_1108	No AN_pep found	unknown	unknown	-0.67284	-0.899646	-1.2244	0.0842806	0.0783348	-0.529851	-0.853314	-0.0960518	-0.175626	0.961241	-0.740354	-0.706315	-0.211545	0.217669	0.840942	-0.159282	↓ 0 0	?			OK
	contig2000Sep131300_1114	No AN_pep found	unknown	unknown	-0.0463886	0.109961	1.23695	0.549518	-0.793714	-0.163666	-0.533892	-0.677642	-0.41086	0.824012	0.119292	-1.16478	-0.266352	-0.670723	0.206905	0.329523	↑ 0 ↓	?			OK
	contig2000Sep131300_1119	No AN_pep found	unknown	unknown	1.61059	2.09494	-0.570206	0.433007	-0.479131	2.26199	1.94121	-0.187474	0.802955	0.227906	0.3328	0.656014	-0.621682	-0.423289	-1.09096	1.51397	↑ ↑ ↓	?			OK
	contig2000Sep131300_112	No AN_pep found	unknown	unknown	-0.402221	-0.0273575	0.612899	-1.2085	0.673343	-0.295236	-0.317306	-0.249638	-0.479375		-0.16029	0.253703	0.435371		0.531137	1.08126	0 0 ↑	superoxide	yes (↓)		OK
	contig2000Sep131300_1123	No AN_pep found	unknown	unknown	1.03744	0.685341	-0.0070899	0.734302	0.108964	0.697763	0.523016	0.545725	0.312608	0.468999	0.0996091	0.602414	0.0744635	-0.434089	-0.308199	0.661408	↑ 0 0	?			OK
	contig2000Sep131300_115	No AN_pep found	unknown	unknown	-0.110734	0.238889	0.613594	-0.257792		-0.385902		-0.203637	-0.96968		-2.34291	1.01515	1.18216		-0.16678	-0.161269	0 0 ↑	superoxide		yes (↓)	OK
	contig2000Sep131300_1152	No AN_pep found	unknown	unknown			1.20767	1.59277		-0.529528		-0.101573	-1.14173		-0.340716		-0.275257			-2.00249	↑ 0 ↓	?		yes (↓)
	contig2000Sep131300_1153	No AN_pep found	unknown	unknown	-0.0120601	0.557324	-0.455246	-0.597522	2.53893	-0.497563	0.175132	-0.552963	-0.367146	1.87482	0.780304	-1.02095	-1.29462		-2.58383	-1.92727	0 0 ↓	superoxide	yes (↑)	yes (↑)	OK
	contig2000Sep131300_1155	No AN_pep found	unknown	unknown	0.047216	-0.328612	0.755023	-0.781801	-0.142759	0.456109	-0.746262	0.448314	-1.44578	-1.33333	-0.327128	-0.665617	-0.691203	-0.16672	0.708276	0.1954	0 0 0	?		yes (↓)
	contig2000Sep131300_1166	No AN_pep found	unknown	unknown			-1.39632					0.0779679	0.337956		-0.750127	-0.686412	-0.671895		1.49996	-1.37687	↓ 0 ↑	?
	contig2000Sep131300_1168	No AN_pep found	unknown	unknown	-0.342188	-0.542604	-1.24672	0.301082	0.387211	0.230856	0.295061	0.117342	0.1022	-0.65476	-0.0230175	-0.505326	-0.64471	-0.896305	-0.141088	-1.00393	↓ 0 ↓	?			OK
	contig2000Sep131300_1175	No AN_pep found	unknown	unknown	-0.198494	-0.216935	0.551845	0.0152201	-0.438931	-0.252485	0.110479	0.321224	0.0742571	-1.26062	-0.481403	-0.247573	-0.590774	0.714098	0.133422	0.355253	0 0 0	?		yes (↓)
	contig2000Sep131300_1195	No AN_pep found	novel protein similar to vertebrate IMP (inosine monophosphate) dehydrogenase 1 (IMPDH1) [Danio rerio]	(Evalue:7e-09)			-3.95282					-0.616558				2.7834	1.48717		1.89115		↓ 0 ↑	?
	contig2000Sep131300_1229	No AN_pep found	unknown	unknown	-0.30374	-0.365232	-0.198308	-0.0314287	0.0463472	-0.365359	-0.827799	1.08309	0.227603	0.213684	-0.244434	-0.261848	-0.416785	-0.454554	-0.254804	-0.290482	0 ↑ 0	?			OK
	contig2000Sep131300_1231	No AN_pep found	unknown	unknown		0.5049	1.42399					-0.38701	-0.32902		0.867204	1.07348	-0.956652		3.50355		↑ 0 ↑	?
	contig2000Sep131300_1238	No AN_pep found	unknown	unknown	0.130215	0.187512	-0.985483	-0.492503	-7.57768	0.587364		-0.78033	0.129434		0.255261	0.593936	1.0803		0.0397199	-0.159151	0 0 ↑	superoxide	yes (↓)		OK
	contig2000Sep131300_1247	No AN_pep found	unknown	unknown	0.368988	-1.23244	-2.00861	-0.049883	-0.306808	-0.191349	-0.502894	-1.51896	0.0633807	2.77153	-0.961011	0.0406874	-1.40663	0.0521146	-0.791369	0.682028	↓ ↓ ↓	GSH/GSSG			OK
	contig2000Sep131300_1251	No AN_pep found	unknown	unknown	-0.200712	0.312899	0.360188	0.17503		0.128272		-0.13115	-1.00708	0.610058	-0.19962	-0.187103	1.20777		0.689962	-0.876312	0 0 ↑	superoxide		yes (↓)	OK
	contig2000Sep131300_1273	No AN_pep found	unknown	unknown	-1.05431	-0.786985	-0.490745		-1.03883	-0.256241		-0.663282	-0.506462		0.299962		-1.89194		-1.08684	-0.26053	↓ 0 ↓	?			OK
	contig2000Sep131300_1295	No AN_pep found	unknown	unknown	-0.832248	-0.404487	-0.840365					-0.622743			1.45087		0.902708		1.96987		0 0 ↑	superoxide		yes (↑)
	contig2000Sep131300_1298	No AN_pep found	unknown	unknown	0.446292	0.527887	0.779035	0.414705	-0.824264			-1.02464			1.18357		1.13105			0.357745	0 ↓ ↑	?
	contig2000Sep131300_1303	No AN_pep found	unknown	unknown	-0.168299	0.416307	0.614653	0.0566571	-0.481813	0.0459384		1.08306	-0.205019		0.59246	-0.0397623	1.04524	-1.61935	1.1865	1.31143	0 ↑ ↑	peroxide			OK
	contig2000Sep131300_1311	No AN_pep found	unknown	unknown	-0.0832	-0.522444	-0.0739472	0.45584	0.443942	0.0347102		-0.149546	0.397294	1.09232	0.555858	-1.06645	-0.729524	0.230958	-0.424584	0.0114458	0 0 ↓	superoxide		yes (↑)	OK
	contig2000Sep131300_1331	No AN_pep found	unknown	unknown								0.47542		0.688299	-0.167676				4.80622		0 0 ↑	superoxide
	contig2000Sep131300_1333	No AN_pep found	unknown	unknown	0.60934	0.450644	0.696896	-0.425644		0.652383	0.475882	-0.0151142	-1.15671	1.45793	0.355955	0.658405	1.39161	0.172473	0.537576	0.74366	0 0 ↑	superoxide		yes (↓ ↑)	OK
	contig2000Sep131300_1375	No AN_pep found	mitochondrial ribosomal protein L36 [Coprinopsis cinerea]	(Evalue:0.0000000009)	-1.5537	-1.63874	-1.23921	-0.719867	0.253985	-1.08019	-1.5408	-0.6958	-0.437394	-0.247054	-0.288597	-2.00651	-0.581198	-0.242704	-0.554094	-1.05034	↓ ↓ ↓	GSH/GSSG			OK
	contig2000Sep131300_1383	No AN_pep found	unknown	unknown	-0.399697	-0.293533	0.442064	-0.211076	-0.287442	-0.156543	-0.625251	-0.0886521	0.66199	-0.454226	-0.0562337	-0.906886	0.431767	1.48646	0.442933	0.011026	0 0 ↑	superoxide			OK
	contig2000Sep131300_1393	No AN_pep found	unknown	unknown	-0.285603	-1.29447	-0.321887	0.0261791	-0.247166	-0.46966	-2.54382	-0.0959411	0.358902		0.435232	0.481444	-0.137646	0.410766	-0.29345	0.306494	↓ ↓ 0	?			OK
	contig2000Sep131300_1398	No AN_pep found	unknown	unknown	0.232482	-0.452095	-1.03979	-0.466928		-0.0020598	-0.480341	-1.32596	3.4457		-0.361148	-0.499114	-0.613498				↓ ↓ 0	?
	contig2000Sep131300_1415	No AN_pep found	unknown	unknown	0.15961	-0.554011	-1.70739	0.279471	0.410818	1.23141	-0.423814	-0.436364	0.307585	2.20679	-0.44715	1.25399	1.48548		1.66457	0.386818	↓ ↑ ↑	?			OK
	contig2000Sep131300_1429	No AN_pep found	unknown	unknown				-1.14695	-0.867945	0.847248	1.51481	-0.757058	-1.08112	0.628435	0.802901		-0.894397		0.0938643	0.328112	0 ↑ 0	?	yes (↓)
	contig2000Sep131300_146	No AN_pep found	unknown	unknown	0.685094	1.22153	0.901351	-0.966056	0.362592	0.432873		0.704098	-0.423504	0.239924	0.32982		-1.30898		0.413616	0.254444	↑ 0 ↓	?			OK
	contig2000Sep131300_1462	No AN_pep found	unknown	unknown	-0.194023	-0.926132	-0.747957	-0.0324864	-4.83842	0.275524	-0.106033	-0.310389	0.126127	0.42799	0.100996	0.74391	0.199474	0.130059	0.361773	0.0234343	0 0 0	?	yes (↓)
	contig2000Sep131300_1463	No AN_pep found	unknown	unknown	-0.441273	-0.0649822	2.1733	-0.654987	0.587602	-0.216037	-0.263285	0.910197	-1.08951	-1.14773	-0.514265	0.127704	0.796004	0.22123	1.56294	0.0394372	↑ 0 ↑	?		yes (↓)	OK
	contig2000Sep131300_1487	No AN_pep found	unknown	unknown	0.386739	0.636817	0.085716	0.0445059	-0.23572	0.341197		-0.424669	-0.58583		0.0406416	1.69711	0.726502		1.00893	0.448695	0 0 ↑	superoxide			OK
	contig2000Sep131300_1490	No AN_pep found	unknown	unknown	-0.522361	-1.40767	-0.473489	0.201082	0.747032	0.748402	0.0476262	-0.726435	-0.166329	-0.2006	0.350232	-1.01772	-0.351079	-0.374819	0.0632062	-0.0819142	↓ 0 ↓	?			OK
	contig2000Sep131300_1498	No AN_pep found	unknown	unknown	-1.14058	0.373525	1.86158			-1.49834		3.28517	0.54778		0.484375	-1.56893	-1.17065		0.495521		↓ ↓ ↓	GSH/GSSG			OK
	contig2000Sep131300_15	No AN_pep found	unknown	unknown	0.080548	0.128158	-1.28131	0.0604179	-0.257587	-0.584638	0.237506	-0.402326	-0.888306	0.316299	0.102022	1.39415	1.09871	1.28241	1.11577	0.291832	↓ 0 ↑	?			OK
	contig2000Sep131300_1535	No AN_pep found	unknown	unknown	-0.211689	0.312337	0.13736	0.215569	0.595864	-0.107579	0.378025	0.40453	0.180017	0.905397	0.209997	-0.687643	-0.0547795	-1.15729	-0.852218	-0.341976	0 0 ↓	superoxide			OK
	contig2000Sep131300_1538	No AN_pep found	unknown	unknown	-0.40956	-0.585764		0.0331339	-0.346072	-0.935772		1.28557	0.238086	-0.161611	-0.740395		0.41356	-0.2973	-0.369746	0.170031	0 ↑ 0	?			OK
	contig2000Sep131300_1547	No AN_pep found	unknown	unknown	0.0478219	-0.220957		1.91331	-0.000357853	0.684211		-1.18162	-0.848671	-0.172588	-0.545838		0.161817		0.654514	0.0948227	0 ↓ 0	?	yes (↑)		OK
	contig2000Sep131300_156	No AN_pep found	unknown	unknown	0.355384	-0.0600102	-0.434406	1.01717	0.156345	0.154801	-0.0527536	-0.151173	-0.154654	0.770793	0.119552	-0.491791	-0.888953		-0.787004	-0.132689	0 0 0	?	yes (↑)
	contig2000Sep131300_1585	No AN_pep found	unknown	unknown	-0.157775	0.0856669	-0.430579	-0.138868	1.0808	-0.305808	-0.40212	-0.598138	-0.553426	-0.312319	0.37594	-1.07789	-2.39265	-0.918658	-2.12416	-2.47338	0 0 ↓	superoxide	yes (↑)		OK
	contig2000Sep131300_1586	No AN_pep found	unknown	unknown	-0.246535	0.181904	0.333535	0.424775	-0.288075	-0.288452		1.07736	-0.403025	0.296173	-0.324815	1.12906	-0.366711	0.0478936	-0.446611	-0.467235	0 ↑ ↑	peroxide			OK
	contig2000Sep131300_159	No AN_pep found	unknown	unknown											0.54274					-1.86139	0 0 ↓	superoxide
	contig2000Sep131300_1598	No AN_pep found	unknown	unknown	0.322131	0.711698	0.567178	-0.22068	0.0997066	0.130314	-0.833902	0.643003	-0.268831	-0.702323	-0.0155613	0.0034906	-1.16582	-0.715984	0.0967775	-0.0596555	0 0 ↓	superoxide			OK
	contig2000Sep131300_162	No AN_pep found	unknown	unknown	-0.19466	0.0131646	0.498113	0.936995	-0.161381	0.0595081		0.0051241	-1.37537		0.479344		0.177142		-0.317117	0.255697	0 0 0	?		yes (↓)
	contig2000Sep131300_1626	No AN_pep found	unknown	unknown	-0.217222	-0.665108	0.683557	0.0266989	0.0909732	-0.174597	-1.19162	0.0312942	-0.463299	-0.307016	-0.219159	-1.19635	-0.437291	0.510395	0.287496	0.313036	0 ↓ ↓	peroxide			OK
	contig2000Sep131300_1630	No AN_pep found	unknown	unknown	0.457105	0.498584	-0.82302	-0.840436	-0.0357629			-0.505116	-0.462933	-0.411296	0.304531		-0.58321		-1.06763	-0.0447827	0 0 ↓	superoxide
	contig2000Sep131300_1632	No AN_pep found	unknown	unknown			-2.05334					0.178843					1.12147				↓ 0 ↑	?
	contig2000Sep131300_1637	No AN_pep found	unknown	unknown	0.488443	0.27236	-3.01905	-1.53088	0.732461	0.424885	1.14506	-1.12857	-0.527414	0.756092	1.35651	1.67757	-0.000776	0.324638	-0.0270254	1.05868	↓ ↑ ↑	?			OK
	contig2000Sep131300_1731	No AN_pep found	unknown	unknown	0.572649	0.271605	-0.365637	-0.587064	1.77086			-0.980346	0.193961	-0.273261			-0.14707		-1.01896	-0.0776044	0 0 ↓	superoxide	yes (↑)
	contig2000Sep131300_1734	No AN_pep found	unknown	unknown	0.964614							-1.54158			-1.08606		0.897636		-2.01528	-1.73337	0 ↓ ↓	peroxide
	contig2000Sep131300_1735	No AN_pep found	unknown	unknown	-0.286877	-0.757625	-1.52401	0.857852				0.167956	0.614107		-0.980315		-0.0679613			1.08087	↓ 0 ↑	?
	contig2000Sep131300_1737	No AN_pep found	unknown	unknown		-0.969066				-0.504912		-3.17854	-0.294733	-0.080527	2.37916		0.808093		1.67469	-0.647398	0 ↓ ↑	?
	contig2000Sep131300_174	No AN_pep found	unknown	unknown	0.123736	0.318507	1.83267	-0.811648	-0.855748	0.351682	-0.65655	0.452248	-1.7367	-1.12612	-0.284777	-0.755377	-1.59487	1.0311	1.38611	1.24123	↑ 0 ↓	?		yes (↓)	OK
	contig2000Sep131300_1743	No AN_pep found	unknown	unknown	0.0282056	0.425108	-0.149601	-1.04517	0.0889345	0.0221649	-1.64097	-0.15354	-1.27318	-0.332465	0.0426349	0.309801	1.14115	-1.44268	0.253904	0.0728566	0 ↓ ↑	?	yes (↓)		OK
	contig2000Sep131300_1747	No AN_pep found	60s ribosomal protein l17 [Cyanophora paradoxa]	(Evalue:0.000000000000000002)	-0.188634	-0.20074	1.13151			0.187015	-0.217555	0.207053	-0.810253	-0.392771		-0.918176	-0.748943				↑ 0 0	?
	contig2000Sep131300_176	No AN_pep found	unknown	unknown	-0.0480392	-0.298819	-1.88257	-0.89586	-0.680689	0.411648	-0.677948	-2.19943	0.62378	-0.789817	-1.46485	-0.693081	-2.17236	-1.31482	-2.37214	-2.35042	↓ ↓ ↓	GSH/GSSG			OK
	contig2000Sep131300_1778	No AN_pep found	unnamed protein product [Yarrowia lipolytica CLIB99]	(Evalue:0.0000001)	-0.996874	-0.785896	-1.52992	1.49619	-0.467883	0.729072		-0.383535	0.71924		-1.67632		0.0992452			-0.907094	↓ 0 0	?		yes (↓)
	contig2000Sep131300_1781	No AN_pep found	unknown	unknown	-0.296553	0.751442	2.29803					0.655023			0.207009		-0.175934				↑ 0 0	?
	contig2000Sep131300_1782	No AN_pep found	unknown	unknown	-0.419984	-0.0342908				0.899613		1.59263			-0.473578		5.37632				0 ↑ ↑	peroxide
	contig2000Sep131300_1799	No AN_pep found	unknown	unknown	0.0550375	0.301525	-0.223969	-0.114607	-0.170351	0.353407		-0.416677	0.0891183	0.776572	0.12596	0.0275057	0.406999		0.0313714	1.61732	0 0 ↑	superoxide			OK
	contig2000Sep131300_1805	No AN_pep found	unknown	unknown	0.600002	-0.129843	-2.63462	0.365183	0.434185	0.070329	0.105979	-0.912006	-0.501912	0.333818	0.909146	1.57007	0.438402	1.79827	1.1216	1.34205	↓ 0 ↑	?			OK
	contig2000Sep131300_181	No AN_pep found	unknown	unknown	0.289273	0.162073				0.274316		0.155388			0.311832	-1.91976	-0.457611			-0.277589	0 0 ↓	superoxide			OK
	contig2000Sep131300_1811	No AN_pep found	unknown	unknown	0.331923	0.320989	1.62334	-0.707766	0.421627	-0.372068		0.663607			1.01763		0.825041		-1.15321	0.329942	↑ 0 ↓	?		yes (↑)	OK
	contig2000Sep131300_1812	No AN_pep found	unknown	unknown	0.0423576	1.50131	1.25867	0.0426938	-0.923894	0.0871973	0.52729	2.59515	1.06125	1.14314	1.90672		2.53341	-0.334369	0.5104	2.17642	↑ ↑ ↑	GSH/GSSG			OK
	contig2000Sep131300_1832	No AN_pep found	unknown	unknown	0.0375791	0.101731	2.11469	-0.810342		0.31183		0.490941			0.272831		0.575463		1.45164	0.934637	↑ 0 ↑	?			OK
	contig2000Sep131300_1840	No AN_pep found	unknown	unknown	-0.0930571	-1.28103	-0.732398	0.998116	-0.893098	-0.37135	-1.14806	-0.541157	-0.0301251		0.0478571		-0.0254597		1.87705	0.92721	↓ ↓ ↑	?			OK
	contig2000Sep131300_1847	No AN_pep found	unknown	unknown		0.432173									1.29146				0.135625		0 0 0	?		yes (↑)
	contig2000Sep131300_1855	No AN_pep found	unknown	unknown	-0.0314232	-0.470688	0.458608	-1.06427	-0.120946	0.0761298	-0.0834132	-1.16002	-2.37505		-0.598624	-0.148715	0.411046		0.717438	0.57206	0 ↓ 0	?	yes (↓)		OK
	contig2000Sep131300_1865	No AN_pep found	unknown	unknown	0.0026678	0.174053	-0.449613	0.103569	0.469952	-0.276403		-0.0936433	0.722288	-0.755985	-0.805425	-1.79865	-0.796941	-0.316135	-1.54387	-1.62417	0 0 ↓	superoxide			OK
	contig2000Sep131300_1887	No AN_pep found	unknown	unknown	0.946454	1.0452		0.15653	-0.564977	0.713797		-0.151026	-0.711831	-0.215011	-0.347392	0.904261	0.50733	-1.14545	0.458459	1.32067	↑ 0 ↓	?			OK
	contig2000Sep131300_189	No AN_pep found	unknown	unknown	-0.537623	0.168765		-0.064798	-1.46132	-0.848471		-0.455283	0.218828	-1.32614	-1.32881		-0.231628		-2.43294	-1.81413	0 0 ↓	superoxide	yes (↓)	yes (↓)	OK
	contig2000Sep131300_1902	No AN_pep found	unknown	unknown	0.269895	-0.227822						1.92219							2.05371		0 ↑ ↑	peroxide
	contig2000Sep131300_1920	No AN_pep found	unknown	unknown	0.761207	1.86277	-1.56186	0.468039	-1.83043			-0.726204	0.342497		-0.284536		-0.0354386	1.35924	0.984391	1.46707	↑ 0 ↑	?
	contig2000Sep131300_1924	No AN_pep found	unknown	unknown	0.199241	0.355805	1.08427	0.470924	-0.576687			0.347413	0.392957		0.784539		0.958901		-0.0885966	0.793852	↑ 0 0	?
	contig2000Sep131300_1926	No AN_pep found	unknown	unknown	-0.613893	-0.371425	1.0551					-0.502664	-0.0920883	-0.31635	1.69722		-0.22487		2.18277		↑ 0 ↑	?		yes (↑)
	contig2000Sep131300_1952	No AN_pep found	unknown	unknown	-0.556592	-0.605677		-1.23074		-1.28303		0.0283927	1.20012		0.223399		-0.607775		-1.01024	-0.518395	0 ↓ ↓	peroxide	yes (↓)		OK
	contig2000Sep131300_1959	No AN_pep found	unknown	unknown		1.3377		0.121885		1.36696		-0.94594			0.709481		-1.47715				↑ ↑ ↓	?
	contig2000Sep131300_196	No AN_pep found	unknown	unknown	0.109946	0.149885	-2.01443	-1.0344	-0.0987519	0.783182		-0.246991	-1.47083	0.114105	0.956357		1.33491	0.252543	1.56634	1.97042	↓ 0 ↑	?		yes (↓)	OK
	contig2000Sep131300_197	No AN_pep found	unknown	unknown	-0.312155	0.0654259			0.162085			1.06623	-3.75862				-0.856595		-0.210723	0.259903	0 ↑ 0	?
	contig2000Sep131300_1970	No AN_pep found	unknown	unknown	-0.0219077	0.0857103	0.799742	-0.0762019		0.0970155		-0.0770835	0.951256		-0.643622	1.26174	0.308994		1.30867	0.394827	0 0 ↑	superoxide			OK
	contig2000Sep131300_1989	No AN_pep found	unknown	unknown	0.234326	-0.0528498	-0.927635			-0.0391109		0.762297	-1.78737		0.578907		0.953535			-0.295545	0 0 0	?		yes (↓)
	contig2000Sep131300_2025	No AN_pep found	unknown	unknown	0.425315	0.0338203	-0.733859	-0.115453	-0.238043		0.516737	-1.43964	0.752193	-1.44737	-0.251314	-0.131583	-0.520606			-0.752564	0 ↓ 0	?			OK
	contig2000Sep131300_2043	No AN_pep found	unknown	unknown	-0.0167835	-0.713334	0.262936	-0.409738	0.424791	0.362133		-0.197893	0.264336	-0.127427	-0.120817	1.70676	0.0698862		-0.107178	-0.0295626	0 0 ↑	superoxide			OK
	contig2000Sep131300_2051	No AN_pep found	TUBULIN ALPHA-1 CHAINpir||S13336 tubulin alpha-1 chain [Emericella nidulans] e: 4e-025	(Evalue: 4e-025	0.256166	0.346704				-0.199108		0.525942	-2.46291		-0.0227209		1.50888		0.735946		0 0 ↑	superoxide		yes (↓)
	contig2000Sep131300_2062	No AN_pep found	unknown	unknown	0.528085	1.04127	2.10772	0.387705	-0.616752	-0.201871		0.772427			0.596989		0.830747		1.2154	0.344785	↑ 0 ↑	?			OK
	contig2000Sep131300_2071	No AN_pep found	unknown	unknown	-0.266481	0.152942	0.733617			0.190932	-0.733361	0.785682			-1.63516	-0.224811	0.338438		-0.267116		0 0 0	?		yes (↓)
	contig2000Sep131300_2075	No AN_pep found	unknown	unknown								2.82018							-0.0975896	-0.22848	0 ↑ 0	?
	contig2000Sep131300_2083	No AN_pep found	probable cis-prenyltransferase [Neurospora crassa]	(Evalue:3e-14)	-0.0223915	0.352627	-0.28425	0.506288	1.1292	0.0662223	0.256996	-0.678176	-0.076465	0.475143	0.882649	-0.9798	-2.23527	-0.425118	-2.03367	-1.29009	0 0 ↓	superoxide	yes (↑)		OK
	contig2000Sep131300_2088	No AN_pep found	unknown	unknown								-1.9312	-0.80553								0 ↓ 0	?
	contig2000Sep131300_2145	No AN_pep found	unknown	unknown	0.17937	0.0490048	-0.150752	0.371735	-2.21997	0.312496		-0.192294	0.385684		-0.392689		0.165871		-0.0361084	-0.702826	0 0 0	?	yes (↓)
	contig2000Sep131300_2152	No AN_pep found	unknown	unknown	0.306567	0.263623	2.75974	0.393245	-0.204912			0.0423868			0.183718		0.304809		1.71287	-0.170372	↑ 0 ↑	?
	contig2000Sep131300_216	No AN_pep found	unknown	unknown	0.398432	0.209255	-1.51748	-1.26923	-0.327192	1.12972	1.4576	-0.477282	-1.10089	-0.496626	0.843602	1.15313	1.27931	0.675651	1.32065	1.46965	↓ ↑ ↑	?			OK
	contig2000Sep131300_217	No AN_pep found	unknown	unknown	-0.300535	-0.624596	-0.751256	0.865304	0.49609	-0.652571		0.0787283	0.127223		-0.692782	-0.309245	-0.672563		-0.130836	-1.0828	0 0 ↓	superoxide			OK
	contig2000Sep131300_2189	No AN_pep found	unknown	unknown								1.69147									0 ↑ 0	?
	contig2000Sep131300_2190	No AN_pep found	unknown	unknown	0.605177	0.504752	0.660762	-0.671046	-0.60827	0.506686		-0.129698	-2.04502		0.873413		0.274013		0.407963	0.517749	0 0 0	?		yes (↓)
	contig2000Sep131300_2194	No AN_pep found	unknown	unknown	0.45775	0.497543	1.05967	-0.302245	0.334556	-0.760643	0.0982767	0.394078	0.115282	0.779321	-0.647289	1.54129	1.35145	1.39852	-0.21351	0.0643107	↑ 0 ↑	?			OK
	contig2000Sep131300_2199	No AN_pep found	unknown	unknown	-0.284213	0.372742	1.64432	-0.87322	-1.18883	-0.454269	-0.193931	0.645492	-0.559193	-0.762218	-0.445136	0.178022	0.485944		0.915963	0.38377	↑ 0 0	?			OK
	contig2000Sep131300_22	No AN_pep found	unknown	unknown	-0.0154636	0.543453						-0.397585			1.05226					1.13262	0 0 ↑	superoxide		yes (↑)
	contig2000Sep131300_2214	No AN_pep found	unknown	unknown	-0.0203071	-0.146191	0.564892	0.0213517	-0.0413516	-0.744814	-2.42827	-0.285251	0.0370391	-0.329837	0.345752	-1.37684	-0.942577	-0.23373	-1.18517	-1.98303	0 ↓ ↓	peroxide			OK
	contig2000Sep131300_2231	No AN_pep found	unknown	unknown	-0.0688307	0.179746	-0.130728	-3.18131	-0.0464187			0.282526	-0.734853	2.27847	1.15687	1.00992	0.29013	0.721006	1.02018	1.16826	0 0 ↑	superoxide	yes (↓)	yes (↑)
	contig2000Sep131300_2250	No AN_pep found	unknown	unknown	-0.342332	-1.93009	-1.20523	-0.46645	0.394048	-0.218258	-0.249947	-0.985444	-0.241763		0.515944	-0.650933	-1.62793	-0.615959	-1.7238	-0.306013	↓ 0 ↓	?			OK
	contig2000Sep131300_2269	No AN_pep found	unknown	unknown	0.324344	0.527966	0.488604	1.23885	-0.0374639	0.848167		-0.411567			0.275295		0.23804		0.950565	1.18295	0 0 ↑	superoxide	yes (↑)		OK
	contig2000Sep131300_2271	No AN_pep found	unknown	unknown	0.187085	-1.25939	-2.57821	-1.60898	-0.802681	-0.297258		-3.13187	0.544744	-1.63544	-1.92894		-2.95229	-3.09953	-2.8472	-2.38808	↓ ↓ ↓	GSH/GSSG			OK
	contig2000Sep131300_2276	No AN_pep found	unknown	unknown	-0.0909829	0.251438	0.888081	0.170795	-0.100216	-0.208642	1.64074	0.0407487	0.179601	-0.353683	-0.215742	0.793201	3.39102	1.4154	0.750664	0.450718	0 ↑ ↑	peroxide			OK
	contig2000Sep131300_2295	No AN_pep found	unknown	unknown	0.741429			-0.669898	0.779768			0.475002	-2.49935		0.533178		-0.888919		0.512571		0 0 0	?		yes (↓)
	contig2000Sep131300_2307	No AN_pep found	unknown	unknown	-0.226214	0.142923	1.62348	0.606427		-0.11114		-0.0884307	-0.154477		-0.913846		-0.0126991			-0.376615	↑ 0 0	?
	contig2000Sep131300_2315	No AN_pep found	unknown	unknown	0.116257	0.147325	-0.561944	0.511738	0.0520573	0.420735		-0.797772	0.0881213	0.742352	0.57631	-2.04501	0.359443		-0.0257681	0.167193	0 0 ↓	superoxide			OK
	contig2000Sep131300_2323	No AN_pep found	unknown	unknown	0.138076	-0.15515	0.717074		0.156059			-1.26806	0.18916		-0.042726	0.248951	-0.257478		0.8512	-0.396081	0 ↓ 0	?
	contig2000Sep131300_2324	No AN_pep found	unknown	unknown	0.181422	0.161687	-0.195074	0.0495992	9.07901	-1.22083		-0.188571	-1.01105		-0.108133	0.541191	0.944505		1.02681	0.440416	0 ↓ ↑	?	yes (↑)		OK
	contig2000Sep131300_2337	No AN_pep found	unknown	unknown	0.640269	1.12663	0.59863	-0.304448	0.854496	0.268268		0.688412	-1.2186		-0.479542	0.292977	0.884012	0.548836	0.161011	-0.163439	↑ 0 0	?		yes (↓)	OK
	contig2000Sep131300_234	No AN_pep found	unknown	unknown	0.0124097	0.0600667	0.336884	-2.1108	0.528684	0.381354		-0.330341	-0.550696		-0.301555		-0.868177	0.603178	0.312779	-0.596111	0 0 0	?	yes (↓)
	contig2000Sep131300_2348	No AN_pep found	unknown	unknown	0.540726	-0.605326	-0.152566	1.65506	0.589015	1.36453		-0.302434	4.4553		-0.312053	1.28627	0.622983			0.268411	0 ↑ ↑	peroxide	yes (↑)		OK
	contig2000Sep131300_2353	No AN_pep found	unknown	unknown	-0.214034	0.249917	1.57557	0.821386	-0.329456	-0.692434	-0.601858	0.265572	-0.79966	0.589905	-0.766715	1.09412	0.790801	-0.0554048	-0.83702	-1.74747	↑ 0 ↑	?			OK
	contig2000Sep131300_2356	No AN_pep found	unknown	unknown	0.035477	-0.136579	0.835805	-1.36049	-0.609335	0.922082		0.600853	0.161689		0.969724		0.0445099			0.842479	0 0 0	?	yes (↓)
	contig2000Sep131300_2361	No AN_pep found	unknown	unknown	0.106333	1.68168	2.50225	0.112799	-0.911741	0.22324		2.7998	0.863332	1.06339	2.41423		2.66603	0.302926	0.431225	3.49116	↑ ↑ ↑	GSH/GSSG			OK
	contig2000Sep131300_2365	No AN_pep found	unknown	unknown	-0.119267	0.0282469	1.45178		-0.309985	0.336927		0.589243	-2.33649		0.651954				-1.80928		↑ 0 ↓	?		yes (↓)
	contig2000Sep131300_2376	No AN_pep found	unknown	unknown	-0.103886	-0.0715895	0.0169919	0.125061	0.885637	0.338018		-0.0491506	0.0038667	-0.628791	-0.0705432	-0.070823	-0.242272	-1.18647	0.0162145	0.178201	0 0 ↓	superoxide			OK
	contig2000Sep131300_2381	No AN_pep found	unknown	unknown	0.149894	-0.906984	-0.0488789	-0.210563	0.515081	0.109929	-1.0568	-0.0394595	-0.0131541	0.413087	0.131096	0.0168824	-0.146255	-0.0269009	-0.0319602	0.393461	0 ↓ 0	?			OK
	contig2000Sep131300_2382	No AN_pep found	unknown	unknown				-0.138566		1.25795		-0.313589	-0.573801	-0.147297	-0.318976		0.345128		0.354453	0.552722	0 ↑ 0	?
	contig2000Sep131300_2393	No AN_pep found	unknown protein [Arabidopsis thaliana]	(Evaleu:0.00000000002)	0.0882109	-0.209438	-2.20399	2.0349		0.20993		-0.630741	0.822302				-0.374596			0.256705	↓ 0 0	?
	contig2000Sep131300_2396	No AN_pep found	unknown	unknown								-1.36528			0.0840501		1.38101		1.54875	0.579203	0 ↓ ↑	?
	contig2000Sep131300_2398	No AN_pep found	unknown	unknown	-0.327068	-0.395667	-0.148577	-0.38556	-1.1585	-1.46729		0.10796	0.0487662		-0.498155		-0.479938	-0.511025	-0.505463	-0.787387	0 ↓ 0	?	yes (↓)		OK
	contig2000Sep131300_2399	No AN_pep found	unknown	unknown										-1.74418							0 0 0	?		yes (↓)
	contig2000Sep131300_2402	No AN_pep found	unknown	unknown	-0.159337	-0.087562	-0.214767	0.190691	-1.56491	-0.187999		-0.208286	0.154235	0.246448	-0.181819	0.200829	0.164919	0.398805	1.08473	0.255595	0 0 ↑	superoxide	yes (↓)		OK
	contig2000Sep131300_2410	No AN_pep found	unknown	unknown	-0.0168446	-0.13462	0.739457	-1.0478	-0.683872	0.956197		0.54901	0.234546		0.177194	1.77423	2.54076	2.11426	1.27657	1.20306	0 0 ↑	superoxide	yes (↓)		OK
	contig2000Sep131300_2415	No AN_pep found	unknown	unknown	-0.259164	0.223418	-0.218997			-0.327823		0.435847			-0.57884	0.541933	0.596651			-1.59639	0 0 ↓	superoxide			OK
	contig2000Sep131300_2420	No AN_pep found	unknown	unknown	-0.0430891	-0.430708	-2.77508	-1.88597	-0.483735	-0.101189	-1.60109	-2.82852	0.434508	-0.654838	-1.56588	-0.963987	-2.77317	-1.64983	-2.39527	-2.63104	↓ ↓ ↓	GSH/GSSG			OK
	contig2000Sep131300_2441	No AN_pep found	unknown	unknown	-0.461221	0.25092	1.39975	-1.29356	-1.34514	-0.308817	-0.742549	0.398624	-1.83504	-1.03723	-0.0463078	-0.145056	0.294248		1.34406	1.19145	↑ 0 ↑	?		yes (↓)	OK
	contig2000Sep131300_2442	No AN_pep found	unknown	unknown	0.0827124	-0.327663	-0.0129921	-0.0477442	-0.374711	-0.398105		0.362706	-0.442637	0.179926	-0.0100856		0.644834		1.28764	0.738694	0 0 ↑	superoxide			OK
	contig2000Sep131300_2449	No AN_pep found	unknown	unknown	1.05855	0.709701	-0.634838	-1.04723	0.451989	1.72339		0.110019	-0.881426	-0.543921	0.419235		-0.796538	0.463608	0.0564754	0.434108	↑ ↑ 0	?			OK
	contig2000Sep131300_2512	No AN_pep found	unknown	unknown	-0.0419705	-0.289513	-0.813664	0.269981	0.502123	-0.238089	-0.130034	-0.880461	-0.544135	-1.03107	-1.23915	0.0631184	-0.150152	0.0047437	-0.169604	-0.275486	0 0 0	?		yes (↓)
	contig2000Sep131300_2517	No AN_pep found	unknown	unknown	0.0898627	0.643962	1.41808	0.711527		0.502142	0.24245	0.60323	-1.10702		0.468048	-0.654882	0.258475		0.509561	0.987934	↑ 0 0	?		yes (↓)	OK
	contig2000Sep131300_2520	No AN_pep found	unknown	unknown			-1.88653					-0.594073				1.62071	1.78852			2.13109	↓ 0 ↑	?
	contig2000Sep131300_2539	No AN_pep found	unknown	unknown	-0.215932	-0.0900403	-0.527956	0.176254	0.372322	-0.0639025	-0.26428	-0.448931	0.335842	0.931679	0.329686	0.379464	-0.158956	1.57038	0.539341	0.6133	0 0 ↑	superoxide			OK
	contig2000Sep131300_2547	No AN_pep found	unknown	unknown	-0.0683645	0.402342	1.10946	-0.508691	-2.53346			0.320885			-0.382737		-0.351701		0.664994	-0.656502	↑ 0 0	?
	contig2000Sep131300_2560	No AN_pep found	unknown	unknown	0.0570492	-0.268825		0.304545		-0.537328	-2.05012	-0.0197094	0.706697	0.0930341	-0.270975		-0.28698	0.826614	0.497417	-0.0364034	0 ↓ 0	?			OK
	contig2000Sep131300_2568	No AN_pep found	unknown	unknown	0.166643	0.660437	1.60362	2.37445		0.272661		0.081608	0.799815		0.14074	0.120877	-0.30233			-0.33642	↑ 0 0	?			OK
	contig2000Sep131300_2584	No AN_pep found	unknown	unknown	-0.0585764		0.730956					0.141836		-0.370933	1.01278	0.0395351	0.547203			0.951407	0 0 0	?		yes (↑)
	contig2000Sep131300_2590	No AN_pep found	unknown	unknown	0.205714	0.38517	1.5872	0.224249	0.190562	-0.0943667	-0.394116	1.47246	-0.057236	-0.0701654	0.560905	-0.582705	-0.140304	0.811688	0.0196113	-0.105705	↑ ↑ 0	?			OK
	contig2000Sep131300_2592	No AN_pep found	unknown	unknown						0.675756		-0.547571			1.54819		-0.267403				0 0 0	?		yes (↑)
	contig2000Sep131300_2595	No AN_pep found	unknown	unknown	0.293898	-0.23151	-0.462781	1.36407		-0.147301		-0.794958	0.464092		0.0676071		0.551953		0.916105		0 0 0	?	yes (↑)
	contig2000Sep131300_261	No AN_pep found	unknown	unknown	-0.584423	-1.36648	-0.744304	-0.111964	-0.740919	-0.596738	-1.26215	-0.747995	-0.199586	-0.638258	-2.82482	-2.07672	-0.95941	-1.60294	-1.56512	-2.02034	↓ ↓ ↓	GSH/GSSG			OK
	contig2000Sep131300_2613	No AN_pep found	unknown	unknown	-0.773477	-0.264831	-0.251403					-0.873034			-1.23991	0.512283	-0.444218				0 0 0	?		yes (↓)
	contig2000Sep131300_2620	No AN_pep found	unknown	unknown	0.0910051	-0.518924	-1.10181	0.0041243	0.222635	-1.13195	-0.193163	-1.13763	-0.437864	-0.804808	-0.640803	0.782371	0.681693	0.448027	1.05409	0.0370989	↓ ↓ ↑	?			OK
	contig2000Sep131300_263	No AN_pep found	unknown	unknown	-0.594516	-0.298331	1.0478	-0.210055	-0.614139	-0.689666	-0.713746	0.345553	1.37681	0.226983	0.628139	-0.303462	0.63508	0.0072302	-0.0761506	0.173698	↑ 0 0	?		yes (↑)	OK
	contig2000Sep131300_2630	No AN_pep found	unknown	unknown	0.0571774	0.0113604	-0.0665644	0.213008	-0.3199	-0.0191921		-0.4572	-0.185586	-0.293874	0.199101	-0.113645	0.14708	0.174871	0.59468	1.27811	0 0 ↑	superoxide			OK
	contig2000Sep131300_2632	No AN_pep found	unknown	unknown	-0.148708	-1.34633	-3.19971	0.559122	0.0908862	1.07935	1.37714	-0.646805	-1.28478	0.0816777	0.434321	1.10072	-0.905437	1.03828	0.0577188	-0.0879181	↓ ↑ ↑	?			OK
	contig2000Sep131300_2635	No AN_pep found	unknown	unknown		0.92617	0.785448					1.02025					0.53735		-2.15817		0 ↑ ↓	?
	contig2000Sep131300_2636	No AN_pep found	unknown	unknown	0.0701021	0.667584	0.620908	-0.291428	-0.829785	0.460874	0.629651	1.14017	-0.786536	-0.191474	-0.228695	0.534444	0.617442	0.193038	-0.369737	0.300155	0 ↑ 0	?			OK
	contig2000Sep131300_2640	No AN_pep found	unknown	unknown	0.220031	-0.0307011	-1.16519	0.202366		0.805739	1.56215	0.253665	-0.227091		0.545483	-0.500614	-1.88101	0.659055	-0.117803	-0.814054	↓ ↑ ↓	?			OK
	contig2000Sep131300_2645	No AN_pep found	unknown	unknown		1.3383		-0.643655				0.0016957									↑ 0 0	?
	contig2000Sep131300_2648	No AN_pep found	unknown	unknown	-0.0447935	-0.074933	0.92391	-0.470585	-0.274395	-0.298702		-0.017757	-1.40327	-1.64655	-0.438568		-0.0496081	-0.019291	0.422223	-0.0922857	0 0 0	?		yes (↓)
	contig2000Sep131300_2669	No AN_pep found	unknown	unknown	0.273025	-0.0173912	-0.147594		-0.137234			0.778285	-0.558804		0.116455	0.23729	0.369058		1.05719		0 0 ↑	superoxide
	contig2000Sep131300_2671	No AN_pep found	unknown	unknown	-0.0866572	0.0702926	-1.28418	0.751343	0.19559	-0.0111163		-0.337934	0.588287	-0.0423967	0.510193	0.802576	0.679837	1.63741	0.655784	0.814908	↓ 0 ↑	?			OK
	contig2000Sep131300_2675	No AN_pep found	probable VAC8 protein [Neurospora crassa]	(Evalue:1e-37)	-0.0435335	-0.772106	-1.11822	-1.61379	-0.816722	1.26338		-1.48195	-2.20487		-0.453184		-1.3391		-0.265091	-0.58637	↓ ↑ ↓	?			OK
	contig2000Sep131300_2700	No AN_pep found	unknown	unknown	0.534868	0.415244	0.189958	0.119457	-0.799814	0.417806		-0.210631	-0.235225	-0.14259	-0.275412	1.31681	0.129249	0.522088	-0.169332	-0.909439	0 0 ↑	superoxide			OK
	contig2000Sep131300_2702	No AN_pep found	unknown	unknown	0.092996	0.422221	0.250681	-0.389856	-0.823039	-0.324835		-0.273803	0.574275		0.149307	1.316	0.606645		0.515896	0.560073	0 0 ↑	superoxide			OK
	contig2000Sep131300_2713	No AN_pep found	unknown	unknown		-1.60686	-3.6631	-1.34727	-0.840203	0.176708		-3.07524	0.549176		-1.89123		-3.61279	-0.983205	-1.64815	-3.0791	↓ ↓ ↓	GSH/GSSG			OK
	contig2000Sep131300_274	No AN_pep found	unknown	unknown	-0.136167	-0.962892	-1.06053	-0.47887	-0.319433	-0.49646	-0.622712	0.0602542	0.0312445	-0.0854722	-0.695454	0.0284431	0.425637	0.417017	-0.282194	-2.1149	↓ 0 ↓	?			OK
	contig2000Sep131300_2742	No AN_pep found	unknown	unknown	-0.360558	-0.653254	0.937742	-0.592571	-0.103345	0.128381		0.000477026	0.121567		0.907054		0.397254		1.30653	-0.248342	0 0 ↑	superoxide			OK
	contig2000Sep131300_275	No AN_pep found	unknown	unknown	-0.0863419	0.406317	1.57083	-1.2494				-0.727194			-1.32377		-0.472887		-0.115807	-0.943812	↑ 0 0	?		yes (↓)
	contig2000Sep131300_2766	No AN_pep found	unknown	unknown	1.23967	0.950379	0.0911944	0.449497	-0.220376		-0.626358	1.32376	0.410337	-1.36799	-0.718576	-1.00317	1.09118		-0.163947	-0.179045	↑ ↑ ↓	?			OK
	contig2000Sep131300_277	No AN_pep found	unknown	unknown	0.135816	-0.113033	-0.86743	0.952116	0.564449	0.0958119	0.251933	-0.913704	0.135413	0.267568	-0.153785	-0.956007	-1.14604	-0.648918	-0.112403	-0.289278	0 0 ↓	superoxide			OK
	contig2000Sep131300_2780	No AN_pep found	unknown	unknown	-0.306374	-0.203709	-0.58478			-0.478895		-0.822613			2.15169	-0.684315	0.192535		1.19585	0.24617	0 0 ↑	superoxide		yes (↑)	OK
	contig2000Sep131300_2812	No AN_pep found	unknown	unknown	-0.289132	-0.280295	0.0253065	-0.0560581	-0.774162	-0.333353	1.72975	-0.97446	1.26744		0.2061	-0.117992	-1.7808		-0.795413	-1.45912	0 ↑ ↓	?			OK
	contig2000Sep131300_2815	No AN_pep found	unknown	unknown	-0.0028729	-0.289355	-0.244351	-1.08756		0.825386		0.0716706	1.15727		0.101985		0.610024		-0.189733	-0.524522	0 0 0	?	yes (↓)	yes (↑)
	contig2000Sep131300_286	No AN_pep found	unknown	unknown	-0.465693	-0.425868	-1.70704	-0.265965			4.08096	-4.03673	-1.76067		-0.825452	-2.87634	-4.25835	0.169723	-0.210754	-0.544419	↓ ↑ ↓	?			OK
	contig2000Sep131300_2861	No AN_pep found	unknown	unknown	0.203869	0.346513	-0.762402	-2.29757	-0.406122	-0.145402		-0.932116	0.0547076		-0.979244	-2.30311	-1.33509	-0.583429	-1.64083	-2.29592	0 0 ↓	superoxide	yes (↓)		OK
	contig2000Sep131300_2865	No AN_pep found	unknown	unknown	0.692097	0.456813	-0.285578	-0.1735	-0.0189828	-0.16797	-0.258839	0.853354	0.1021	-3.63899	-0.398576	1.16164	0.294462	0.522767	0.84566	0.341727	0 0 ↑	superoxide		yes (↓)	OK
	contig2000Sep131300_2866	No AN_pep found	unknown	unknown	-0.451501	-1.22077	0.195713	0.766763	0.0802212	-0.0885334	-0.641559	0.521078	-0.0652814	0.208068	0.0726179	-0.222794	-0.0654936	0.412891	0.708001	0.382129	↓ 0 0	?			OK
	contig2000Sep131300_2879	No AN_pep found	unknown	unknown	-0.364444	0.227035	1.65943	-0.646621	-0.712847	-0.263019	-0.420904	0.495707	-0.719947	-0.977202	-0.313493	0.429183	0.215253	0.822584	1.33443	0.549053	↑ 0 ↑	?			OK
	contig2000Sep131300_2892	No AN_pep found	unknown	unknown	-0.221222	0.195936			0.379394	-0.1138		-0.475405		-0.776497	-0.388925		1.29652		-0.326182	0.896112	0 0 ↑	superoxide			OK
	contig2000Sep131300_2897	No AN_pep found	unknown	unknown	-0.0178715	0.19546	1.85212		-0.893031	-0.592439	1.45365	0.0165943		-1.28555	-0.411936	0.157956	1.35052		1.52436	0.479941	↑ ↑ ↑	GSH/GSSG			OK
	contig2000Sep131300_2899	No AN_pep found	unknown	unknown	0.860403	0.0643699	1.21969	1.05621	0.0544332	0.237663	-0.297783	0.0091326	0.336188	-0.597422	0.169224	0.388579	1.06549	0.504567	0.101601	2.07467	↑ 0 ↑	?			OK
	contig2000Sep131300_2922	No AN_pep found	unknown	unknown	-0.182463	0.308802	1.06851	0.0309199	0.12243	0.59114		0.40771	0.287809	-0.231829	0.189306	0.941327	1.181		0.577513	1.09957	↑ 0 ↑	?			OK
	contig2000Sep131300_2928	No AN_pep found	unknown	unknown	0.0901434	0.0680814	-0.969232	0.416124	-0.0540283	0.185096	0.945076	-0.422034	0.116076	0.333073	-0.848217	-0.916691	-1.24713	-0.521861	-0.851199	-0.873352	0 0 ↓	superoxide			OK
	contig2000Sep131300_293	No AN_pep found	unknown	unknown	0.106287	0.0851095	0.983611	1.01555	0.606796	-0.485515	0.514099	0.503957	0.433728	0.632216	0.078737	-0.371379	0.165228	-0.0861026	0.0344527	0.336477	0 0 0	?	yes (↑)
	contig2000Sep131300_2931	No AN_pep found	unknown	unknown	-0.0243514	-0.145181	0.520633	-1.08565	-0.233923	0.4675	-0.0241791	0.636452	-0.69548	0.764741	0.721112	-0.434617	-0.021132	-0.663205	-0.783243	-0.861871	0 0 0	?	yes (↓)
	contig2000Sep131300_2933	No AN_pep found	unknown	unknown								0.261088		-1.30488	0.248226				0.222327		0 0 0	?		yes (↓)
	contig2000Sep131300_2939	No AN_pep found	unknown	unknown	-0.24526	-1.34023	-1.42608	0.396872	-0.115884	-0.61454	0.141824	-0.536422	-0.174935		-0.177657	-0.536524	0.504455	-0.594454	1.1864	0.399712	↓ 0 ↑	?			OK
	contig2000Sep131300_2940	No AN_pep found	AtaAp ataA gene, complete cdsLength = 2390 e: 0.0 [Emericella nidulans]	(Evalue: 0.0)								-0.761594			-0.0753812					-1.28789	0 0 ↓	superoxide
	contig2000Sep131300_2947	No AN_pep found	unknown	unknown	0.519473	-0.387011	-2.19054	1.20139	3.22747	1.03396		-0.457141	-0.197037		-0.471767		-1.70034			0.129686	↓ ↑ ↓	?
	contig2000Sep131300_297	No AN_pep found	unknown	unknown	0.140948	-0.305456	0.128899			1.94689	1.23541	-1.29305			0.693244	-1.24588				-1.28478	0 ↑ ↓	?
	contig2000Sep131300_2990	No AN_pep found	unknown	unknown	0.0478341	-1.20741	-0.927876	0.324923	0.10739	-0.417157	-0.581814	0.0826398	0.255553	0.308247	0.0607303	-0.854394	-0.461921	-0.817387	-0.801625	-0.832014	↓ 0 0	?			OK
	contig2000Sep131300_2998	No AN_pep found	unknown	unknown	0.259807	-1.35339	-3.70205	0.430376	0.206855	1.39322	0.696547	-1.28049	-0.85662	-0.254785	0.601045	0.444654	-0.957735	0.552956	0.16494	-0.0862944	↓ ↑ 0	?			OK
	contig2000Sep131300_3	No AN_pep found	unknown	unknown								1.92987			-0.510102						0 ↑ 0	?
	contig2000Sep131300_3002	No AN_pep found	chromosome VIII cosmid SW06H01, genomic sequenceLe e: 1e-104 [Emericella nidulans]	(Evalue: 1e-104)	0.055872	0.906258	0.710483	-0.0544262	-0.17138	-0.220884	-0.164882	0.747687	0.442068	0.851343	0.68333	0.611477	1.0175	0.27119	0.829885	2.20999	0 0 ↑	superoxide			OK
	contig2000Sep131300_3008	No AN_pep found	unknown	unknown	0.157268	0.517551	1.05442	-6.4924e-05	-0.398047	0.37114	-0.0089384	0.331413	-0.169582	-0.0729017	0.0179055	-1.33486	-0.17462	-0.12619	1.13222	0.742791	↑ 0 ↓	?			OK
	contig2000Sep131300_3017	No AN_pep found	unknown	unknown	0.0547339	0.191183	0.756303	0.291361	-0.9982	0.147271	-0.103998	0.496678		3.47505	0.289604	1.50482	1.3423		1.21713	0.740672	0 0 ↑	superoxide		yes (↑)	OK
	contig2000Sep131300_3023	No AN_pep found	unknown	unknown	-0.337085	-0.25977	-0.273898	0.0883109	0.354715	0.0708012	0.611037	-0.0840155	-0.442839	0.470563	-1.16082	-0.511249	-0.517199	-0.74734	-0.232269	-0.728298	0 0 0	?		yes (↓)
	contig2000Sep131300_3024	No AN_pep found	unknown	unknown	0.328706	0.39345	0.0897894	-0.833045	0.778755	0.53723		-0.387792	-0.378138		0.883757		1.10872	1.97581	0.960917	0.548514	0 0 ↑	superoxide			OK
	contig2000Sep131300_3027	No AN_pep found	unknown	unknown	0.0247274	0.532372	0.252736	0.306929	-0.727069	0.401045		-0.721018	0.830237	-0.421743	-0.491832	-0.715411	-0.653702	1.13598	1.29263	0.767351	0 0 ↑	superoxide			OK
	contig2000Sep131300_3031	No AN_pep found	unknown	unknown	-1.18845	-1.55559	-1.45469	-0.305438	-0.453618	-1.44229	-1.39159	-1.04301	-0.641941	-0.149065	-0.370497	-1.33164	-1.17452	-0.55779	-0.772129	-1.25477	↓ ↓ ↓	GSH/GSSG			OK
	contig2000Sep131300_3037	No AN_pep found	unknown	unknown	-0.156906	-0.104083	-0.244417	-2.13603	-0.693695	1.65819	0.630663	-0.132217	-0.516875	-0.433524	0.320252	1.24365	-0.292444	-0.203491	-1.42224	-1.29985	0 ↑ ↑	peroxide	yes (↓)		OK
	contig2000Sep131300_3039	No AN_pep found	unknown	unknown	-0.106968	-0.567317	-0.228009	0.0572079	0.189155	-0.42329	-0.588966	-0.414004	0.120011	1.63215	-0.171116	0.0013663	0.554334	-0.0725524	0.42639	-0.414905	0 0 0	?		yes (↑)
	contig2000Sep131300_3045	No AN_pep found	unknown	unknown	0.288777	0.353477	1.56423	0.792423	0.781198	-0.252739	-0.973457	0.482994	0.605768	-0.197627	-0.493392	-0.385969	0.623012	0.203915	0.245101	0.193811	↑ 0 0	?			OK
	contig2000Sep131300_305	No AN_pep found	unknown	unknown											-1.8167					-0.50743	0 0 0	?		yes (↓)
	contig2000Sep131300_3055	No AN_pep found	unknown	unknown	0.012705	0.292994	0.707557					1.03096	-0.650042				1.12488		-0.445947	-0.390179	0 ↑ ↑	peroxide
	contig2000Sep131300_3060	No AN_pep found	unknown	unknown		-0.578974	-1.2478	-2.42806	0.847545	0.563314		-0.836046			0.988797		-0.865024				↓ 0 0	?
	contig2000Sep131300_3069	No AN_pep found	unknown	unknown	-0.0780403	-0.425679	0.224472	-0.559815	-0.292285	-0.13427	-0.230527	-0.431232	-0.626008	-0.67644	0.417814	1.06961	2.07548	0.929201	0.529304	0.584898	0 0 ↑	superoxide			OK
	contig2000Sep131300_3076	No AN_pep found	unknown	unknown	-0.403375	-1.06805	-0.511189	-1.26495	-0.699478	-0.100086	-0.0645875	-0.560186	-1.2471	0.0335978	0.243657	0.0589521	-0.443429	0.888236	0.707374	-0.808824	↓ 0 0	?		yes (↓)	OK
	contig2000Sep131300_3090	No AN_pep found	unknown	unknown	0.791117	0.735501	-2.00044	-0.553439	0.954349	0.695974	1.04416	-0.509518	-0.252882	0.835973	1.32472	1.53114	0.543466	0.289753	1.4289	0.889873	↓ ↑ ↑	?			OK
	contig2000Sep131300_3091	No AN_pep found	unknown	unknown	0.112013	0.0963508	-1.19811	2.03246	0.248118	-0.169994	1.21549	-1.02569	0.109884	0.0096208	0.86508	-1.41937	-1.46384		-0.67862	-1.41951	↓ ↑ ↓	?			OK
	contig2000Sep131300_3105	No AN_pep found	unknown	unknown	-0.324275	-0.301164	0.201016	-0.0247798	-0.152281	0.668755	0.576145	-0.134259	0.65916	0.562938	0.843309	-0.138711	0.327068	0.245637	0.768974	1.15659	0 0 ↑	superoxide			OK
	contig2000Sep131300_3110	No AN_pep found	unknown	unknown	0.289931			1.35611	-1.13692			-0.721974	-0.774021	-0.0183017	-0.426311	-0.307185	-0.224642			0.0056192	0 0 0	?	yes (↑ ↓)
	contig2000Sep131300_3113	No AN_pep found	unknown	unknown		0.082746	1.33766					-0.0868737							-0.233496		↑ 0 0	?
	contig2000Sep131300_3120	No AN_pep found	unknown	unknown	-0.0160763	0.107525	0.0351043	0.198306	0.215339	-0.17328	-0.972876	-0.0363344	0.158967	3.23324	0.187911	-0.294547	-0.703531	-0.0716199	-0.447261	-0.744704	0 0 0	?		yes (↑)
	contig2000Sep131300_3142	No AN_pep found	unknown	unknown	1.86423	1.58167	0.272821	0.113157	-0.254993	0.542824	-0.263784	1.32183	0.752535	-0.353384	0.0349987	1.44387	0.567407	0.686561	0.767609	1.30484	↑ ↑ ↑	GSH/GSSG			OK
	contig2000Sep131300_3155	No AN_pep found	unknown	unknown	-0.412229	-0.329555	0.65905	0.4232	0.450346	0.268381	-0.450732	0.0697271	-0.0714645	-0.192009	0.230557	-1.00952	-0.404327	-0.739046	-0.0825761	-0.146521	0 0 ↓	superoxide			OK
	contig2000Sep131300_3163	No AN_pep found	unknown	unknown	-0.284218	-0.266928			-1.36239			-0.557275			-1.43383		-2.053		-2.51733	-3.23979	0 0 ↓	superoxide	yes (↓)	yes (↓)
	contig2000Sep131300_3168	No AN_pep found	putative inosine-uridine nucleoside N-ribohydrolase [Oryza sativa]	(Evalue:2e-05)	0.24698	0.389492	0.845534	-0.348232	-0.59102	-0.440287		0.0962322	-0.47312		0.50227	0.514224	0.644666	0.702318	1.77612	0.154889	0 0 ↑	superoxide			OK
	contig2000Sep131300_318	No AN_pep found	unknown	unknown	-0.374129	-0.723036	0.355904		1.66079	-0.35489	0.147986	-0.213435	0.804843		-0.609233				0.90125		0 0 0	?	yes (↑)
	contig2000Sep131300_3186	No AN_pep found	unknown	unknown	-0.26093	0.665792	0.219403	-0.173709	-0.378737	-0.184946		0.60714	0.151384		0.600874	2.82989	0.697506		-0.62635	-0.437425	0 0 ↑	superoxide			OK
	contig2000Sep131300_3194	No AN_pep found	unknown	unknown	0.0545795	-0.702456	0.0278029	-0.158237	0.577535	-0.0833015	-0.323941	-0.0704343	-0.0533157		0.691744	-0.747672	-0.728275	1.03449	0.0333301	-0.815671	0 0 ↑	superoxide			OK
	contig2000Sep131300_3195	No AN_pep found	unknown	unknown	0.349245	-0.250654	-1.82536	0.513119	0.829091	-0.424169	0.0192041	-1.02433	0.050102	0.62201	-0.387981	1.35404	1.40034		0.519305	-0.357797	↓ ↓ ↑	?			OK
	contig2000Sep131300_320	No AN_pep found	unknown	unknown	0.413924	0.717929	1.25748	0.0801615	0.0528907	-0.128398	0.348227	1.81978	0.235771	-0.585844	-0.0277499	1.86182	1.90022	1.1425	0.497435	1.44028	↑ ↑ ↑	GSH/GSSG			OK
	contig2000Sep131300_3203	No AN_pep found	unknown	unknown	0.0591554	-0.619744	0.345717	0.845825		-0.244175	-0.363932	-0.0391028	1.31779		-0.0798545	-0.228709	0.378883			0.0385578	0 0 0	?		yes (↑)
	contig2000Sep131300_3204	No AN_pep found	unknown	unknown	0.311818	1.85423						2.59736	7.08576		4.88159		2.3237		0.436277	1.91982	↑ ↑ ↑	GSH/GSSG
	contig2000Sep131300_3217	No AN_pep found	unknown	unknown	0.142411	-0.472579	0.214248	0.643524	1.55553	0.536338	0.222264	-0.121298	-0.86788	0.327622	-0.0138012	0.507351	1.60812	2.16439	3.86473	2.82498	0 0 ↑	superoxide	yes (↑)		OK
	contig2000Sep131300_3227	No AN_pep found	unknown	unknown	0.108156	0.672154	1.49269	-0.41089	-0.907889	0.32436	-0.271965	-0.142589	-0.439692	-0.816438	-0.11467	-0.42704	0.149577	-1.2261	1.64118	0.986055	↑ 0 ↓	?			OK
	contig2000Sep131300_3257	No AN_pep found	unknown	unknown	-0.162242	0.0272653	1.55642	-0.176541	0.561522	0.34657		-0.258177	-0.643271	-0.169243	-0.409187		0.0931792		0.157183	-0.689967	↑ 0 0	?			OK
	contig2000Sep131300_3267	No AN_pep found	unknown	unknown	0.175117	0.15137	-0.56356	0.678536	0.791724	0.108517	0.672233	-0.141824	0.381991	0.513157	-0.416014	-1.14911	-1.44424	-1.91256	-1.27595	-1.12505	0 0 ↓	superoxide			OK
	contig2000Sep131300_327	No AN_pep found	unknown	unknown							1.13546										0 ↑ 0	?
	contig2000Sep131300_3271	No AN_pep found	unknown	unknown		-0.51132						-0.708523				1.37065	0.80529				0 0 ↑	superoxide
	contig2000Sep131300_3274	No AN_pep found	unknown	unknown	1.61967	0.694961	1.60046		-1.56299	0.838324		-0.239616			0.459482		1.57299		1.52684	1.06893	↑ 0 ↑	?			OK
	contig2000Sep131300_328	No AN_pep found	unknown	unknown		0.621591				-1.33894	1.70646	-2.75137	-1.59921		-0.957217	0.154586	-0.744233			-0.511002	0 ↓ 0	?
	contig2000Sep131300_3284	No AN_pep found	unknown	unknown			5.93515										0.864652			1.68878	↑ 0 ↑	?
	contig2000Sep131300_3293	No AN_pep found	unknown	unknown	-0.163929	-0.397058						-1.00786	-1.30623		-0.544806	2.57596	-0.267636			-1.95984	0 ↓ ↑	?
	contig2000Sep131300_3307	No AN_pep found	unknown	unknown	-0.139298	0.376358		-0.378616	0.468467			-0.532843	-0.0518186	0.165633	0.0919677		-1.02898		0.0082388	-0.632136	0 0 ↓	superoxide
	contig2000Sep131300_3312	No AN_pep found	unknown	unknown	-0.900479	0.0207588	1.47179	-0.636834	0.146515	-0.331379	1.02501	0.0806701	-0.898515		0.485883	-0.205875	0.369553		0.739002	-0.0998874	↑ ↑ 0	?			OK
	contig2000Sep131300_3321	No AN_pep found	unknown	unknown	-0.502216	-0.232661	0.951182	-0.475549	-1.17874	-1.49551	-2.67479	-0.356328	-0.736976	-0.635843	-0.436248	0.234157	0.240158	-0.087232	-0.13062	-1.37349	0 ↓ ↓	peroxide	yes (↓)		OK
	contig2000Sep131300_3322	No AN_pep found	unknown	unknown	0.0459858	0.244284	0.934254					0.185683	-1.38822		0.161638	-0.998771	-8.65608		1.13675		0 0 ↓	superoxide		yes (↓)
	contig2000Sep131300_3327	No AN_pep found	unknown	unknown	0.100344	-0.0795546	-1.37798	-1.30751	-1.12795	0.200409	0.525496	-0.412235	-1.43104		-0.226818	1.05809	1.27329	-0.562991	1.21711	1.01489	↓ 0 ↑	?		yes (↓)	OK
	contig2000Sep131300_3338	No AN_pep found	unknown	unknown	-0.339251	-0.571801	0.617865	-0.167453	-0.128337	-0.420665	-0.68172	0.214238	-0.120205	-0.201946	0.376012	-0.457286	-0.307155	-1.3788	-0.747718	-0.278007	0 0 ↓	superoxide			OK
	contig2000Sep131300_3349	No AN_pep found	unknown	unknown	-0.283598	0.0927647	0.064304	0.188441	-0.296356	-1.74929	-1.40499	-0.726149	0.107887	0.855058	-0.322877	-0.862478	-1.34744	0.0590576	0.42186	-0.601361	0 ↓ ↓	peroxide			OK
	contig2000Sep131300_3353	No AN_pep found	unknown	unknown	0.0954672	-0.0102563	1.00527	0.350222	-0.203284	-0.982363	-0.628769	0.144934	0.131661	0.771561	0.0699846	1.26129	0.268192		-1.15656	1.08517	↑ 0 ↑	?			OK
	contig2000Sep131300_3379	No AN_pep found	unknown	unknown						-0.234979		-3.5898			1.59704		1.72966				0 ↓ ↑	?
	contig2000Sep131300_3381	No AN_pep found	unknown	unknown	-0.143062	-0.0848466	-1.1215	0.223173	0.211668	0.472343	0.824767	-0.423703	0.0979751	-0.127754	-0.0307595	-1.46876	-2.52547	-1.7555	-1.75631	-2.20503	↓ 0 ↓	?			OK
	contig2000Sep131300_3388	No AN_pep found	unknown	unknown		1.38767	1.49835			1.83626		0.65207	1.05632		-0.520325		1.30909			-0.974717	↑ ↑ ↑	GSH/GSSG
	contig2000Sep131300_3399	No AN_pep found	unknown	unknown								0.187667			1.25818		0.486651			0.342346	0 0 0	?		yes (↑)
	contig2000Sep131300_3406	No AN_pep found	unknown	unknown	0.730105	-0.225184		-0.325133		1.10413		-1.3457	0.244383		-0.815791		1.36009		0.787643	1.35481	0 ↑ ↑	peroxide			OK
	contig2000Sep131300_3422	No AN_pep found	unknown	unknown	0.0778005	-0.0502873	-0.0125091	0.641148	-0.286084	0.65071		0.125974	0.873402		0.817776	-0.754269			0.742061	2.45854	0 0 ↑	superoxide			OK
	contig2000Sep131300_3431	No AN_pep found	unknown	unknown		1.03941	0.583088					0.754984			0.75762		0.912772		-0.422776	0.815452	↑ 0 0	?
	contig2000Sep131300_3443	No AN_pep found	probable tryptophan-tRNA ligase (EC 6.1.1.2) - fission yeast [Schizosaccharomyces pombe]	(Evalue:2E-28)	-0.288177	-0.442713		0.348138	0.776339	-0.0159583		-0.379651	0.263754		-0.0531793		-1.50003		-1.68122	-1.66292	0 0 ↓	superoxide			OK
	contig2000Sep131300_3449	No AN_pep found	unknown	unknown	-0.120291	0.0444591	-0.0948573	-0.0722897	0.322234	-0.0209859	1.75116	-0.409648	-1.13323	0.383431	-0.300804		-0.238865		-0.287114	-0.987004	0 ↑ 0	?			OK
	contig2000Sep131300_345	No AN_pep found	unknown	unknown	-0.1457	-0.252484	-0.482322	-0.510547	0.483674	-0.616394	0.810533	-0.29543	-0.532877	-2.41425	0.31794	0.209652	-0.0672457	-0.393651	-0.498657	0.519519	0 0 0	?		yes (↓)
	contig2000Sep131300_3457	No AN_pep found	unknown	unknown	-0.135831	0.97299	1.54316	1.47268	-0.590008	0.0160112	1.34609	1.43623	-0.692456	0.273718	0.0807294		1.217		0.0455579	1.89885	↑ ↑ ↑	GSH/GSSG			OK
	contig2000Sep131300_3459	No AN_pep found	unknown	unknown	-0.118003	0.565127	0.447236			0.075222		0.224659	0.340757		1.25311	-1.86172	-0.11233				0 0 ↓	superoxide		yes (↑)
	contig2000Sep131300_346	No AN_pep found	unknown	unknown	0.114617	0.151745	0.544239	0.330968	0.661436	-0.218599		0.710624	-1.05142	-0.396496	-0.35959	-1.07078	-0.0312937	0.0650257	-0.141802	-0.515273	0 0 ↓	superoxide		yes (↓)	OK
	contig2000Sep131300_3462	No AN_pep found	unknown	unknown	0.463739	-0.17534	-0.827386	-1.02816	-0.360963	-0.478195	-0.345551	-1.17366	-0.95439	-0.507123	-1.61838	0.942234	0.0771141	0.561632	-0.375924	-0.957515	0 ↓ 0	?	yes (↓)		OK
	contig2000Sep131300_3469	No AN_pep found	unknown	unknown		-1.8217	-3.38874				-0.316867	-4.8692	-6.6548		-2.26772		-5.32259			-1.95076	↓ ↓ ↓	GSH/GSSG
	contig2000Sep131300_3470	No AN_pep found	unknown	unknown	-0.0273694	-0.182591	-0.187516	-0.0163578	-1.07853	-0.226006		-0.914417	0.120372	-0.697076	0.15475		-0.281358		0.0722129	0.0620755	0 0 0	?	yes (↓)
	contig2000Sep131300_348	No AN_pep found	unknown	unknown	0.133364	-0.156125	0.950334	-0.423708	-0.569632	-0.587645	-1.66037	-0.651763	0.41444	-0.982599	-1.26405	-0.218542	-0.179211		-0.254779	-0.849888	0 ↓ 0	?			OK
	contig2000Sep131300_3483	No AN_pep found	unknown	unknown	0.304284	0.256783	0.122704					-0.71788	-0.186525	0.258948	-0.434029		-0.125821		0.143983	1.99137	0 0 ↑	superoxide
	contig2000Sep131300_3494	No AN_pep found	unknown	unknown	0.131686	1.54651	2.22287	0.844636	3.17105	0.458102	0.99645	3.32241	2.04054	1.39353	3.01563	-0.320218	3.11578	-0.0813568	0.292268	3.12	↑ ↑ ↑	GSH/GSSG			OK
	contig2000Sep131300_3495	No AN_pep found	unknown	unknown	0.308681	-0.153827	-0.703619					-0.604112	1.03582		0.832603	2.01863	0.435179		0.509993	1.29327	0 0 ↑	superoxide		yes (↑)
	contig2000Sep131300_3497	No AN_pep found	unknown	unknown	0.284224	0.0943089	-1.1806	0.53044	0.131669	0.413797		-1.28149	-0.0770462		0.905166		-2.7133			-2.29862	↓ ↓ ↓	GSH/GSSG
	contig2000Sep131300_3500	No AN_pep found	unknown	unknown	0.0924964	-0.0307574	1.10405	0.330344	-0.674418			-0.14564	-5.43048		0.735506		-0.334102		-1.75555	-0.0425144	↑ 0 ↓	?		yes (↓)
	contig2000Sep131300_3503	No AN_pep found	unknown	unknown	-0.266424	-0.581262	-0.114777	-0.676211	0.259573	-0.0799309	-0.0436727	0.20126	0.223112	-1.20952	-1.84573	-1.0727	-0.584879	-0.219422	-0.529694	-1.23571	0 0 ↓	superoxide		yes (↓)	OK
	contig2000Sep131300_3507	No AN_pep found	unknown	unknown	-0.130372	-0.170385	-0.445198	0.0611463	1.22439	-0.693516		-0.651665	-0.0543886	-0.2168	0.240588		-2.50992		-2.53516	-1.56247	0 0 ↓	superoxide	yes (↑)		OK
	contig2000Sep131300_3508	No AN_pep found	unknown	unknown	0.858099	0.821942	0.310136	0.869071	0.589071	0.0181443	0.119041	0.20841	0.419366	0.217891	0.645032	2.05996	1.09655	0.624112	0.677906	1.44446	0 0 ↑	superoxide			OK
	contig2000Sep131300_351	No AN_pep found	unknown	unknown	-0.341755	-0.424023	-1.07562	0.551323	1.14272	-0.169061	0.120858	-0.950754	0.228028	0.818485	0.236621	-1.54343	-1.86208	-0.787838	-0.900673	-1.32964	↓ 0 ↓	?			OK
	contig2000Sep131300_3510	No AN_pep found	unknown	unknown	-0.464452	-0.347511	-1.05124	-1.08014	0.453592	-0.0044508		-0.75383	-0.849367		-0.205489		-0.351659	-0.339961	-1.36123	-1.22179	↓ 0 ↓	?			OK
	contig2000Sep131300_3511	No AN_pep found	unknown	unknown	1.26291	1.26386	0.98479					-0.628577			0.40329		-0.524968			-0.0278302	↑ 0 0	?
	contig2000Sep131300_3522	No AN_pep found	unknown	unknown		0.493887	0.548404		-0.395131			-0.108155		2.24897	0.969094		0.684589		0.383425		0 0 0	?		yes (↑)
	contig2000Sep131300_3528	No AN_pep found	unknown	unknown	0.0231828	-0.176782	-0.352936	-0.316782	0.0558334	-0.0932326		-0.647779	-0.159559	-0.61755	-0.259231		-1.22136	-0.25994	-0.223203	-1.35249	0 0 ↓	superoxide			OK
	contig2000Sep131300_353	No AN_pep found	unknown	unknown	0.303702	0.632106	0.951931	-0.404587	-0.433671	1.43854		0.339789	0.876314	0.641283	0.228499	2.37764	0.92389		0.731686	1.19599	0 ↑ ↑	peroxide			OK
	contig2000Sep131300_3548	No AN_pep found	, complete genomeLength = 48502 e: 0.0 [Bacteriophage lambda]	unknown	-0.137044	-0.22199	-0.520394	-0.234718	0.547629	-0.140418	-0.564896	-0.262988	-0.233833	1.27677	0.512414	-0.423411	0.37862	-0.462067	0.329514	0.2363	0 0 0	?		yes (↑)
	contig2000Sep131300_3556	No AN_pep found	unknown	unknown	0.203105	-0.228595	-0.727302	0.421545	0.81912	0.41727	0.694183	-0.297092	0.401928	-0.0270387	-0.034096	-2.04254	-0.8422	-0.829365	-1.41981	-1.20159	0 0 ↓	superoxide			OK
	contig2000Sep131300_3557	No AN_pep found	unknown	unknown	0.0167715	-0.312493	-0.361	-0.0126027	0.395136	0.299911		-0.696339	0.440649	-0.0906093	-0.305859	1.31239	-0.885129	0.093659	-0.860431	-0.992395	0 0 ↑	superoxide			OK
	contig2000Sep131300_3558	No AN_pep found	unknown	unknown	-0.241713	-0.0356724	0.809093	1.20335	0.278604	-0.256464	-0.0018166	0.499442	0.320037		-0.113804	0.0772908	0.166325		0.246285	0.762031	0 0 0	?	yes (↑)
	contig2000Sep131300_356	No AN_pep found	unknown	unknown	0.255523	0.154184	-0.260304	-0.738006	-0.350757	0.3658		0.0928108	-0.511695	-0.0311459	0.0590054		0.778253		1.41056	0.788891	0 0 ↑	superoxide			OK
	contig2000Sep131300_357	No AN_pep found	unknown	unknown	0.173211	0.0625096	-1.43547	-0.58875	0.0998027	-0.406797	0.207547	0.295534	0.757986	-0.505557	-0.455275	-0.197543	-0.0196977	0.285904	0.0642418	0.956722	↓ 0 0	?			OK
	contig2000Sep131300_3573	No AN_pep found	unknown	unknown	-0.0795025	0.142903	0.309253	-0.806093	-0.81422	-0.857653		0.154316	0.45635	-0.191962	0.19429		0.314199	-1.36105	0.736328	1.75743	0 0 ↓	superoxide			OK
	contig2000Sep131300_3576	No AN_pep found	unknown	unknown	2.23351	1.17348	-1.84516	-0.92442	0.544197	2.21809	2.70172	-0.0278481	0.0400381	-0.0227006	1.19622	0.50232	-0.97799	1.7061	1.31211	1.46659	↑ ↑ ↑	GSH/GSSG			OK
	contig2000Sep131300_3589	No AN_pep found	unknown	unknown	-0.387496	0.0646992	1.06373	-0.745172	-0.224561	-0.322616	-0.380285	0.534521	0.320343	1.42189	0.299109	-0.341141	-0.114957	0.108088	-0.804624	-1.07908	↑ 0 ↓	?		yes (↑)	OK
	contig2000Sep131300_3593	No AN_pep found	unknown	unknown	-0.296064										1.43633						0 0 0	?		yes (↑)
	contig2000Sep131300_3597	No AN_pep found	unknown	unknown	0.5888	0.169156	-0.907356	-0.371277	-0.288668	2.33804		-1.0145	0.147663	-0.0356835	-0.909401		-1.30287	-1.50597	-1.29828	-1.83568	0 ↑ ↓	?			OK
	contig2000Sep131300_3605	No AN_pep found	unknown	unknown	-0.0070052	0.137404	1.61694	-0.0359555	-0.289764	0.417443		-0.0798947	-0.494478	0.0940199	-0.378942		0.712399		-0.294544	-0.149098	↑ 0 0	?			OK
	contig2000Sep131300_3608	No AN_pep found	unknown	unknown	0.631548	1.45622	0.170298	-0.0552168	-0.709675			1.52391	0.612216		0.80836		0.943492		-0.371449		↑ ↑ 0	?
	contig2000Sep131300_3610	No AN_pep found	unknown	unknown	-0.0830789	1.35189	1.39165	0.178696	-0.0360933	-0.0866853	0.796413	2.58308	1.32346	1.42233	1.60384	-0.115596	2.41969	-0.385092	0.515143	2.88809	↑ ↑ ↑	GSH/GSSG			OK
	contig2000Sep131300_362	No AN_pep found	unknown	unknown	-0.206043	-0.578484	-0.142645	0.0757464	0.891812	0.234093	0.792686	-0.582763	0.111719	-0.15405	0.146568	-1.08974	0.132239	1.62942	1.18807	0.728868	0 0 ↓	superoxide			OK
	contig2000Sep131300_3621	No AN_pep found	unknown	unknown	0.230335	1.9352	2.56841	0.375441		0.388252	0.697366	3.61519	1.86715		2.49248	1.55254	4.18816		0.914827	4.20946	↑ ↑ ↑	GSH/GSSG			OK
	contig2000Sep131300_3626	No AN_pep found	unknown	unknown	0.0483491	-0.368256	1.50229	0.192909	0.690731	-0.108038	0.304674	0.0243462	0.890534		-0.137395		0.804508			0.374444	↑ 0 0	?
	contig2000Sep131300_3634	No AN_pep found	unknown	unknown	0.0064988	0.570842	-0.680918	0.714246	-0.236155	0.10014	0.419073	-0.485788	0.730695	0.505719	0.0359915	-1.03531	0.042375	0.232533	-0.275476	-0.156162	0 0 ↓	superoxide			OK
	contig2000Sep131300_3643	No AN_pep found	unknown	unknown	-0.0573535	0.273888	-0.695949		-1.68075	-0.359267		-0.539989	-0.695923		0.0730307	0.647497	1.37606			-0.0119351	0 0 ↑	superoxide	yes (↓)		OK
	contig2000Sep131300_3649	No AN_pep found	unknown	unknown	-0.0051003	-0.413952	0.2122	0.165248	-0.612788	-0.278843	-0.0355468	-0.191202	0.0592526	0.405973	0.343544	-0.465487	6.20188	-0.418907	-0.698929	-0.0996128	0 0 ↑	superoxide			OK
	contig2000Sep131300_365	No AN_pep found	unknown	unknown	-0.172609	0.751568	2.0526	-0.428013	-0.935444	0.141889	0.0604804	0.719183	-0.86015	-0.762495	-0.874467	-0.30683	0.281994		1.2376	0.7485	↑ 0 ↑	?			OK
	contig2000Sep131300_3667	No AN_pep found	unknown	unknown	-0.596505	0.917132	0.369908	0.0269564				0.23649		-0.400093	0.726459		1.06743		0.735307		0 0 ↑	superoxide
	contig2000Sep131300_3669	No AN_pep found	related to L-2, 4-diaminobutyrate decarboxylase [Neurospora crassa]	(Evalue:6e-11)			-1.20942		1.40418	0.0886206		-0.370761			-1.32776	-0.556503	-0.510419			-0.973991	↓ 0 0	?		yes (↓)
	contig2000Sep131300_3696	No AN_pep found	unknown	unknown	-0.171729	-0.1164	1.14707	-0.391352	-0.34146	-0.2505	-0.45042	0.522414	0.260786	0.415071	-0.459038	0.295476	1.11823	0.163532	-0.896482	-0.504631	↑ 0 ↑	?			OK
	contig2000Sep131300_3711	No AN_pep found	unknown	unknown								1.86514					-2.44475				0 ↑ ↓	?
	contig2000Sep131300_3714	No AN_pep found	unknown	unknown	-0.216197	0.229145	-0.175173	-1.40831	-1.03798	-0.292097	-0.846899	1.36487	-0.960683	0.498651	-0.768755	0.800733	1.23631			0.61706	0 ↑ ↑	peroxide	yes (↓)		OK
	contig2000Sep131300_3719	No AN_pep found	unknown	unknown	-0.25621	-0.110092	-0.142667	0.627515		-0.249311		-0.882221	0.959816		-0.194724	0.615528	0.325316	1.24731	0.105705	0.323849	0 0 ↑	superoxide			OK
	contig2000Sep131300_3722	No AN_pep found	unknown	unknown	-0.217903	-0.224278	-0.145645	-0.227511	-0.110495	0.66452	2.20321	-0.250428	-0.222195	-0.0346927	-0.197196	0.167119	0.566927	1.4389	1.0214	0.589308	0 ↑ ↑	peroxide			OK
	contig2000Sep131300_3723	No AN_pep found	unknown	unknown	-0.158143	-0.100763	0.370331	-0.89213	1.00382	0.754118		-0.210617	-0.963772	-0.846928	0.539668	1.28372	0.576482		0.329646	1.06782	0 0 ↑	superoxide	yes (↑)		OK
	contig2000Sep131300_3727	No AN_pep found	unknown	unknown	0.299748	0.682844		0.414094	-1.1362			-0.322581	0.920745		0.140902	1.24248	-0.0225575		0.677964	0.631317	0 0 ↑	superoxide	yes (↓)
	contig2000Sep131300_3728	No AN_pep found	unknown	unknown	-0.0898517	-0.0027537	-0.625807	0.119539	0.0834259	-0.196484		-1.34896	0.0273666	0.164901	-0.490886		-1.39212	-0.576071	-0.97346	-1.10908	0 ↓ ↓	peroxide			OK
	contig2000Sep131300_3729	No AN_pep found	unknown	unknown	2.1934	2.4353	0.301471	0.478976	-1.02129	0.718223		0.411281	-0.0739609		-0.384101	0.960317	1.60495		-0.271222	-0.449497	↑ 0 ↑	?			OK
	contig2000Sep131300_3731	No AN_pep found	unnamed protein product [Yarrowia lipolytica CLIB99]	(Evalue:8e-14)	0.0709167	-0.42688		0.762915				0.411321	0.422557		0.0259791		-0.003724		1.37864	0.210424	0 0 ↑	superoxide
	contig2000Sep131300_3732	No AN_pep found	, complete genomeLength = 48502 e: 0.0 [Bacteriophage lambda]	unknown	-0.492168	-0.0430889		-0.573045	-1.48135	-1.33249	-0.864521	0.112493	2.41219	-1.03579	-0.652571	0.469698	0.124097	0.974973	0.634278	0.254647	0 ↓ 0	?	yes (↓)		OK
	contig2000Sep131300_3745	No AN_pep found	unknown	unknown	-0.664301	-0.47886	-4.34629	-0.246607	0.008419	-0.580612	-1.07291	0.396191	-0.414646	0.205362	-0.228493	0.200803	0.161482	-0.0152366	0.375632	0.256575	↓ ↓ 0	?			OK
	contig2000Sep131300_3748	No AN_pep found	unknown	unknown	0.272408	0.399493	0.337224	-0.0653178	0.338286	-1.26518	1.01686	0.477514	0.0919086	0.0574742	0.0217523	-0.163068	0.475967		0.487203	1.00443	0 ↓ ↑	?			OK
	contig2000Sep131300_375	No AN_pep found	unknown	unknown	0.190685	-0.0699778	-2.99641	0.280584		0.274071	-0.530715	-0.739912	-1.04366		0.824685	1.87887	1.48802	2.31319	1.08277	0.861174	↓ 0 ↑	?		yes (↓)	OK
	contig2000Sep131300_377	No AN_pep found	unknown	unknown	-0.0914852	-0.0012754	0.593509	0.376046	0.455528		1.6297	0.431317	-0.186086	0.482083	-0.19002	0.296598	0.747573	2.17923	-0.122356	0.733288	0 ↑ ↑	peroxide			OK
	contig2000Sep131300_3775	No AN_pep found	DUF427 domain protein [Aspergillus fumigatus Af293]	(Evalue:3E-23)	-0.0682132	-0.285066	0.64761	0.308091	-0.742911	-0.14053	-0.0757611	-1.0953	0.318501		0.364754	0.451999	-0.255639	0.691697	-0.110409	0.855541	0 ↓ 0	?			OK
	contig2000Sep131300_3776	No AN_pep found	unknown	unknown	0.306504	0.279151	-0.538754	-0.434808		-1.31616	-0.262956	-0.578223	-1.23252	0.564678	0.0729202	0.764144	0.288625		1.79269	-0.0575005	0 ↓ ↑	?			OK
	contig2000Sep131300_3792	No AN_pep found	probable nuclear export factor CRM1 (fragment) [Neurospora crassa]	(Evalue:2e-15)	-0.361331	-1.75748	-0.843288	0.106982	0.945394	-0.16852	-0.930534	-1.7791	3.97816	0.36716	-0.115783	-1.5178	-2.36443		-1.73689	-1.06145	↓ ↓ ↓	GSH/GSSG			OK
	contig2000Sep131300_3794	No AN_pep found	unknown	unknown	-0.559964	-0.229282	2.02497	0.555736	0.382969	-0.235643	-0.869148	-0.771741	-1.92407	-0.543507	-1.44729	-0.806409	-0.0959926	1.01847	0.25658	-0.445833	↑ 0 ↑	?		yes (↓)	OK
	contig2000Sep131300_3801	No AN_pep found	unknown	unknown	-0.332413	0.229259	0.208593	0.71507				-0.665583	0.724373	-1.21127	0.0376797		-0.395187		1.08435	-0.634531	0 0 ↑	superoxide		yes (↓)
	contig2000Sep131300_3803	No AN_pep found	unknown	unknown		0.663669						-1.45814					1.4927				0 ↓ ↑	?
	contig2000Sep131300_3808	No AN_pep found	unknown	unknown	-0.334971	-0.764737	-2.01061	0.866341	-0.772779	0.122032		-0.805577	0.102017		0.0037923	-2.58981	-2.42201	0.29994	-3.04825	-3.73486	↓ 0 ↓	?			OK
	contig2000Sep131300_3813	No AN_pep found	unknown	unknown	0.0297451	0.526583	0.362914	0.133877	-0.431809	0.452193		-0.621064	-0.491557		0.545049		-0.64422	-1.23545	0.38655	0.271931	0 0 ↓	superoxide			OK
	contig2000Sep131300_3815	No AN_pep found	unknown	unknown	0.785149	0.354461		-0.0955355	-0.720184			-1.16425		-0.997419	-1.09605		-0.829814		-0.754158	-0.264523	0 ↓ 0	?
	contig2000Sep131300_3843	No AN_pep found	unknown	unknown	-0.169483	-0.693343	0.736171	-0.429273	1.6888			-0.0283031	0.656805	0.0231868	-0.0259061	0.182307	0.0684495		0.885123	0.619504	0 0 0	?	yes (↑)
	contig2000Sep131300_3860	No AN_pep found	unknown	unknown	-0.716995	-1.04321	-1.44257	0.821132	0.797825			-0.611725	-0.812527		-0.677498		-1.04681		-1.03831	-0.911084	↓ 0 ↓	?
	contig2000Sep131300_387	No AN_pep found	unknown	unknown								1.35874									0 ↑ 0	?
	contig2000Sep131300_3875	No AN_pep found	unknown	unknown			1.54681					1.72936	3.6362								↑ ↑ 0	?
	contig2000Sep131300_388	No AN_pep found	unknown	unknown	0.259775	-0.0977535	-1.69141	-0.305843	-0.957687			-3.16993	0.423746	-0.369283	-1.00366		-1.99781		0.345619	-0.948827	↓ ↓ ↓	GSH/GSSG
	contig2000Sep131300_3884	No AN_pep found	unknown	unknown	0.0963215	0.630925	0.621591	-1.19845		0.197854		0.899138	1.56479	-1.34952	-0.026212		1.42923		0.913331	0.648453	0 0 ↑	superoxide	yes (↓)	yes (↑ ↓)	OK
	contig2000Sep131300_3889	No AN_pep found	unknown	unknown	-0.267704	-0.424833	2.03073	0.333794	-0.248404	-0.631958		0.27195	0.770609	-0.311522	0.545169	0.0419978	-0.206245		-0.869773		↑ 0 0	?			OK
	contig2000Sep131300_3908	No AN_pep found	unknown	unknown	0.415418	-0.406492	0.128349	0.623796	-0.0593928	0.27715		-0.47717	-0.675305	0.291536	0.428797		-0.285813	1.71066	0.357544	-0.0043176	0 0 ↑	superoxide			OK
	contig2000Sep131300_3910	No AN_pep found	unknown	unknown	0.936437							0.825699			-0.0854584		0.87175		0.945195	1.39301	0 0 ↑	superoxide
	contig2000Sep131300_3915	No AN_pep found	unknown	unknown	0.153869	0.929238	2.50054					0.479942			-0.988504		0.838174			-0.501463	↑ 0 0	?
	contig2000Sep131300_3922	No AN_pep found	unknown	unknown	-0.151778	0.39567						-0.318071			0.230566				-3.08449	-3.88591	0 0 ↓	superoxide
	contig2000Sep131300_3923	No AN_pep found	unknown	unknown	1.56164	1.56376	2.00207					2.68327	2.02866		1.1038	0.939821	2.65952			3.00032	↑ ↑ ↑	GSH/GSSG
	contig2000Sep131300_3929	No AN_pep found	unknown	unknown								-0.309766	-0.0049322		-1.15373		-0.634324		1.84059	-0.643416	0 0 ↑	superoxide		yes (↓)
	contig2000Sep131300_3933	No AN_pep found	unknown	unknown	0.0389777	-0.0710234	-1.07609	0.516665	1.11588	0.629399		-0.442766	0.900794		-0.4134		-1.41248		-1.82833	-2.00477	↓ 0 ↓	?			OK
	contig2000Sep131300_3938	No AN_pep found	unknown	unknown	0.0565476	-0.521841	-1.48921	-0.0618254	0.583243	-0.657335		-1.40346	-1.4672	-0.794782	0.468307	2.63773	0.665443	0.788905	0.721067	0.282028	↓ ↓ ↑	?			OK
	contig2000Sep131300_3977	No AN_pep found	unknown	unknown	-0.496515	-0.710604	-1.12376	-1.17223	-0.576285	-0.358461	-2.22939	-1.81938	0.613429	-0.56598	-2.09265	-1.42664	-2.15146	-1.67599	-1.983	-2.08194	↓ ↓ ↓	GSH/GSSG			OK
	contig2000Sep131300_3984	No AN_pep found	unknown	unknown	-0.590694	-0.175109	0.733938	-0.34799	-0.838459	0.348297	-0.814171	-0.270824	-0.141731	-0.0628175	-0.152794	0.394846	-0.220095	-0.143076	0.0852308	-1.36924	0 0 ↓	superoxide			OK
	contig2000Sep131300_3986	No AN_pep found	unknown	unknown	0.593816	0.571907	-1.77846	0.661966	-0.582653	1.57735	0.217425	0.327764			-1.37858	0.431562	0.362568		0.236256	0.357562	↓ ↑ 0	?			OK
	contig2000Sep131300_3995	No AN_pep found	unknown	unknown	0.0484011	-0.12468	-0.0777046	-0.580962	0.745362	0.0087292	0.484353	-0.331077	-0.0884831	-0.599487	0.0159925	-1.15716	-0.728867		-0.138474	-0.346074	0 0 ↓	superoxide			OK
	contig2000Sep131300_4003	No AN_pep found	unknown	unknown				1.76472				-1.58818			-0.0586955		0.697839			-0.615202	0 ↓ 0	?	yes (↑)
	contig2000Sep131300_4011	No AN_pep found	unknown	unknown	-0.0042796	0.298276	0.69155	0.263995	0.559855	-0.210286	-0.0483934	0.193031	-0.291731	-1.70322	0.196839	0.301762	0.570375	0.336281	0.557547	0.497859	0 0 0	?		yes (↓)
	contig2000Sep131300_4013	No AN_pep found	unknown	unknown	0.579292	0.712078	-0.52762	-1.04447	0.275322	0.678705		0.0111901	-1.07651		1.65647		1.44406	0.487115	0.530458	0.76574	0 0 ↑	superoxide	yes (↓)	yes (↓ ↑)	OK
	contig2000Sep131300_4023	No AN_pep found	unknown	unknown	-0.344581	-0.0644806	1.23501	0.235155	-1.57196		-1.49061	-0.677393	-0.590708		0.0354636	0.15422	0.133236		-0.84745	-0.779464	↑ ↓ 0	?			OK
	contig2000Sep131300_4024	No AN_pep found	unknown	unknown	-0.820845	0.24482	0.328031	-0.198965	-0.782573	-0.914236		2.02768	0.0277934		0.796012	-0.988275	-1.07576			-0.308141	0 ↑ ↓	?			OK
	contig2000Sep131300_4035	No AN_pep found	unknown	unknown	-0.239923	-0.1197	0.730697	0.256659	-0.525156	-0.324309	0.629061	0.637255	1.90985	1.08902	0.0223017	-0.234603	0.476815		-0.292781	0.880565	0 0 0	?		yes (↑)
	contig2000Sep131300_4036	No AN_pep found	unknown	unknown	0.0657588	-0.304374	-1.32279	-0.42803	-0.27388	0.788413		-0.546401	-0.161018	-0.326939	-1.27707		-0.467015	1.26633	-0.310321	-0.893388	↓ 0 ↑	?		yes (↓)	OK
	contig2000Sep131300_4039	No AN_pep found	unknown	unknown	-0.246166	-0.0638763	0.988326	-0.133929	-0.147004	-0.663873	-0.397176	0.691169	-0.128371	-0.0577588	0.763814	-0.108948	0.718428	0.628566	0.505227	1.26518	0 0 ↑	superoxide			OK
	contig2000Sep131300_4054	No AN_pep found	unknown	unknown	0.684225	0.23173	-2.38774	-0.0805537	0.306318	-0.127736	0.867904	-0.460108	0.178475		0.149743	-0.198132	0.472864	0.0843471	-0.583793	0.271521	↓ 0 0	?			OK
	contig2000Sep131300_4073	No AN_pep found	unknown	unknown	0.366727	0.624283	0.132991	-0.64774	0.455077	0.384441	0.436163	-0.541732	0.246952	-1.67996	0.431365	-0.798879	-0.732451	-0.119519	-0.03116	0.445354	0 0 0	?		yes (↓)
	contig2000Sep131300_4076	No AN_pep found	unknown	unknown	0.198356	-0.231497						0.243278					1.62417			1.68286	0 0 ↑	superoxide
	contig2000Sep131300_4088	No AN_pep found	unnamed protein product [Candida glabrata CBS138]	(Evalue:0.003)	-0.213847	-0.0510744	-1.31502	0.40495	0.639907	0.128876	0.814479	0.622452	0.173078	0.586843	-0.073444	-1.15811	-1.80379	-0.824705	-1.99558	-4.2343	↓ 0 ↓	?			OK
	contig2000Sep131300_4091	No AN_pep found	unknown	unknown			0.0838221					-0.0745164			0.299212	-0.349585	0.958097		0.754356	1.16264	0 0 ↑	superoxide
	contig2000Sep131300_4118	No AN_pep found	unknown	unknown	-0.311867	-0.000452307	1.47599	0.580101	-0.91787	0.958299	-0.164116	0.926404	-1.22824	-1.29804	-0.227988	0.0746796	-0.159931	-1.2419	0.532475	1.04248	↑ 0 ↓	?		yes (↓)	OK
	contig2000Sep131300_4121	No AN_pep found	unknown	unknown	-0.0662701	-0.608181	0.170112	-0.0976503	-0.381897	0.043463	0.308919	-0.489001	0.273377		-0.499132	-1.10134	-1.76055	-1.78449	-1.88494	-1.8733	0 0 ↓	superoxide			OK
	contig2000Sep131300_4148	No AN_pep found	unknown	unknown	-0.0600753	1.40309	1.70169	0.136027	-0.930187	0.476794	0.730033	1.23092	-0.912689	2.80685	0.397776	0.227692	1.37538		1.2492	1.10858	↑ ↑ ↑	GSH/GSSG			OK
	contig2000Sep131300_4168	No AN_pep found	unknown	unknown	-0.0200977	0.14985	-0.0315742	0.0723569	-0.274149	0.117779	-0.950046	0.81112	0.376052	-0.291625	0.49122	0.673292	0.844436	-0.660967	0.749581	2.04663	0 0 ↑	superoxide			OK
	contig2000Sep131300_4171	No AN_pep found	unknown	unknown	0.146463	0.207741	0.0227083	-0.0031265	0.928075	0.0754346		-0.0750395	-1.01175	-0.851299	-0.169216	-0.165793	-0.671438	0.239075	0.384493	-0.113011	0 0 0	?		yes (↓)
	contig2000Sep131300_4175	No AN_pep found	unknown	unknown	-0.186241	-0.388245	1.27295	-1.12189	-0.466676	-0.0393279		-0.0246978	-2.5165		0.121663		-0.661301	0.81037	1.66462	0.147741	↑ 0 ↑	?		yes (↓)	OK
	contig2000Sep131300_4186	No AN_pep found	unknown	unknown	-1.28321	-0.0993979						0.375298					-1.00766		2.14571	0.836765	↓ 0 ↓	?
	contig2000Sep131300_4188	No AN_pep found	unknown	unknown	0.130019	-1.54803	-4.45541					-1.61481	-2.2195				-1.27475			-0.323414	↓ ↓ ↓	GSH/GSSG
	contig2000Sep131300_4197	No AN_pep found	unknown	unknown	0.828049	1.0761	0.448719	0.368053	0.621333	0.0889396		0.537313	0.762327		0.452764	1.21256	0.811822		1.10457	0.663161	↑ 0 ↑	?			OK
	contig2000Sep131300_4213	No AN_pep found	unknown	unknown	0.21507	-0.377935	0.9993	1.56169	0.0504624	-0.193095	-1.49922	-1.14487	-0.201523		-0.463123	0.244474	0.59191	0.81909	0.548555	-0.193615	0 ↓ 0	?	yes (↑)		OK
	contig2000Sep131300_4218	No AN_pep found	unknown	unknown	0.10082		0.165393					0.848077			0.458344		-0.0800096		0.494343	1.48643	0 0 ↑	superoxide
	contig2000Sep131300_4227	No AN_pep found	unknown	unknown								0.453041	1.97172								0 0 0	?		yes (↑)
	contig2000Sep131300_4243	No AN_pep found	unknown	unknown	-0.188126	-1.23591	-0.705632	0.475354	0.362513	0.536797		-0.357474	0.453999	0.196625	-0.237809	0.667455	0.125471		-1.10978	-0.780162	↓ 0 ↓	?			OK
	contig2000Sep131300_4255	No AN_pep found	unknown	unknown	-0.504153	-0.0842525				-0.292764		-0.830012	0.819841				-0.937939	-1.96864			0 0 ↓	superoxide
	contig2000Sep131300_4258	No AN_pep found	unknown	unknown	-0.0368679	0.0305458	-0.0055439	-0.471984	-0.924044	0.520677	1.16832	0.561947	0.835024	-2.17491	-1.42465	1.26692	1.55276	0.286469	-0.212053	-0.233416	0 ↑ ↑	peroxide			OK
	contig2000Sep131300_426	No AN_pep found	unknown	unknown	-0.557171	-0.441172	-0.98559			-0.687725		-0.548914			-1.34187	-1.10174	-0.480822				0 0 ↓	superoxide		yes (↓)
	contig2000Sep131300_4260	No AN_pep found	unknown	unknown	0.470934				-2.05327	0.221134		0.237756		-0.0882993	-0.614167		0.0757939			-0.120159	0 0 0	?	yes (↓)
	contig2000Sep131300_4282	No AN_pep found	unknown	unknown	-0.457148	-0.222658	0.250656	0.579182	-1.07856	-1.29605		-1.12606	0.932384	-0.281168	-1.31288	0.953342	-0.533778	-0.0878684	-1.44378	-2.40053	0 ↓ ↓	peroxide	yes (↓)		OK
	contig2000Sep131300_4286	No AN_pep found	unknown	unknown	0.30621	0.174975	-0.462591	2.20207	0.998131	1.63007		0.844245	1.3186		-0.964119		-0.625753		-1.04125	0.788771	0 ↑ ↓	?	yes (↑)		OK
	contig2000Sep131300_429	No AN_pep found	unknown	unknown	-0.322305	-0.199593				0.296526		0.02985	0.301694		0.764657		0.0384006	0.993928	0.711071	-1.12611	0 0 ↓	superoxide			OK
	contig2000Sep131300_4294	No AN_pep found	conserved hypothetical protein [Neurospora crassa]	(Evalue:2E-23)	-0.113051	-1.15009	-1.24705	-1.49612	0.0823967	-0.369084	-2.57071	-2.21267	0.414431	-1.06301	-1.97829	-0.507776	-2.89461	-0.053903	-1.33423	-1.00892	↓ ↓ ↓	GSH/GSSG			OK
	contig2000Sep131300_4303	No AN_pep found	unknown	unknown	0.56674	-0.207342				0.60903	-0.732408	1.47604	-3.24543		-2.06985	0.603229	-0.94972			0.0815746	0 ↑ 0	?			OK
	contig2000Sep131300_4322	No AN_pep found	unknown	unknown	0.0597481	0.341563	-0.0135476			0.493524	0.830823	0.715053			-1.93317	-0.0957479	-0.0354984		-0.378525		0 0 0	?		yes (↓)
	contig2000Sep131300_4323	No AN_pep found	unknown	unknown								2.89695					2.20603				0 ↑ ↑	peroxide
	contig2000Sep131300_4330	No AN_pep found	unknown	unknown	-0.643136	-1.65329	-1.59798	-1.04991	0.260843	-0.372965		-1.22151	-1.37861	0.122214	-0.0560827	-2.99737	-0.561591	-1.31341	-0.215771	-0.703046	↓ ↓ ↓	GSH/GSSG			OK
	contig2000Sep131300_4334	No AN_pep found	unknown	unknown	-0.222604	0.0616874	0.965974	1.65172	-0.0881646	-0.173023	-0.408442	0.232261	0.545727		-0.33417	-0.0541977	0.793839		0.271166	0.323601	0 0 0	?	yes (↑)
	contig2000Sep131300_4341	No AN_pep found	unknown	unknown	0.131452	-0.237073	0.531149	1.30761	-0.0724935	0.0560633	0.757406	0.177564	0.0580563		1.37693	0.137266	0.714612		0.413634	0.316558	0 0 0	?	yes (↑)	yes (↑)
	contig2000Sep131300_4346	No AN_pep found	unknown	unknown		0.587531	2.35726	0.309961				1.3514			2.2486		0.740243			0.0336408	↑ ↑ 0	?
	contig2000Sep131300_4362	No AN_pep found	unknown	unknown	-0.412342	0.226427	1.14808	0.586352	-0.156431	0.0837651		1.06365	0.695148		0.955019	0.670831	2.06279		-0.0233943	1.27791	↑ ↑ ↑	GSH/GSSG			OK
	contig2000Sep131300_4365	No AN_pep found	unknown	unknown	-0.451284	0.116188	0.988683	0.530356		-0.780919		-0.273456	-0.719693	1.59046	0.235359		0.192373		0.323358	0.806102	0 0 0	?		yes (↑)
	contig2000Sep131300_437	No AN_pep found	unknown	unknown		-0.760336	-2.76081	-1.21763	0.354601			-2.94157	0.0547235	-0.03613	-1.61749		-3.77827		-2.60945	-2.67334	↓ ↓ ↓	GSH/GSSG
	contig2000Sep131300_4370	No AN_pep found	unknown	unknown	0.204579	0.102222	-0.611013	-1.35937	1.5644	-0.167766		-0.33894	-0.478127		1.01925		-1.65594		-0.0026031	-0.244087	0 0 ↓	superoxide	yes (↓ ↑)	yes (↑)	OK
	contig2000Sep131300_4389	No AN_pep found	unknown	unknown	0.616773	0.793059	0.798028	0.279387	0.125856	0.461749		0.627281	0.647563	0.140377	1.00228	1.69971	1.81414		1.24655	1.22246	0 0 ↑	superoxide		yes (↑)	OK
	contig2000Sep131300_4397	No AN_pep found	unknown	unknown	0.121503	0.083799	1.45538	0.194946	-0.268537			0.734194			0.508007		0.0012715		0.621042	-0.629326	↑ 0 0	?
	contig2000Sep131300_4399	No AN_pep found	unknown	unknown	0.534833		0.24076	0.16496	-0.280858			-0.852211			0.0974955	0.371586	-0.88468			1.73366	0 0 ↑	superoxide
	contig2000Sep131300_4400	No AN_pep found	unknown	unknown	0.0521688	-0.229016	-0.967252	0.870348	0.837612	0.214314	2.20418	-0.163985	-0.177406		-0.251119		-1.05781	-0.745395	-1.27629	-1.85015	0 ↑ ↓	?			OK
	contig2000Sep131300_4419	No AN_pep found	unknown	unknown									-0.42914				1.54341				0 0 ↑	superoxide
	contig2000Sep131300_4420	No AN_pep found	unknown	unknown	-0.0137171	-0.0385504	1.21501	-1.39168	0.553361	-0.401715	0.269479	1.44269	-0.62727	-0.270339	0.246684	-0.187207	-0.109858	-0.279338	0.685663	0.407122	↑ ↑ 0	?			OK
	contig2000Sep131300_4425	No AN_pep found	unknown	unknown	-0.188263	0.260157	1.82873	-2.01994	0.149864	-0.760585		-0.866445	-3.34591		-0.231193		-0.269424	0.971517	1.27708	0.555367	↑ 0 ↑	?		yes (↓)	OK
	contig2000Sep131300_443	No AN_pep found	unknown	unknown	0.431348	0.270029	0.824908	0.41725	-0.566016	0.303795	0.402233	0.155399	-0.0331218	0.301279	0.323844	-0.252113	0.0223201	-0.299713	0.601956	1.16519	0 0 ↑	superoxide			OK
	contig2000Sep131300_4439	No AN_pep found	probable zinc metallo-protease [Neurospora crassa]	(Evalue:6e-11)	-0.322528	-0.370867	-0.775623	0.767436	0.492025	-0.602633	0.273274	-0.271528	0.57695	0.426214	0.311868	-1.47601	-1.40201	-1.83499	-0.744158	-0.842187	0 0 ↓	superoxide			OK
	contig2000Sep131300_4440	No AN_pep found	unknown	unknown	-0.481153	-1.3748	-0.917262	0.537276	0.0558976	-0.154576	-0.327805	-0.421177	0.138048	-0.346104	0.121192	-0.403632	-0.678401	-0.415393	-0.834817	-0.171169	↓ 0 0	?			OK
	contig2000Sep131300_4441	No AN_pep found	conserved hypothetical protein [Neurospora crassa]	(Evalue:0.00000000000004)	0.308796	-0.127338	0.278729	1.48137	0.881812	0.0746478		0.799363	0.279656	0.935601	0.660935	1.8209	0.775947		1.70031	1.52119	0 0 ↑	superoxide	yes (↑)		OK
	contig2000Sep131300_4445	No AN_pep found	unknown	unknown								1.06924					2.4579				0 ↑ ↑	peroxide
	contig2000Sep131300_4468	No AN_pep found	unknown	unknown	0.188603	0.646424	0.393557	0.315412	0.161574	-0.207131		0.19388	-0.0875256	1.40546	0.583224		0.554087		0.577197	0.965461	0 0 0	?		yes (↑)
	contig2000Sep131300_4517	No AN_pep found	unknown	unknown	-0.265311	-0.717707	0.725285					-2.44669	-1.20537		-0.95278	1.25583	-1.04976		0.167933	-1.55444	0 ↓ ↑	?
	contig2000Sep131300_4520	No AN_pep found	unknown	unknown	-0.286518	-0.0472341	-0.205911	0.0399539	0.0628156	-0.0305464		-0.0384018	-1.39787	0.37482	1.33185		0.396573		0.0404358	-0.146547	0 0 0	?		yes (↓ ↑)
	contig2000Sep131300_4531	No AN_pep found	unknown	unknown	-0.16036	0.510286	1.23537	-3.18383	-0.734156	0.284959	-0.0333264	-0.0555821	-0.953864	-0.76844	-0.0789826	-0.0382335	0.125796	0.29986	0.478167	0.52564	↑ 0 0	?			OK
	contig2000Sep131300_4546	No AN_pep found	unknown	unknown	-0.550696	-0.407124				-0.277828		-2.17342				-1.20766	-2.50438				0 ↓ ↓	peroxide
	contig2000Sep131300_455	No AN_pep found	unknown	unknown	-0.448041	1.77031	2.27345	0.675811	-0.134025	0.364677	0.496348	3.61384	2.09358	2.7878	2.7572	0.329669	1.79458	0.97199	0.902606	7.2673	↑ ↑ ↑	GSH/GSSG			OK
	contig2000Sep131300_4563	No AN_pep found	unknown	unknown	0.0045198	-0.462429	0.316405	-0.0515112	-1.13203	0.22744	-0.754812	-0.987086	-0.0481794		-0.160268	1.45432	0.0186747		0.290325	0.609579	0 0 ↑	superoxide	yes (↓)		OK
	contig2000Sep131300_4568	No AN_pep found	unknown	unknown	0.43546	-0.0359219	-0.211669	-0.193134	-0.186524	-0.954432	-0.572093	0.0358321	-0.547093		0.635305	2.09024	1.54708		0.329735	1.7169	0 0 ↑	superoxide			OK
	contig2000Sep131300_4570	No AN_pep found	unknown	unknown	0.288821	-0.0379262						-1.50505	1.38682								0 ↓ 0	?
	contig2000Sep131300_458	No AN_pep found	unknown	unknown	0.469556	-0.102798	1.31153	-0.52602				-0.675743	-0.495476			1.05841	-0.386126		-0.123153		↑ 0 ↑	?
	contig2000Sep131300_4582	No AN_pep found	unknown	unknown	-0.50665	-0.726547	-1.55943	0.246722				-1.71105	0.263079		-2.27412	-0.741014	-1.91645			-1.88581	↓ ↓ ↓	GSH/GSSG
	contig2000Sep131300_4586	No AN_pep found	unknown	unknown	0.712658	-0.25626	-1.58894	-0.522239	-0.422483	-0.748025	-0.482665	-1.32189	-0.737067	-1.38978	-1.31633	0.602873	-0.279399	1.44303	-0.4847	-0.794121	↓ ↓ ↑	?			OK
	contig2000Sep131300_4592	No AN_pep found	unknown	unknown	-0.117344	-0.205034	-0.234326	0.989384	0.351195	0.108069	1.39794	-0.0833512	0.344495	0.334658	0.08136	-0.801184	-0.739061		-2.55582	-0.441144	0 ↑ ↓	?			OK
	contig2000Sep131300_461	No AN_pep found	unknown	unknown		1.10516							0.320341				-2.10963				↑ 0 ↓	?
	contig2000Sep131300_469	No AN_pep found	unknown	unknown	-0.0734916	-0.346579	-0.228531	-0.216229		-0.183798	-2.02443	-0.985664	0.66301		0.155635		-0.354729	0.0983039	0.324918	0.246339	0 ↓ 0	?			OK
	contig2000Sep131300_481	No AN_pep found	unknown	unknown									-2.08411								0 0 0	?		yes (↓)
	contig2000Sep131300_493	No AN_pep found	unknown	unknown	0.0407708	0.327553	-0.640159	-2.17473	0.0267439			0.333011	-1.18184	-0.313431	1.33213		0.0244738	-1.12951	-0.404948	0.249459	0 0 ↓	superoxide	yes (↓)	yes (↓ ↑)
	contig2000Sep131300_498	No AN_pep found	unknown	unknown			0.136315					0.307541			2.39893				0.909819	-0.137241	0 0 0	?		yes (↑)
	contig2000Sep131300_504	No AN_pep found	unknown	unknown	0.609766	0.216578	0.580922	-0.319003	-0.67905	-0.806379		-0.117788	-0.183007	-0.221449	0.448511		0.554288		0.138492	1.17066	0 0 ↑	superoxide			OK
	contig2000Sep131300_512	No AN_pep found	unknown	unknown	-0.761725	-0.216325	0.841361	1.04962	0.416209	-0.127512		1.12051	-0.0904311		-0.248875	-0.530743	0.187025		0.338659	-1.14568	0 ↑ ↓	?	yes (↑)		OK
	contig2000Sep131300_521	No AN_pep found	unknown	unknown		0.140685	0.12705		-3.91187			-0.959189			-0.95983		-0.243982		-0.676092	-1.54211	0 0 ↓	superoxide	yes (↓)
	contig2000Sep131300_522	No AN_pep found	unknown	unknown	1.01597	1.45681	1.43392	-0.817551	-0.600604	-0.411255		0.0115939	-0.734355		0.167648		0.0349564	0.217222	-0.278018	-0.627922	↑ 0 0	?			OK
	contig2000Sep131300_524	No AN_pep found	unknown	unknown	-0.556318	-0.637198	-1.18321	0.372746	2.28355	-0.555993	-0.237511	-0.578708	-0.287992	-0.221322	-0.11472	-1.17566	-2.05327	-0.675746	-1.61027	-2.56496	↓ 0 ↓	?			OK
	contig2000Sep131300_53	No AN_pep found	unknown	unknown	0.018204	0.0154941	-0.381653	-2.20161	-0.325564	1.00866		-0.601459	-0.36825		0.345969	1.16191	0.183575		-0.255866	-0.425542	0 ↑ ↑	peroxide	yes (↓)		OK
	contig2000Sep131300_54	No AN_pep found	unknown	unknown	0.57855	-0.387964	-0.308936	0.136868	0.842852			-2.36035	-2.33892		0.610405		-0.18422		0.874865	0.906094	0 ↓ 0	?
	contig2000Sep131300_563	No AN_pep found	unknown	unknown	0.283338	0.217529	-0.627919	0.646429	0.0025756	-1.21257	-1.21553	-1.42463	0.507131		-1.23209	-1.39935	-1.77802		-0.823591	-1.1231	0 ↓ ↓	peroxide			OK
	contig2000Sep131300_579	No AN_pep found	unknown	unknown	0.436239	0.165915	-0.751007	0.248027	0.520422	-0.0230269	0.25876	-0.404591	0.045322	0.0562467	0.403843	-1.13574	-1.07869	0.497993	-0.933334	-0.297961	0 0 ↓	superoxide			OK
	contig2000Sep131300_588	No AN_pep found	unknown	unknown	0.864374	1.77789	1.57663	-0.239099	1.00677	1.97452		1.62874	1.53066		0.770959		2.13826		-1.58585	2.54058	↑ ↑ ↑	GSH/GSSG			OK
	contig2000Sep131300_589	No AN_pep found	probable zinc metallo-protease [Neurospora crassa]	(Evalue:5e-39)								1.00752					-0.0888736				0 ↑ 0	?
	contig2000Sep131300_590	No AN_pep found	unknown	unknown	0.130254	0.0981938	0.0547506	-0.705504	1.24548	-0.200588	0.547796	-0.0673395	-0.630148	0.210808	0.363601		-0.048318	-0.317238	0.758337	0.397004	0 0 0	?	yes (↑)
	contig2000Sep131300_600	No AN_pep found	unknown	unknown	0.526043	0.526803	0.697682	-0.43513	-0.517983	-0.298285		0.575934	0.694976	-0.170893	-0.855826	1.52466	1.00368	0.579179	-0.259737	0.569724	0 0 ↑	superoxide			OK
	contig2000Sep131300_606	No AN_pep found	unknown	unknown	-0.0616149	0.26155	-0.503339	-1.5965	2.02546	0.460407		-0.0072972	-0.16018		-0.179987		-1.91211	-0.4649	0.260427	-1.61737	0 0 ↓	superoxide	yes (↓ ↑)		OK
	contig2000Sep131300_617	No AN_pep found	unknown	unknown	-0.354792	-0.253473	0.69099	0.407968	-0.798019	-0.246649		-0.836372	-0.321632	0.0052593	0.216465		-1.42731		-0.0537746	-0.474109	0 0 ↓	superoxide			OK
	contig2000Sep131300_620	No AN_pep found	unknown	unknown	0.110612	-0.15894	0.761743	1.2106	-0.907547	0.0219806		-0.595847	-1.22941		-0.989079		0.802175		-0.204543	-0.372192	0 0 0	?	yes (↑)	yes (↓)
	contig2000Sep131300_636	No AN_pep found	unknown	unknown	-0.441838	0.168737	0.878372	0.513975	0.53522			-0.333433			1.04318		0.741391		0.523101	1.19091	0 0 ↑	superoxide		yes (↑)
	contig2000Sep131300_64	No AN_pep found	unknown	unknown	0.205962	-0.345441	-1.29858	0.329642		1.04493	-0.859561	-0.556416	-1.10621		0.967716	0.922734	1.23577		-0.412515		↓ ↑ ↑	?			OK
	contig2000Sep131300_644	No AN_pep found	, complete genomeLength = 48502 e: 1e-145 [Bacteriophage lambda]	unknown			2.15939					0.92479							-1.19522		↑ 0 ↓	?
	contig2000Sep131300_651	No AN_pep found	A12.2 subunit of RNA polymerase I Rpa12p [Saccharomyces cerevisiae]	(Evalue:0.00000002)	-0.0511521	-0.448873	-1.23998	1.16076	0.644481	-0.346163	0.011642	-0.367399	0.987674	0.615324	-0.332882	-0.55654	-0.898071	-0.380514	-1.1629	-1.88809	↓ 0 ↓	?			OK
	contig2000Sep131300_657	No AN_pep found	unknown	unknown	0.352393	0.0126093	-0.772532	-0.364527	0.606495	-0.880626		-0.60864	-0.0968883	-0.0684883	0.258654		-0.761073	-0.957446	-1.55187	-0.982049	0 0 ↓	superoxide			OK
	contig2000Sep131300_682	No AN_pep found	unknown	unknown	-0.127039	-0.238038	1.51208					1.05688			0.0088823		0.18002		-0.259098	-0.887189	↑ ↑ 0	?
	contig2000Sep131300_690	No AN_pep found	unknown	unknown													-2.04276			-0.271693	0 0 ↓	superoxide
	contig2000Sep131300_692	No AN_pep found	unknown	unknown	1.06405	2.86621	1.97014	0.530669	-1.38831	0.940015	2.09126	3.31646	1.47917	1.01957	1.95488	1.24826	3.65391	1.5188	0.21493	3.79588	↑ ↑ ↑	GSH/GSSG			OK
	contig2000Sep131300_70	No AN_pep found	phosphoprotein phosphatase 1 mRNA, complete cdsLen e: 1e-118 [Emericella nidulans]	(Evalue: 1e-118)	-0.316319	-0.255649	0.272025	-0.098875	-3.64576	-0.779649	-1.50866	-0.554917	-0.860404	-0.112398	-0.743162	-0.213454	0.298333	-0.277882	-0.0057537	-1.04713	0 ↓ ↓	peroxide	yes (↓)		OK
	contig2000Sep131300_702	No AN_pep found	unknown	unknown	-0.007394	0.154367	0.552128		-2.5339	-0.929597		0.378155	1.26345		-2.01554		0.345658		-2.10212	-3.24396	0 0 ↓	superoxide	yes (↓)	yes (↑ ↓)	OK
	contig2000Sep131300_708	No AN_pep found	unknown	unknown	0.751405	-0.337529	-2.47976	0.614594	0.532022	1.20247	0.629588	-1.47735	-0.396937	-1.47393	-0.0037261	1.03917	-0.716233	0.490567	0.409125	0.0456596	↓ ↑ ↑	?			OK
	contig2000Sep131300_71	No AN_pep found	unknown	unknown	-0.352094	-0.573896	-0.251358		-0.167629	-0.819258		0.0647808	1.63729		0.103995		0.552304		-0.130387	0.090785	0 0 0	?		yes (↑)
	contig2000Sep131300_715	No AN_pep found	unknown	unknown	0.158129	0.707692	-1.23683	0.637622	-0.304343			0.50653		-0.676645	-0.976	0.344946	-0.199801		0.647896	1.43748	↓ 0 ↑	?
	contig2000Sep131300_748	No AN_pep found	unknown	unknown	-0.0971956	0.0135385	-0.169408	0.118266	0.219234	0.398013	0.412031	-0.61042	-0.799355	-0.716451	0.626605	0.527943	-0.262298	1.53118	0.422018	0.916643	0 0 ↑	superoxide			OK
	contig2000Sep131300_749	No AN_pep found	unknown	unknown	0.175599	-0.0361311	-0.699929	-0.745294	0.209349	0.126595		-0.658768	-0.586554		0.226044		0.0501369	1.21221	1.82304	1.15292	0 0 ↑	superoxide			OK
	contig2000Sep131300_754	No AN_pep found	unknown	unknown	-0.120292	-0.443103	-0.0047129		-1.87195			0.0225971	-0.0488677		-1.82722		-1.05698		-1.61807	-3.03335	0 0 ↓	superoxide	yes (↓)	yes (↓)
	contig2000Sep131300_768	No AN_pep found	unknown	unknown	0.0584544	0.296158	2.08267	1.17337	0.400906	0.0820745		1.63622	1.98253		0.502636	1.5083	0.996494		-0.60318	1.77866	↑ ↑ ↑	GSH/GSSG			OK
	contig2000Sep131300_770	No AN_pep found	unknown	unknown	-0.351168	0.297464	1.59805	0.135656	-0.935583	-0.519385	-0.746537	0.847474	-0.427296	-1.00474	-0.60748	0.0196027	0.0864017	1.03889	0.986496	0.964501	↑ 0 ↑	?		yes (↓)	OK
	contig2000Sep131300_773	No AN_pep found	unknown	unknown	0.018434	0.392173	2.64699	0.651491	0.357219	-0.0320186		0.170674	-0.0165093	0.128264	-0.448812	-0.568743	0.347856	0.670486	0.684232	0.107798	↑ 0 0	?			OK
	contig2000Sep131300_781	No AN_pep found	unknown	unknown	0.023829	-0.392237	-1.50863	-0.544316	0.753557	0.837011	0.111642	-0.740979	-0.365875	0.52966	0.368106	0.668284	-0.71099	0.444888	1.39237	1.08803	↓ 0 ↑	?			OK
	contig2000Sep131300_795	No AN_pep found	unknown	unknown	0.460932	1.38841	2.14919	-0.856317	-1.21978	-1.15612		0.241479	-1.92541	-1.55772	-0.299613	0.235111	0.13411	-0.37586	0.961593	-0.678889	↑ ↓ 0	?			OK
	contig2000Sep131300_814	No AN_pep found	unknown	unknown	0.16261	0.501499	0.690209	0.739208	-1.32675	1.23028		-0.0325378	0.0103972		0.0233408		-0.41926			0.113922	0 ↑ 0	?	yes (↓)
	contig2000Sep131300_820	No AN_pep found	ACOB protein acoB mRNA, complete cdsLength = 182 e: 0.0 [Emericella nidulans]	(Evalue: 0.0)	-0.293822	-0.18038	-1.6492	0.388981	0.997967	-0.154682	0.147579	-0.8272	-0.0115275	-0.0137505	-0.218291	-0.873054	-2.31047	-1.29508	-2.82857	-3.16512	↓ 0 ↓	?			OK
	contig2000Sep131300_830	No AN_pep found	unknown	unknown	-0.0279944	1.42912	1.13514	1.15463	-0.955251	-0.230996	0.692829	2.61707	0.647141	-0.704746	1.76692		2.84693	0.000888073	0.337428	2.03934	↑ ↑ ↑	GSH/GSSG			OK
	contig2000Sep131300_836	No AN_pep found	unknown	unknown	0.175901	0.419376	1.86872	0.459896	-2.12905			0.0434958			-0.530328		0.775951		1.54526	0.633288	↑ 0 ↑	?
	contig2000Sep131300_840	No AN_pep found	probable small nuclear ribonucleoprotein chain D2 [Neurospora crassa]	(Evalue:1e-04)		0.213047		3.02346				-0.55136		-0.783679			-0.991172		0.0271158		0 0 0	?	yes (↑)
	contig2000Sep131300_854	No AN_pep found	unknown	unknown	-0.0959964	-0.322962	0.169839	0.144811	0.287417	-0.685481	-0.321812	-0.192373	-0.667445	0.647046	0.824137	1.16384	0.996444		0.790235	1.93858	0 0 ↑	superoxide			OK
	contig2000Sep131300_856	No AN_pep found	unknown	unknown	0.176017	0.507898	0.867758	-0.0933402	1.51182	-0.110996	0.382804	-0.100594	0.442237	-0.988238	-0.0222272	-0.465447	0.120141	-0.0349993	0.821374	1.02998	0 0 ↑	superoxide	yes (↑)		OK
	contig2000Sep131300_868	No AN_pep found	unknown	unknown	-0.215051	0.0436056	1.15594	-0.0023336	0.0931949	-0.0272276		0.292092	-0.238603		-0.0480437	0.503429	0.232917	0.367002	0.829476	-0.190475	↑ 0 0	?			OK
	contig2000Sep131300_87	No AN_pep found	unknown	unknown	0.246829	0.0372696	0.0955818	-0.727329	0.0593477		1.68719	0.366493	-0.739013	0.0510298	0.527667		0.174309	-1.48239	-0.666218	-0.478828	0 ↑ ↓	?			OK
	contig2000Sep131300_872	No AN_pep found	unknown	unknown	0.0958841	-0.128598		1.19952	-0.274152			0.0901235	-1.98803		-0.12057		0.87243		0.676181	0.489292	0 0 0	?	yes (↑)	yes (↓)
	contig2000Sep131300_891	No AN_pep found	unknown	unknown	0.185696	0.0243869	-1.16957	0.808914	-0.0364313	-0.103624	0.0258604	0.207502	-0.37397	0.158773	-0.18593	-0.269902	0.316338	0.546995	0.857344	0.999926	↓ 0 0	?			OK
	contig2000Sep131300_892	No AN_pep found	unknown	unknown	-0.0853503	0.189689	0.162891			0.654438	1.67514	-0.0841036	-0.21749				-0.260769		0.86422	0.80988	0 ↑ 0	?			OK
	contig2000Sep131300_899	No AN_pep found	unknown	unknown		0.669959	1.7525			1.47019		0.91851	0.942033		-0.0540098	2.47888	4.13612		-0.233897	0.46977	↑ ↑ ↑	GSH/GSSG			OK
	contig2000Sep131300_906	No AN_pep found	unknown	unknown	0.0808565	-0.0507227	0.375412	-0.152099		0.998209	1.1	-0.29988	0.217147	0.948744	-0.565729	-0.951884	-0.76369		-1.90691	-2.4204	0 ↑ ↓	?			OK
	contig2000Sep131300_909	No AN_pep found	unknown	unknown	-0.239323	-0.419051	-0.672273	0.463876	0.472806	-0.745668	0.475156	-0.304797	-0.366788	0.0206211	-0.0273469	-1.12796	-1.48343		0.861639	-0.48561	0 0 ↓	superoxide			OK
	contig2000Sep131300_912	No AN_pep found	unknown	unknown	0.088779	-1.09989	-1.39356	-0.948793	-0.115459	0.928521	0.116165	-1.21321	-0.576086	-1.08181	-1.55003	0.77123	-0.399793	-0.152116	0.358149	-0.328243	↓ ↓ 0	?			OK
	contig2000Sep131300_915	No AN_pep found	unknown	unknown	0.0357838	0.149036	0.51687	0.650464		-0.155668	-0.706884	-0.613262	0.058707		-1.31416	-1.14659	-0.381662		0.477442	-1.84661	0 0 ↓	superoxide		yes (↓)	OK
	contig2000Sep131300_945	No AN_pep found	unknown	unknown	0.669528	0.110158	0.583654	-0.411335	-0.466576	-0.438422	0.829097	-0.456294	-0.804238	0.315015	0.502289	1.23312	1.24679	2.07831	1.97652	1.51646	0 0 ↑	superoxide			OK
	contig2000Sep131300_948	No AN_pep found	unknown	unknown	1.81665	2.07784	-0.283107		-0.729387	2.51049	1.61481	0.228409	0.750876		0.697367	0.734283	-0.138685		-1.93325	1.6155	↑ ↑ ↓	?			OK
	contig2000Sep131300_969	No AN_pep found	unknown	unknown	0.311162	-0.553217	-0.0315955	0.996553	0.367412	1.53327		-0.17121	-0.0492206	0.719216	0.242231		-0.649673	-0.393442	-0.307191	-0.0291661	0 ↑ 0	?			OK
	contig2000Sep131300_974	No AN_pep found	unknown	unknown	-0.213334	-0.0648362	0.265063	-0.160455	-0.325032	0.255889	-0.47089	-0.303119	-0.656989	-1.14656	0.205971	0.0759824	0.357011	0.748609	1.14642	0.62474	0 0 ↑	superoxide		yes (↓)	OK
	contig2000Sep131300_985	No AN_pep found	unknown	unknown								0.76006		-1.04673	0.351894		1.40538			1.78631	0 0 ↑	superoxide		yes (↓)
	contig2000Sep131300_986	No AN_pep found	unknown	unknown	0.066089	0.199555	0.666445	-0.713947		0.421163	-1.17736	-0.0907715	-0.39212	0.112832	0.445107	-1.0081	0.492319		0.577724	1.25079	0 ↓ ↓	peroxide			OK
Signal generation and transduction, DNA transcription, regulation
Signal generation and transduction
	Raslike_protein	AN0182.2	ras-like_protein [Emericella nidulans]	E. nidulans	-0.234766	-0.817109	1.33732	1.02815	0.22692			0.865846	0.385437	0.127507	1.12901	1.52562	0.0367287	-0.0758572	-0.438993	-0.159599	↑ 0 ↑	?		yes (↑)
	contig2000Sep131300_4522	AN0235.2	gi|33087516|gb|AAP92915.1| serine/threonine kinase IREI [Hypocrea jecorina] (Evalue:e-138)	(Evalue:e-138)			0.912276	-0.320441				1.05542			1.76303						0 ↑ 0	?
	contig2000Sep131300_4231	AN0287.2	gi|19113105|ref|NP_596313.1| putative guanine nucleotide binding protein beta subunit-like [Schizosaccharomyces pombe] (Evalue:4E-49)	(Evalue:4E-49)	-0.508086	0.219579				-0.18777		1.79375			0.12283	-0.567279			0.283839	0.21189	0 ↑ 0	?			OK
	contig2000Sep131300_837	AN0287.2	gi|19113105|ref|NP_596313.1| putative guanine nucleotide binding protein beta subunit-like [Schizosaccharomyces pombe] (Evalue:4E-49)	(Evalue:4E-49)	-0.110262	1.33641	1.46304	-0.326128	-0.869205	0.154701	0.902888	3.19321	2.06618	1.25069	2.51562	0.79235	3.2995	0.106906	0.409185	3.63791	↑ ↑ ↑	GSH/GSSG			OK
	contig2000Sep131300_2565	AN0310.2	gi|19112681|ref|NP_595889.1| WD repeat protein periodic tryptophan protein 1 homolog [Schizosaccharomyces pombe] (Evalue:e-125)	(Evalue:e-125)	0.392085	0.181245	0.536751	-1.01868	0.950681	0.246662	0.673322	1.47052	-0.806489	0.340049	0.218377	-0.108706	0.0452292	0.158387	0.807525	-0.287641	0 ↑ 0	?	yes (↓)		OK
	contig2000Sep131300_2566	AN0310.2	gi|19112681|ref|NP_595889.1| WD repeat protein periodic tryptophan protein 1 homolog [Schizosaccharomyces pombe] (Evalue:e-125)	(Evalue:e-125)	-0.312486	-1.05997	0.301208	-0.428323	0.184255	0.0941384		0.547792	0.292284	-0.111063	-0.473109		-0.0794778	0.447806	0.115572	0.153953	↓ 0 0	?			OK
	contig2000Sep131300_3655	AN0931.2	gi|28189093|dbj|BAC56235.1| putative PBS2 like MAPK kinase [Neurospora crassa] (Evalue:e-139)	(Evalue:e-139)	0.0783794	1.45902	1.41231	0.507657	-0.158655	0.144514	1.248	2.31698	0.573135	1.93693	0.875197	-0.29299	2.02956	0.420774	0.597695	2.70547	↑ ↑ ↑	GSH/GSSG			OK
	contig2000Sep131300_3075	AN1016.2	gi|6466180|gb|AAF12813.1| G protein alpha subunit [Emericella nidulans] (Evalue:0), GanB	(Evalue:0)	-0.674739	-1.27078	-0.609275	-0.980096	1.11603	-0.595784	-0.927508	0.517485	-0.313305	-0.0727236	-0.0584881	-1.15428	-1.63602	-0.0056717	0.790474	-0.778306	↓ 0 ↓	?			OK
	contig2000Sep131300_473	AN1017.2	gi|9664867|gb|AAF97243.1| stress-activated kinase [Emericella nidulans] (Evalue:0)	(Evalue:0)	0.0636497	-0.693247	-1.02378	0.96211	-0.429259	1.71507	-0.0462186	-0.416105	-0.0348039		0.237385	0.853855	0.418955		1.68107	0.958126	↓ ↑ ↑	?			OK
	contig2000Sep131300_4557	AN1844.2	gi|1755051|gb|AAC49808.1| palFp [Emericella nidulans] (Evalue:0), ambient pH signal transduction pathway	(Evalue:0)								0.448732				-0.137551	2.51842			0.546197	0 0 ↑	superoxide
	contig2000Sep131300_3121	AN2066.2	gi|19112217|ref|NP_595425.1| similarity to mammalian signal transducing adaptor [Schizosaccharomyces pombe] (Evalue:1E-76)	(Evalue:1E-76)	-0.0545031	0.372501		-0.419203		0.0520026	-0.711033	0.928611		-1.61777	1.00387	0.904158	0.717992		0.18547	1.04268	0 0 ↑	superoxide		yes (↓ ↑)	OK
	contig2000Sep131300_2191	AN2265.2	gi|19112587|ref|NP_595795.1| serine/threonine-protein kinase yeast ksp1 like [Schizosaccharomyces pombe] (Evalue:e-151)	(Evalue:e-151)	0.167403	-0.14552	0.99456	0.694797	0.721003	0.243059		-0.0707694	-0.0711083		0.795872		0.710863		0.30531	1.51849	0 0 ↑	superoxide			OK
	contig2000Sep131300_802	AN2363.2	gi|39656327|gb|AAR29886.1| putative histidine kinase HHK7p [Cochliobolus heterostrophus] (Evalue:3E-89)	(Evalue:3E-89)	-1.04509	-0.022712	0.78277	0.195604	-0.756296	-2.14005	-0.364354	1.72732	0.872442	-0.722301	0.0687745	-1.11504	-0.520839	-0.626972	0.466136	0.205999	↓ ↓ ↓	GSH/GSSG			OK
	cmkA	AN2412.2	calmodulin-dependent protein kinase Aspergillus nidulans	(Evalue: 0)															-2.52849		0 0 ↓	superoxide
	contig2000Sep131300_3015	AN2481.2	gi|19075586|ref|NP_588086.1| hypothetical UPF0028 family protein [Schizosaccharomyces pombe] (Evalue:0)	(Evalue:0)	-0.347154	-0.875167	-1.74619	0.554598	-0.0335177	0.456139	0.808338	0.0279031	-0.592023	0.058368	0.771925	0.85722	-0.743229	0.599199	-0.520761	0.401628	↓ 0 0	?			OK
	contig2000Sep131300_3020	AN2481.2	gi|19075586|ref|NP_588086.1| hypothetical UPF0028 family protein [Schizosaccharomyces pombe] (Evalue:0)	(Evalue:0)	-0.0847313	1.29474	0.175719	-0.54916				-1.20189	0.544694		-1.01936		-0.7081		-0.168951	-0.639225	↑ ↓ 0	?
	contig2000Sep131300_2835	AN2581.2	gi|39656321|gb|AAR29883.1| putative histidine kinase HHK4p [Cochliobolus heterostrophus] (Evalue:e-119)	(Evalue:e-119)	0.750158	0.579301	-0.576213	-0.456464	0.433281	1.21271		0.526765	-0.894034		-0.456282	0.958363	0.552207	-0.442266	1.11121	0.58377	0 ↑ ↑	peroxide			OK
	contig2000Sep131300_1064	AN2740.2	gi|25463410|pir||T52164 nucleotide phosphodiesterase [Candida albicans] (Evalue:e-141)	(Evalue:e-141)	0.107263	-0.83932	-0.142333	0.249724	0.608958	-0.618927	-1.11193	0.0077828	0.873344	0.250409	-0.312328	0.253056	0.476612	1.17214	0.777569	0.141028	0 ↓ ↑	?			OK
	contig2000Sep131300_1570	AN3361.2	gi|13924710|gb|AAK49108.1| opsin 1 [Coccidioides posadasii] (Evalue:3E-57)	(Evalue:3E-57)	0.429822	0.27279		-1.26021	-0.796823			0.307091		-0.131605	-0.211008		-1.62561		-0.944764	-0.531439	0 0 ↓	superoxide	yes (↓)
	contig2000Sep131300_4578	AN3839.2	gi|19743610|gb|AAL14203.1| putative N-myristoyl transferase [Emericella nidulans] (Evalue:0), swoF	(Evalue:0)	-0.127038	-0.569406	-0.976055	-0.361351	-0.315064	0.973894	0.0151299	-0.910663	-0.954467	-0.432264	0.180884	1.11036	-0.701545	0.74345	0.178889	0.388029	0 0 ↑	superoxide			OK
	contig2000Sep131300_4038	AN4194.2	gi|19112873|ref|NP_596081.1| probable serine threonine-protein kinase [Schizosaccharomyces pombe] (Evalue:3E-92)	(Evalue:3E-92)	-0.111588	-0.421293	0.0085161	-0.0092316	-0.300817	-0.261037	-0.327296	0.620488	-0.0329474	0.359265	0.110446	-0.476248	-0.157262	0.211636	0.298305	-1.26398	0 0 ↓	superoxide			OK
	contig2000Sep131300_3549	AN4259.2	gi|19862867|sp|Q09722|CN7B_SCHPO COP9/signalosome complex subunit 7B [Schizosaccharomyces pombe] (Evalue:3E-64), involved at the nexus between multiple signal inputs and a variety of downstream regulatory cascades controlling specific aspects of cellular differentiation	(Evalue:3E-64)	0.236923	0.468053	1.11902	0.0467811	0.102917	0.332006		0.28246	-0.103151	-0.703581	-0.179858		0.238143	-0.013681	1.42916	0.256403	↑ 0 ↑	?			OK
	contig2000Sep131300_1271	AN4326.2	gi|6016424|sp|O59906|KC2B_CANAL Casein kinase II beta chain (CK II) [Candida albicans] (Evalue:3E-47)	(Evalue:3E-47)		-0.174617	-6.01449					-0.97077			0.168587		1.21167				↓ 0 ↑	?
	contig2000Sep131300_4432	AN4386.2	gi|40254938|ref|NP_065154.2| aarF domain containing kinase 1 [Homo sapiens] (Evalue:6E-74), MEKK and related serine/threonine protein kinases [Signal transduction mechanisms]"	(Evalue:6E-74)	0.516458	0.0575027						0.0587505	-1.4841		-0.677787		1.01714		-0.131528		0 0 ↑	superoxide		yes (↓)
	contig2000Sep131300_3618	AN4447.2	gi|39656347|gb|AAR29896.1| putative histidine kinase HHK17p [Cochliobolus heterostrophus] (Evalue:e-149)	(Evalue:e-149)	-0.28241	-1.42699	-1.17615	0.196841	0.669324	-0.397875	-1.20115	-0.62752	-0.0272586	-0.164834	-0.0256029	-0.526605	-0.280173	1.05043	-0.219056	-0.923727	↓ ↓ ↑	?			OK
	contig2000Sep131300_3810	AN4479.2	gi|16904238|gb|AAL30826.1| two-component osmosensing histidine kinase BOS1p [Botryotinia fuckeliana] (Evalue:0)	(Evalue:0)	-0.244422	-0.933577	-0.0383511	-0.830442	0.0103945	0.371139		0.819071	-1.18876		0.985295		0.688821	0.421237	0.826937	1.37512	0 0 ↑	superoxide		yes (↓)	OK
	contig2000Sep131300_1404	AN4483.2	gi|19075636|ref|NP_588136.1| serine/threonine-protein kinase. [Schizosaccharomyces pombe] (Evalue:e-129)	(Evalue:e-129)	-0.124714	-0.396157	-2.20662	1.0195		0.250209	1.03381	-1.12342	1.99141		0.167493	-0.49398	-1.14302			-1.93505	↓ ↑ ↓	?			OK
	contig2000Sep131300_4391	AN4536.2	gi|6324527|ref|NP_014597.1| PAS domain-containing Serine/threonine Kinase Psk2p [Saccharomyces cerevisiae] (Evalue:1E-74), PAS domains regulate the function of many intracellular signaling pathways in response to both extrinsic and intrinsic stimuli	(Evalue:1E-74)	-0.479289	-0.313893	-1.30966	-0.519046	-0.353402	-0.0482395	-1.49442	-1.22689	0.533931	1.50156	-1.13637	-0.606849	-1.50897	-1.4977	-1.75958	-0.923324	↓ ↓ ↓	GSH/GSSG			OK
	contig2000Sep131300_3570	AN4581.2	gi|6323368|ref|NP_013440.1| Suppressor of Glycerol Defect Sgd1p [Saccharomyces cerevisiae] (Evalue:1E-73), signals from Plc1p and Hog1p goes through this protein	(Evalue:1E-73)	0.139964	-0.19772	-1.0498	0.858997	0.0579631	0.0407968	0.356953	-0.576592	0.49394	-0.408111	-0.515605	0.283828	-0.665442		-0.968618	-0.544788	↓ 0 0	?			OK
	contig2000Sep131300_3380	AN4601.2	gi|21914375|gb|AAM81359.1| UDP-glucose:sterol glycosyltransferase [Leptosphaeria maculans] (Evalue:0)	(Evalue:0)		-0.447366						-0.750864			-0.656147		1.11773			0.849751	0 0 ↑	superoxide
	contig2000Sep131300_3383	AN4601.2	gi|21914375|gb|AAM81359.1| UDP-glucose:sterol glycosyltransferase [Leptosphaeria maculans] (Evalue:0)	(Evalue:0)	0.53396	1.90218		-0.486164				1.31367	-0.102853		0.50147		1.21351		-1.40503	1.9934	↑ ↑ ↑	GSH/GSSG
	contig2000Sep131300_3774	AN4719.2	gi|19075616|ref|NP_588116.1| rho1 gdp-gtp exchange protein 1 [Schizosaccharomyces pombe] (Evalue:0), effects on actin	(Evalue:0)	-0.381464	0.251158	0.0912706					-0.262946	-1.05339		-1.70626		0.0986004			0.0247559	0 0 0	?		yes (↓)
	contig2000Sep131300_3118	AN4887.2	gi|18699013|gb|AAL77223.1| Bck1-like MAP kinase kinase kinase [Podospora anserina] (Evalue:0)	(Evalue:0)		-0.128374	-1.60572	0.0277198	4.32347			0.120923	-0.463842		-0.525806		0.62757		-0.251505	0.501614	↓ 0 0	?
	contig2000Sep131300_3819	AN4980.2	gi|19075330|ref|NP_587830.1| putative protein kinase [Schizosaccharomyces pombe] (Evalue:e-103)	(Evalue:e-103)		0.711621	0.733172					-0.506469			-0.206854		0.0439107			2.44547	0 0 ↑	superoxide
	contig2000Sep131300_633	AN5296.2	gi|8250139|emb|CAB93498.1| tcsA protein [Emericella nidulans] (Evalue:0), required for sporulation	(Evalue:0)	-0.0978792	0.668591	1.11359	0.536735	-0.65296	0.235471		0.422642			-0.0239136	0.221395	1.32014		-0.448504	0.536088	↑ 0 ↑	?			OK
	contig2000Sep131300_4332	AN5436.2	gi|19114024|ref|NP_593112.1| hypothetical signalling-associated PDZ domain containing protein [Schizosaccharomyces pombe] (Evalue:0)	(Evalue:0)					-3.64918						-0.684743						0 0 0	?	yes (↓)
	contig2000Sep131300_2572	AN5787.2	gi|6325142|ref|NP_015210.1| Gtpase-activating protein activity toward the essential bud-site Bem3p [Saccharomyces cerevisiae] (Evalue:2E-47)	(Evalue:2E-47)	0.154674	0.444123	0.508883			-0.354393		-0.809459		-0.97849		-0.421771	-1.59306			-1.12019	0 0 ↓	superoxide			OK
	contig2000Sep131300_402	AN5832.2	gi|33112058|gb|AAP94030.1| RasB [Aspergillus fumigatus] (Evalue:1E-78)	(Evalue:1E-78)	-0.141879	-0.491945	-0.624383	0.505999	-1.26883			-0.337689	0.257215	-0.31234	0.137257		-0.230377		1.03313	-0.924162	0 0 ↑	superoxide	yes (↓)
	contig2000Sep131300_3958	AN5973.2	gi|15072452|gb|AAK40343.1| cppk1 protein kinase 1 [Cryphonectria parasitica] (Evalue:0)	(Evalue:0)	-0.286729	-0.465059	-0.770772	0.876174	0.349942	0.0156952	0.785412	-0.440737	-0.602603	0.162886	-0.201778	-1.54561	-1.83973	-0.980034	-1.18049	-1.16381	0 0 ↓	superoxide			OK
	contig2000Sep131300_4125	AN6305.2	gi|8489808|gb|AAF75762.1| cAMP-dependent protein kinase PKAC catalytic subunit [Emericella nidulans] (Evalue:0)	(Evalue:0)	0.0090921	-0.304814	-2.51643	0.95501	0.36619	0.579915	0.884855	-0.0021038	0.805311	0.500555	-0.0382738	-0.831725	-1.5249	-1.07221	-1.21213	-0.334374	↓ 0 ↓	?			OK
	contig2000Sep131300_4590	AN6347.2	gi|6322733|ref|NP_012806.1| Prr1p [Saccharomyces cerevisiae] (Evalue:1E-48), Protein kinase with a possible role in MAP kinase signaling in the pheromone response pathway	(Evalue:1E-48)								2.85045	-1.52503				1.0531				0 ↑ ↑	peroxide
	contig2000Sep131300_3762	AN6566.2	gi|3929338|sp|P87072|CALB_NEUCR Calcineurin B subunit (Protein phosphatase 2B regulatory subunit) [Neurospora crassa] (Evalue:2E-64)	(Evalue:2E-64)	0.0694798	-0.411888	-0.216573	1.07635	-0.296713	0.25311		0.0601462	0.203473		-0.920685		0.0079035		0.166004	-0.980688	0 0 0	?	yes (↑)
	contig2000Sep131300_1528	AN6982.2	gi|11359667|pir||T49403 related to protein-tyrosine-phosphatase [Neurospora crassa] (Evalue:e-112), critical regulators of signal transduction, H2O2 sensing	(Evalue:e-112)	-0.0973171	0.321938	0.79248	0.162619	0.305349	-0.0915958	-0.611673	0.692133	0.0253544	-0.120335	-0.617831	0.0641669	0.600529	0.72714	0.929121	1.19792	0 0 ↑	superoxide			OK
	contig2000Sep131300_2009	AN7572.2	gi|39726347|gb|AAR30116.1| putative response regulator receiver RIM15p [Botryotinia fuckeliana] (Evalue:0)	(Evalue:0)	-0.786184	-0.273487	1.56091			-0.378816		0.245185	-1.97925		-0.687133		0.0956676		0.360586	-0.841966	↑ 0 0	?		yes (↓)	OK
	contig2000Sep131300_341	AN8591.2	gi|15226103|ref|NP_180896.1| RD20 protein [Arabidopsis thaliana] (Evalue:2E-41), response to dessication, response to dessication	(Evalue:2E-41)	-0.400058	0.15495	0.272854	-0.0847153	0.237486	0.0839265	1.46791	0.034541	0.358057	3.13271	0.453282	0.304982	-0.0068823	0.103956	-0.145483	1.28458	0 ↑ ↑	peroxide			OK
	contig2000Sep131300_949	AN8591.2	gi|15226103|ref|NP_180896.1| RD20 protein [Arabidopsis thaliana] (Evalue:2E-41), response to dessication	(Evalue:2E-41)	-0.413845	-1.45399	-0.440774	-1.31131	0.0515138	0.0332192	-0.669732	-0.88765	-0.345763	0.792073	-1.01115	-0.146577	-0.989234		-0.590688	-0.614251	↓ 0 0	?		yes (↓)	OK
	cnaA+	AN8820.2	calmodulin-dependent protein phosphatase catalytic subunit [Emericella nidulans]	E. nidulans			-2.3127	1.39025	-0.639539			-0.750893	0.244723		-0.0569958		-0.240964		-0.518285		↓ 0 0	?
	contig2000Sep131300_2741	AN8827.2	gi|5053103|gb|AAD38851.1| calcium/calmodulin dependent protein kinase C [Emericella nidulans] (Evalue:0)	(Evalue:0)	0.0709046	0.581944	1.03104					-0.46386			-0.0895925		-0.748768			0.869896	↑ 0 0	?
	contig2000Sep131300_3078	No AN_pep found	G protein alpha subunit ganB gene, complete cdsL e: 0.0 [Emericella nidulans]	(Evalue: 0.0)								0.0120097			0.140227		2.1228		2.78822		0 0 ↑	superoxide
	contig2000Sep131300_4484	No AN_pep found	developmental regulator FlbA mRNA, complete cdsL e: 0.0 [Emericella nidulans]	(Evalue: 0.0)	0.0770656	-0.34217	-0.59056	-0.239441	-0.157091			-0.472408	0.266031	-1.65347	-0.230987		0.233837	-0.646881	0.0223618	0.0563472	0 0 0	?		yes (↓)
	contig2000Sep131300_2523	No AN_pep found	calmodulin-dependent protein kinase cmkA gene,co e: 0.0 [Emericella nidulans]	(Evalue: 0.0)	-0.70907	-0.503101	0.51671	-0.0367601	0.0027772	-0.724662	-0.608136	0.0278756	-0.517629	0.802383	0.359975	0.527438	0.916374	1.12107	0.275582	0.355384	0 0 ↑	superoxide			OK
Transcription
	contig2000Sep131300_1063	AN0292.2	gi|32405726|ref|XP_323476.1| related to TRANSCRIPTION INITIATION FACTOR TFIID 100 KDA SUBUNIT; (Evalue:e-146)	(Evalue:e-146)								2.664									0 ↑ 0	?
	contig2000Sep131300_3377	AN0292.2	gi|32405726|ref|XP_323476.1| related to TRANSCRIPTION INITIATION FACTOR TFIID 100 KDA SUBUNIT [Neurospora crassa] (Evalue:e-146)	(Evalue:e-146)	0.471742	0.0017346	-1.91898	-0.469377	0.721618	0.544347	0.241803	-1.80851	-0.849356	-0.000120834	0.985307	1.87165	0.909844	1.44865	1.47672	1.40487	↓ ↓ ↑	?			OK
	rbpE	AN0752.2	rna polymerase subunit [Emericella nidulans]	E. nidulans								1.74658	-1.97434	0.509804			-1.44018			-1.09399	0 ↑ ↓	?
	contig2000Sep131300_1736	AN1521.2	gi|38567178|emb|CAE76471.1| probable DNA-directed RNA polymerase II chain Rpb7 [Neurospora crassa] (Evalue:1E-49)	(Evalue:1E-49)	-0.479241	-0.848222	-1.64307	0.0092933	-0.014849	-0.308148		-0.860019	-0.186697	0.757101	-1.22307	-1.29547	-0.840364	0.935315	-1.01048	-1.082	↓ 0 ↓	?		yes (↓)	OK
	pod40	AN2902.2	aspergillus nidulans ctd phosphatase-like protein Aspergillus nidulans	(Evalue: 0)										10.5536							0 0 0	?		yes (↑)
	contig2000Sep131300_3988	AN4283.2	gi|19075300|ref|NP_587800.1| tfiih subunit p47 [Schizosaccharomyces pombe] (Evalue:1E-65)	(Evalue:1E-65)	0.55347	0.515107						1.96369	-0.763741		-0.665859	-0.422174	0.96739		0.0273711	-0.375367	0 ↑ 0	?
	contig2000Sep131300_1512	AN4976.2	gi|3122925|sp|Q12731|TF2D_EMENI Transcription initiation factor TFIID (TATA-box factor) (TATA binding factor) (TATA sequence-binding protein) (TBP) (Transcription initiation factor TFIID TBP subunit) [Emericella nidulans] (Evalue:2E-93)	(Evalue:2E-93)	-0.495775	-0.658018	0.218344	1.04442	-1.45	-0.0981856	-0.80684	0.409652	0.0285311	-0.992886	0.310452	0.189538	-0.0259329	-0.612484	-0.360316	-0.301315	0 0 0	?	yes (↑ ↓)
	contig2000Sep131300_1634	AN4976.2	gi|3122925|sp|Q12731|TF2D_EMENI Transcription initiation factor TFIID (TATA-box factor) (TATA binding factor) (TATA sequence-binding protein) (TBP) (Transcription initiation factor TFIID TBP subunit) [Emericella nidulans] (Evalue:2E-93)	(Evalue:2E-93)											-0.330265					-1.55116	0 0 ↓	superoxide
	contig2000Sep131300_4436	AN5974.2	gi|40882161|emb|CAF05987.1| related to transcription adaptor ADA2 [Neurospora crassa] (Evalue:e-124), required to activate transcription of a subset of RNA polymerase II-dependent genes	(Evalue:e-124)	0.0575298	0.094862		-0.470612	0.0158969	0.393531		-0.14766	0.0958873	-0.171738	-0.338163	-0.614621	-1.0833	-0.600526	-1.29621	-1.01015	0 0 ↓	superoxide			OK
	contig2000Sep131300_2172	AN5974.2	gi|40882161|emb|CAF05987.1| related to transcription adaptor ADA2 [Neurospora crassa] (Evalue:e-124)	(Evalue:e-124)	0.671401	0.907398	-0.518228	0.351165	-0.338478	0.377781		0.18381			0.396079	-0.799638	0.0072519		-1.07925	0.67342	0 0 ↓	superoxide			OK
	contig2000Sep131300_4139	AN6166.2	gi|13160455|emb|CAC32853.1| TFIIE large (alpha) subunit [Schizosaccharomyces pombe] (Evalue:4E-56)	(Evalue:4E-56)	-0.0636638	-0.519861	-0.696402	0.49284	0.526151	-0.570494		-0.622226	0.29297	-0.316991	-0.0678601	-0.554287	-1.33703	-0.893405	-1.59718	-2.5597	0 0 ↓	superoxide			OK
	contig2000Sep131300_641	AN6166.2	gi|13160455|emb|CAC32853.1| TFIIE large (alpha) subunit [Schizosaccharomyces pombe] (Evalue:4E-56)	(Evalue:4E-56)	0.0573577	-0.0132104	-0.365435	0.0790605	-0.718675	0.1746	1.79993	-0.0027086	-0.13171	-0.204011	0.157817		-0.0715258	0.403476	0.8561	1.15027	0 ↑ ↑	peroxide			OK
	contig2000Sep131300_3052	AN8000.2	gi|16944583|emb|CAC18279.2| related to the component Tra1 of the SAGA complex [Neurospora crassa] (Evalue:0)	(Evalue:0)	0.0652888	0.186969	1.23597	-0.741748	-0.50838	0.354792	-0.240832	0.219398	-0.763267	-0.837658	-0.26961	0.165998	0.091874	-0.0969258	0.647566	0.124738	↑ 0 0	?			OK
	contig2000Sep131300_3050	AN8000.2	gi|16944583|emb|CAC18279.2| related to the component Tra1 of the SAGA complex [Neurospora crassa] (Evalue:0)	(Evalue:0)		1.77248	0.763559					4.11461			2.5792		3.44548			4.3915	↑ ↑ ↑	GSH/GSSG
	contig2000Sep131300_2667	AN8232.2	gi|19075428|ref|NP_587928.1| transcription initiation factor tfiid 62 kd subunit [Schizosaccharomyces pombe] (Evalue:e-107)	(Evalue:e-107)	1.15719		1.49846					-0.116774					-0.389873			-0.0226954	↑ 0 0	?
	contig2000Sep131300_741	AN8276.2	gi|11286210|pir||T49384 related to NRD1 protein [Neurospora crassa] (Evalue:4E-70), in yeast RNA-binding protein that interacts with the C-terminal domain of the RNA polymerase II large subunit (Rpo21p), required for transcription termination and 3' end maturation of nonpolyadenylated RNAs	(Evalue:4E-70)	-0.486913	-1.22557	-0.962515	-0.284926	0.0728456	-0.242498	-0.146843	0.33411	0.369164	-0.354298	-0.165969	0.583938	-0.098127	-0.731587	-1.82177	-1.16653	↓ 0 ↓	?			OK
Regulation of transcription
	contig2000Sep131300_3779	AN0145.2	gi|8980851|gb|AAF82302.1| AFLJ protein [Aspergillus sojae] (Evalue:1E-70), AFLJ aflatoxin regulatory protein, co-activator, necessary for transcription of genes encoding the aflatoxin biosynthetic enzymes	(Evalue:1E-70)	0.571981	0.16482	-0.594746	0.564952				-0.906513	-0.645282	-0.618151	1.30881		0.710002		-0.044231	0.128432	0 0 0	?		yes (↑)
	contig2000Sep131300_4478	AN0162.2	gi|12802359|gb|AAK07842.1| putative transcription factor G6G8.4 [Neurospora crassa] (Evalue:6E-49)	(Evalue:6E-49)	-0.490453	-1.26147	1.49206					-0.824203	1.24873		-0.0378932	-0.0361845	-0.242388			0.625158	↓ 0 0	?		yes (↑)
	contig2000Sep131300_3684	AN0162.2	gi|12802359|gb|AAK07842.1| putative transcription factor G6G8.4 [Neurospora crassa] (Evalue:6E-49)	(Evalue:6E-49)	-0.508211	-0.637949	-0.521487	-0.970328	0.484609	0.07491	-0.456634	0.0476023	-0.478581	0.0367447	0.612171	-0.179129	0.0060557	0.143932	1.22119	1.25346	0 0 ↑	superoxide			OK
	contig2000Sep131300_1936	AN0242.2	gi|3135013|emb|CAA06786.1| 100 kDa protein [Ajellomyces capsulatus] (Evalue:0)	(Evalue:0)	0.211953	0.488923	1.37955	1.14605		-0.558377		0.606198	0.928481		-2.54067		0.0866672		-0.436347	0.777711	↑ 0 0	?		yes (↓)	OK
	contig2000Sep131300_4273	AN0486.2	gi|2133268|pir||S61908 DNA-binding protein amdA [Emericella nidulans] (Evalue:2E-95), positively acting	(Evalue:2E-95)	-0.275699	-0.384373	0.551452	-0.284829	-0.0226018	0.674733	3.33502	0.0857389	-0.0067086	-0.211286	0.229796	-0.41881	-0.0344911	-0.255439	0.46128	0.518056	0 ↑ 0	?			OK
	contig2000Sep131300_1649	AN0644.2	gi|19577366|emb|CAD28447.1| putative zinc finger transcription factor [Aspergillus fumigatus] (Evalue:e-118)	(Evalue:e-118)	-0.365235	-0.864688	-0.164113	-1.28179	0.0587976	0.0205772	-0.847355	-0.831819	-0.903205	-0.50164	0.34831	-0.953454	-1.31289	0.0971956	0.647317	-0.146277	0 0 ↓	superoxide	yes (↓)		OK
	facB	AN0689.2	acetate utilization regulator [Emericella nidulans]	E. nidulans		1.80412		0.930563	-0.229192			0.259783	-0.191157	-0.0929182	0.825399		0.0649798	-0.0978033	1.57821	0.037229	↑ 0 ↑	?
	contig2000Sep131300_2008	AN0973.2	gi|115131|sp|P10069|BRLA_EMENI Regulatory protein brlA (Bristle A protein) [Emericella nidulans] (Evalue:0)	(Evalue:0)								1.05606		-1.70958	0.539517				0.712672	0.436681	0 ↑ 0	?
	QUTA_protein_(AA___)	AN1134.2	quinate pathway regulator [Emericella nidulans]	E. nidulans			-0.240466	0.0544099	-2.73092			-0.28636	-1.49736		-0.234043		-1.18701		-1.4057	2.63351	0 0 ↓	superoxide	yes (↓)	yes (↓)
	contig2000Sep131300_2989	AN1500.2	gi|1435084|emb|CAA67549.1| zinc finger protein [Ascobolus immersus] (Evalue:7E-66)	(Evalue:7E-66)	-0.3309	0.197995	0.993349	-0.0053731	-0.22076	-0.296794	-0.0998624	0.414958	0.220902	0.124896	-0.254154	-0.15508	0.578321	1.72206	-0.0401436	-0.417632	0 0 ↑	superoxide			OK
	contig2000Sep131300_4308	AN1500.2	gi|1435084|emb|CAA67549.1| zinc finger protein [Ascobolus immersus] (Evalue:7E-66)	(Evalue:7E-66)	0.437566	-0.117682	-0.143863	-0.283103	0.209619	0.681427	0.831135	0.0334019	2.21786	-0.526939	0.324717	0.932431	0.912043		0.388687	0.378401	0 0 0	?		yes (↑)
	contig2000Sep131300_411	AN1652.2	gi|1438949|gb|AAB04132.1| cutinase G-box binding protein [Nectria haematococca] (Evalue:8E-49), C2H2 zinc finger protein binds the positive acting cis-element in the cutinase gene promoter	(Evalue:8E-49)	0.723021	-0.0096765	-3.16821	0.536106	0.390338	0.272803	0.0861598	-1.18894	-1.43317		1.47473	2.40305	1.59964	1.49046	1.86851	1.36102	↓ ↓ ↑	?			OK
	contig2000Sep131300_3130	AN1727.2	gi|28373260|gb|AAF66693.2| NOT4p [Candida albicans] (Evalue:9E-99)	(Evalue:9E-99)	-0.106274	0.466872	1.32765	-0.249913	-0.316478	-0.0646726		0.843517	-0.323216	-1.67084	-0.397004	-0.304838	0.309656	0.628549	0.756336	0.598243	↑ 0 0	?		yes (↓)	OK
	prnA	AN1729.2	prnA [Emericella nidulans], transcriptional activator of Pro degradation	E. nidulans	-2.24762	-2.80732	-0.318287	1.30056	0.0858937	-0.474745	-2.10358	-0.192612	1.09626		0.146829	-1.68743	-0.907424		0.0913808		↓ ↓ ↓	GSH/GSSG			OK
	contig2000Sep131300_3712	AN1812.2	gi|19880101|gb|AAM00250.1| jlbA JUN-like bZIP transcription factor [Emericella nidulans] (Evalue:e-104), induced by amino acid starvation	(Evalue:e-104)	-0.296991	-0.262217	0.576251	-0.0837267	-0.706434	-1.14763		-0.577598	-0.491532	-0.769542	-0.197492	0.158771	-0.630039	0.438523	-0.279925	-1.29825	0 ↓ ↓	peroxide			OK
	contig2000Sep131300_94	AN1859.2	gi|19114642|ref|NP_593730.1| putative transcription factor [Schizosaccharomyces pombe] (Evalue:3E-53)	(Evalue:3E-53)	0.261024	1.10611															↑ 0 0	?
	contig2000Sep131300_58	AN2012.2	gi|27450545|gb|AAO14634.1| RfeF [Emericella nidulans] (Evalue:1E-98)	(Evalue:1E-98)		0.290116	0.0856328	-0.309509				-2.16341					-2.35595		-2.26921	-0.598489	0 ↓ ↓	peroxide
	amdA	AN2270.2	regulatory protein [Emericella nidulans]	E. nidulans			2.34091					0.634904	-0.132313						0.200361		↑ 0 0	?
	contig2000Sep131300_2489	AN2278.2	gi|19115773|ref|NP_594861.1| putative transcriptional regulator [Schizosaccharomyces pombe] (Evalue:0)	(Evalue:0)	-0.110655	-0.478897	-2.54722		-3.12531	0.312436		-2.82284	1.3227		-0.762332		-2.26192			-2.41836	↓ ↓ ↓	GSH/GSSG
	contig2000Sep131300_3825	AN2278.2	gi|19115773|ref|NP_594861.1| putative transcriptional regulator [Schizosaccharomyces pombe] (Evalue:0)	(Evalue:0)	-0.132973	-0.295408	3.09662	0.416988	-0.530982	-0.39518		-0.0303443	-0.0091917		-0.0772697		-0.894821	-0.817129	-2.80673	-1.97244	↑ 0 ↓	?			OK
	contig2000Sep131300_757	AN2302.2	gi|5706736|gb|AAB18274.2| sconCp [Emericella nidulans] (Evalue:1E-81)	(Evalue:1E-81)	-0.175436	1.27237	0.60687	-0.822935	-0.722711	-0.262752	0.233664	1.65573	1.74982	0.309283	1.08806	0.491406	1.84638	-0.306715	0.0506057	1.78893	↑ ↑ ↑	GSH/GSSG			OK
	sconC	AN2302.2	sulfur metabolite repression control protein [Emericella nidulans]	E. nidulans								2.26412					1.05244				0 ↑ ↑	peroxide
	contig2000Sep131300_3103	AN2911.2	gi|25990171|gb|AAN75015.1| AtfA [Emericella nidulans] (Evalue:0)	(Evalue:0)	1.46124	-0.369762	-1.63805	0.340109	-0.0036308	1.3752	0.686185	-0.264726	0.312327		0.404153	1.3304	0.855884		-0.276565	1.47996	↑ ↑ ↑	GSH/GSSG			OK
	contig2000Sep131300_933	AN2919.2	gi|14195703|gb|AAF15889.2| putative zinc finger transcription factor [Emericella nidulans] (Evalue:0)	(Evalue:0)	0.369036	0.265394	0.733746	-0.0031321	0.0725466			0.510463	-0.392284	0.666269	0.110199	1.64021	0.0713678	1.16919	-0.0944525	0.148264	0 0 ↑	superoxide
	contig2000Sep131300_476	AN2943.2	gi|27450535|gb|AAO14629.1| RfeA [Emericella nidulans] (Evalue:0)	(Evalue:0)								-0.297688			0.417815		-1.46107				0 0 ↓	superoxide
	tamA	AN2944.2	nitrogen regulatory protein [Emericella nidulans]	E. nidulans		-1.51277	-0.970535	0.630123	0.507399			1.64914	0.105332		0.46574		-2.56882	0.727584	2.34499	5.2116	↓ ↑ ↓	?
	contig2000Sep131300_1125	AN3034.2	gi|6562379|emb|CAB62571.1| SUAPRGA1 [Emericella nidulans] (Evalue:e-154)	(Evalue:e-154)	1.08035	0.671639	-0.0802691	-1.49274	-0.325331	1.05281	1.30394	0.371681	-0.11931	-1.16419	-1.16214	-0.112411	-0.796194	-0.991406	0.129016	-1.6394	↑ ↑ ↓	?			OK
	contig2000Sep131300_902	AN3034.2	gi|6562379|emb|CAB62571.1| SUAPRGA1 [Emericella nidulans] (Evalue:e-154)	(Evalue:e-154)	0.102466	0.376918	1.30418	-0.129886	-0.350803	-0.1755	0.10068	0.820804	-0.337989	-0.606441	0.0740243	-0.286174	0.271625	-0.174942	0.562182	0.85455	↑ 0 0	?			OK
	nsdD	AN3152.2	dna binding protein [Emericella nidulans], transcription factor, involved in sexual development	E. nidulans		0.0014926	0.0039552	0.447184	1.28655			0.382196	1.00038			4.21358	0.343476	0.630192	0.925034	2.07796	0 0 ↑	superoxide	yes (↑)	yes (↑)
	contig2000Sep131300_1641	AN3675.2	gi|15824382|gb|AAL09315.1| CpcA [Emericella nidulans] (Evalue:e-122), cross-pathway control protein	(Evalue:e-122)	-0.0887314	0.708085	0.832168	-0.208528	-0.0827222	0.363253		1.69074	0.258659	0.160334	0.15543		0.861127	-0.362946	0.276798	1.13891	0 ↑ ↑	peroxide			OK
	contig2000Sep131300_572	AN3685.2	gi|19075955|ref|NP_588455.1| similar to yeast ngg1-interacting factor 3 [Schizosaccharomyces pombe] (Evalue:2E-44), transcriptional activation	(Evalue:2E-44)	0.741688	1.5967		-0.650152				0.873383			0.127533		2.01524		0.428053	1.66188	↑ 0 ↑	?
	contig2000Sep131300_2796	AN4066.2	gi|29690388|gb|AAO93136.1| SipA3 [Emericella nidulans] (Evalue:0)	(Evalue:0)	0.0455073	0.369609	0.60775	0.495262	0.133412	0.484151		0.0864133			1.26099		-0.76303			-0.644593	0 0 0	?		yes (↑)
	contig2000Sep131300_4162	AN4225.2	gi|28881132|emb|CAD70303.1| related to SWI/SNF complex 60 KDa subunit [Neurospora crassa] (Evalue:e-109), facilitate DNA accessibility and repair in different pathways leading to the maintenance of genome integrity, play critical roles in transcriptional control	(Evalue:e-109)	0.305048	1.14849	0.542578	-0.249437	-0.279963	0.0205782	0.472436	1.63661	1.00228		1.58795	0.607375	1.98205	-0.238268	0.464035	2.69679	↑ ↑ ↑	GSH/GSSG			OK
	contig2000Sep131300_3948	AN4263.2	gi|38567183|emb|CAE76476.1| related to zinc finger protein crol gamma [Neurospora crassa] (Evalue:1E-59)	(Evalue:1E-59)				1.46052				0.113317		-0.702405	0.0790626		0.32545			0.115263	0 0 0	?	yes (↑)
	contig2000Sep131300_3670	AN4837.2	gi|19115409|ref|NP_594497.1| putative transcriptional regulatory protein [Schizosaccharomyces pombe] (Evalue:6E-88)	(Evalue:6E-88)	0.943689	0.731179	0.487079	0.252143		0.613975	-0.520737	0.690523	0.839619		-0.0671334	1.86935	0.937919		-1.13332	1.07614	0 0 ↑	superoxide			OK
	contig2000Sep131300_3900	AN4837.2	gi|19115409|ref|NP_594497.1| putative transcriptional regulatory protein [Schizosaccharomyces pombe] (Evalue:6E-88)	(Evalue:6E-88)	-0.485596	0.0812903		-0.0643464	-1.14152	-1.00926	-1.56657	-0.852575	-0.383758	-1.27831	-0.832602	-0.23046	-0.089817		-0.60487	-0.52342	0 ↓ 0	?	yes (↓)		OK
	meaB	AN4900.2	meaB [Emericella nidulans]	E. nidulans	3.29455	4.39814	5.83496	-1.55024	-0.264081			3.06919	-1.11614	2.6343	-0.0844416	5.11324	4.95083	1.42727	1.81238	2.14708	↑ ↑ ↑	GSH/GSSG
	StuA	AN5836.2	cell pattern formation-associated proteinAspergillus nidulans	(Evalue: 0)										-2.53069							0 0 0	?		yes (↓)
	contig2000Sep131300_614	AN5836.2	gi|33465815|gb|AAA33325.2| cell pattern formation-associated protein [Emericella nidulans] (Evalue:0), essential for cleistothecia formation	(Evalue:0)								-0.057387			0.0677186		1.29103		-0.483048	-1.02266	0 0 ↑	superoxide
	contig2000Sep131300_1868	AN5955.2	gi|128340|sp|P28348|NIRA_EMENI NITROGEN ASSIMILATION TRANSCRIPTION FACTOR NIRA; (Evalue:1E-39)	(Evalue:1E-39)															2.58735		0 0 ↑	superoxide
	contig2000Sep131300_2955	AN5966.2	gi|27450539|gb|AAO14631.1| RfeC [Emericella nidulans] (Evalue:0)	(Evalue:0)	0.207998	-0.691111	0.218062	1.73801	-0.520394	-1.02452		-0.383063	-0.01008	-0.0740337	0.531816		-0.40431		-0.28481	0.423115	0 ↓ 0	?	yes (↑)		OK
	contig2000Sep131300_1925	AN6194.2	gi|37788646|gb|AAR02857.1| BroA [Emericella nidulans] (Evalue:0)	(Evalue:0)	-0.151053	-0.169942	6.77768	0.378343		2.08699		-1.05399	0.508184		0.317463		0.0813519			-0.455047	↑ ↑ 0	?
	creA	AN6195.2	carbon catabolite repressor [Emericella nidulans]	E. nidulans					0.505621			0.821733		-4.11535	-0.322653		0.413459		1.82824		0 0 ↑	superoxide		yes (↓)
	contig2000Sep131300_1980	AN6293.2	gi|6325124|ref|NP_015192.1| Regulator of drug sensitivity Rds2p [Saccharomyces cerevisiae] (Evalue:e-115)	(Evalue:e-115)			-0.748107	-1.39569				-1.85022	0.0023323				0.136725		-0.327563		0 ↓ 0	?	yes (↓)
	contig2000Sep131300_3433	AN6343.2	gi|19114638|ref|NP_593726.1| putative transcriptional repressor [Schizosaccharomyces pombe] (Evalue:e-126)	(Evalue:e-126)	0.0410991	0.170006	-0.431971	1.18448	-1.43857	0.048889	1.1168	0.0203401	-0.117266	0.407791	-0.844781	-1.74213	-0.64981		-0.506598	-0.764656	0 ↑ ↓	?	yes (↑ ↓)		OK
	contig2000Sep131300_993	AN6343.2	gi|19114638|ref|NP_593726.1| putative transcriptional repressor [Schizosaccharomyces pombe] (Evalue:e-126)	(Evalue:e-126)	0.290809	-0.11737	0.113387	0.20393	-2.15427	-0.653628		-1.39177	0.0360187		1.04833		1.17852		-1.69388	0.151666	0 ↓ ↑	?	yes (↓)		OK
	contig2000Sep131300_1206	AN7441.2	gi|28279143|gb|AAH45889.1| BRG1/brm-associated factor 53A [Danio rerio] (Evalue:5E-75), SWI/SNF family of complexes, which are conserved from yeast to humans, are ATP-dependent chromatin-remodeling enzymes required for the transcription of a number of genes in yeast	(Evalue:5E-75)	0.1262	0.774095	1.31912			-0.0407139		0.46923		-0.414432	-0.402008		1.09531		0.395722	0.650094	↑ 0 ↑	?			OK
	hapB	AN7545.2	hapb [Emericella nidulans]	E. nidulans								1.50259	0.734145				-3.28128				0 ↑ ↓	?
	aflR	AN7820.2	sterigmatocystin biosynthesis regulatory protein [Emericella nidulans]	E. nidulans				2.55956				0.116413					1.01408		0.0347296	3.7647	0 0 ↑	superoxide	yes (↑)
	nmrA	AN8168.2	nitrogen metabolite repression regulator [Emericella nidulans]	E. nidulans		-0.42749	-0.098069		1.86948			0.238795	1.95834			3.84601	0.531218		-1.16446		0 0 ↑	superoxide	yes (↑)	yes (↑)
	contig2000Sep131300_2653	AN8450.2	gi|19075647|ref|NP_588147.1| putative SIR2-like transcriptional regulatory protein [Schizosaccharomyces pombe] (Evalue:4E-56)	(Evalue:4E-56)	-0.172598	0.73337	1.13926	0.497779	-0.76954			0.737616	0.458819		0.121775		0.761137	0.402396	0.0808257	0.125832	↑ 0 0	?
	contig2000Sep131300_3099	AN8450.2	gi|19075647|ref|NP_588147.1| putative SIR2-like transcriptional regulatory protein [Schizosaccharomyces pombe] (Evalue:4E-56)	(Evalue:4E-56)	0.31801	0.212102	-0.0670179	-0.804234	-0.148297	0.410334		-1.05428	0.186915		1.01327	-0.883979	-0.520703		0.319765	0.0099392	0 ↓ 0	?			OK
	areA	AN8667.2	nitrogen regulatory protein [Emericella nidulans]	E. nidulans	0.190194	0.186639		0.57744				-0.0905715	1.26305		1.69426		-0.312345		-0.137659	2.27724	0 0 ↑	superoxide		yes (↑)
	contig2000Sep131300_2754	AN8902.2	gi|19115383|ref|NP_594471.1| putative transcriptional activator protein [Schizosaccharomyces pombe] (Evalue:3E-41)	(Evalue:3E-41)	-0.39783	0.391101	1.48409	-0.0657639	0.998835	-0.953876		0.215439	-0.172437		-1.14745	1.97974	0.253849		0.217732	-0.357823	↑ 0 ↑	?		yes (↓)	OK
	alcR	AN8978.2	ethanol regulon regulatory protein [Emericella nidulans] AlcR - + regulator of Alc regulon, This protein positively controls the expression of three genes of the ethanol regulon, alcA coding for alcohol dehydrogenase I, aldA coding for aldehyde dehydrogenase, and alcR itself. It also negatively controls the expression of the gene coding for alcohol dehydrogenase II. The alcR gene is inducible, au…	E. nidulans	-0.836197	0.963982		0.237702			-0.53264	3.54995	0.934431	2.43718	3.74032		4.1255		0.505739	4.76762	0 ↑ ↑	peroxide			OK
	contig2000Sep131300_1531	AN9397.2	gi|20330485|emb|CAC88375.1| transcription factor [Emericella nidulans] (Evalue:e-152)	(Evalue:e-152)	-0.52483	-0.561337	0.404928	0.8513	0.296318	-0.638658	-1.38252	-0.0479475	1.07429	-0.223793	-0.369397	-0.44847	0.45676	-1.14685	-0.522975	-0.560673	0 ↓ ↓	peroxide			OK
	contig2000Sep131300_1555	AN9397.2	gi|20330485|emb|CAC88375.1| transcription factor [Emericella nidulans] (Evalue:e-152)	(Evalue:e-152)	-0.173052	-0.0923269	0.568513	-0.0930819	-0.0668366	-0.640911	-1.20313	0.0617132	0.377011	-1.3769	-0.371308	-0.118545	0.411478	-0.458158	0.180074	0.452393	0 ↓ 0	?			OK
	contig2000Sep131300_3616	AN9397.2	gi|20330485|emb|CAC88375.1| transcription factor [Emericella nidulans] (Evalue:e-152)	(Evalue:e-152)	-0.377426	0.292656	0.783831	-0.709566	-0.190457	-0.0838088	0.211801	0.324191	0.0381521	-0.531245	0.55264	-0.0879459	-0.522138	-0.295546	1.11779	-0.961483	0 0 ↑	superoxide			OK
	contig2000Sep131300_1923	AN9437.2	gi|19112796|ref|NP_596004.1| hypothetical zinc finger protein [Schizosaccharomyces pombe] (Evalue:4E-46)	(Evalue:4E-46)	-0.0713477	-0.430417	-1.83429	0.646103	0.751089	-0.433577	0.0677776	-0.892706	0.121864	-6.79949	0.489586	-1.73233	-2.34873	-0.858561	-2.72048	-2.15298	↓ 0 ↓	?		yes (↓)	OK
	amdX	AN9492.2	binding regulatory proteinAspergillus nidulans	(Evalue: 0)								3.1993									0 ↑ 0	?
	contig2000Sep131300_3943	No AN_pep found	HapC hapC gene, complete cdsLength = 3618 e: 0.0 [Emericella nidulans] Putative component of CCAAT binding complex regulating the amdS gene (acetamidase) of E. nidulans	(Evalue: 0.0)	-0.108152	-1.14645						-1.10199			0.411169		-0.450324		0.210971		↓ ↓ 0	?
	contig2000Sep131300_1972	No AN_pep found	pacC gene for DNA binding proteinLength = 3371 e: 3e-067 [Emericella nidulans] mediates regulation of both acid- and alkaline-expressed genes by ambient pH	(Evalue: 3e-067)	0.234962	0.773263	0.766401	-2.23306	0.609402			-0.852798	-0.368509		0.614871		-0.510701		1.08176	1.68577	0 0 ↑	superoxide	yes (↓)
	contig2000Sep131300_615	No AN_pep found	cell pattern formation-associated protein StuAge e: 7e-097 [Emericella nidulans] cleistothecia formation	(Evalue: 7e-097)	-0.435249	-0.762477		0.414861		-1.56103		-0.0579409			0.294971					-2.05668	0 ↓ ↓	peroxide
	contig2000Sep131300_4343	No AN_pep found	siderophore biosynthesis repressor SREA sreAgene e: 1e-121 [Emericella nidulans]	(Evalue: 1e-121)	-0.113479	-0.0349428	0.0650662	-0.350388	0.815585	-0.0895736		-0.731431	0.264012	0.101274	0.0666149		-1.90577		0.464968	-0.685008	0 0 ↓	superoxide			OK
Ubiquitin labeling and protein degradation
	contig2000Sep131300_4250	AN0122.2	gi|26984237|gb|AAN85210.1| mitochondrial ATP-dependent protease Lon [Mus musculus] (Evalue:e-118)	(Evalue:e-118)	0.129118	0.10174	1.14808	0.231459	-0.40947	-0.0305012	0.121558	-0.0404215	0.113227	0.572884	-0.144589	0.114721	0.495238	-0.688555	0.866557	1.10746	↑ 0 ↑	?			OK
	contig2000Sep131300_813	AN0125.2	gi|19112963|ref|NP_596171.1| 26s proteasome regulatory subunit mts4 [Schizosaccharomyces pombe] (Evalue:0)	(Evalue:0)	0.0842687	-0.125513	0.923587	1.27999	0.578335	0.0144118	0.701431	0.158034	0.418341		-0.244957	-0.0904899	0.511201		-0.0704614	-0.151123	0 0 0	?	yes (↑)
	contig2000Sep131300_1877	AN0226.2	gi|18376280|emb|CAD21393.1| probable ubiquitin-conjugating enzyme CDC34 [Neurospora crassa] (Evalue:3E-54)	(Evalue:3E-54)		0.879845						-1.35247			0.0294937		-0.0544636			-1.08481	0 ↓ ↓	peroxide
	contig2000Sep131300_2549	AN0295.2	gi|6319647|ref|NP_009729.1| Nuclear pore or nuclear pore-associated protein required for (Evalue:0), Endoplasmic reticulum and nuclear membrane protein, forms a complex with Cdc48p and Ufd1p that recognizes ubiquitinated proteins in the endoplasmic reticulum and delivers them to the proteasome for degradation Npl4p [Saccharomyces cerevisiae]	(Evalue:0)	0.0034161	0.500515	-0.456211	0.652551			0.706966	0.316435	0.774279	0.140064	-0.744218	-0.598536	1.05256		-0.222232	0.0521986	0 0 ↑	superoxide			OK
	contig2000Sep131300_3559	AN1440.2	gi|19114932|ref|NP_594020.1| tat-binding homolog 7, AAA ATPase family protein [Schizosaccharomyces pombe] (Evalue:0)	(Evalue:0)	-0.0245996	0.0468733	1.10848	-0.0295395	-0.036787	0.0308183	-0.773321	0.272623	0.479299	-0.293892	0.0832002	0.339586	0.0979157	0.140323	0.667936	0.258577	↑ 0 0	?			OK
	contig2000Sep131300_2822	AN1746.2	gi|20141955|sp|Q10435|YDE1_SCHPO Probable ubiquitin fusion degradation protein C12B10.01c [Schizosaccharomyces pombe] (Evalue:0)	(Evalue:0)	0.135292	-0.239057	-1.35579	0.610738	0.137258	0.13835	0.409375	-0.578056	1.08103	0.577174	-0.936557	0.0876381	0.0298956	0.937325	-1.49266	-2.08377	↓ 0 ↓	?		yes (↑)	OK
	contig2000Sep131300_726	AN1757.2	gi|1172601|sp|Q09682|PSA4_SCHPO Probable proteasome subunit alpha type 4 [Schizosaccharomyces pombe] (Evalue:2E-99)	(Evalue:2E-99)	-0.330201	-0.0314917	-0.751335	-0.726686	0.0583387	0.0073963		-0.542152			-0.327597	-1.50462	-1.50376			-0.759221	0 0 ↓	superoxide			OK
	contig2000Sep131300_1576	AN1761.2	gi|19113409|ref|NP_596617.1| ubiquitin conjugating enzyme [Schizosaccharomyces pombe] (Evalue:8E-57)	(Evalue:8E-57)	0.465262	0.389653	-0.290246	-0.357994	1.51354	0.145708	0.861792	0.196803	-0.632666	-0.182096	1.02241	0.821818	0.903541	1.07226	0.969882	1.02384	0 0 ↑	superoxide	yes (↑)	yes (↑)	OK
	contig2000Sep131300_3800	AN1966.2	gi|32418136|ref|XP_329546.1| related to TOM1 protein [MIPS] [Neurospora crassa] (Evalue:0)	(Evalue:0)	-0.920918	0.35831	0.501933	-0.223721	-1.47427	-2.55941		2.0917	1.22352		0.171646	-0.750763	-0.305519	-0.265813	-0.0881748	0.25252	0 ↓ 0	?	yes (↓)		OK
	contig2000Sep131300_1727	AN2000.2	gi|6322989|ref|NP_013061.1| UBI4 locus contains five-six tandem, in-frame copies of ubiquitin Ubi4p [Saccharomyces cerevisiae] (Evalue:e-168)	(Evalue:e-168)	1.40682	1.60664	0.701208	0.457948		0.255341	-0.0102071	1.89856	1.20026		0.508452	1.96253	2.01269		0.959671	3.30349	↑ ↑ ↑	GSH/GSSG			OK
	contig2000Sep131300_4364	AN2174.2	gi|25293654|pir||T50344 poly(A)+ RNA transport protein Ptr3p [Schizosaccharomyces pombe] (Evalue:0)	(Evalue:0)	-0.259479	-0.567725	0.343523	0.323793	0.135428	-0.897818	0.219905	-0.0288862	0.19451	0.553491	0.28516	-1.2494	-0.456187	-0.190568	0.0724583	-0.275655	0 0 ↓	superoxide			OK
	contig2000Sep131300_4491	AN2174.2	gi|25293654|pir||T50344 poly(A)+ RNA transport protein Ptr3p [Schizosaccharomyces pombe] (Evalue:0)	(Evalue:0)	-0.236339	0.0758582	1.22762	0.148887	0.07199	-0.538362		-0.0094821	0.1057		-0.0186962	0.0510458	0.595524		1.25007	1.55254	↑ 0 ↑	?			OK
	contig2000Sep131300_459	AN2174.2	gi|25293654|pir||T50344 poly(A)+ RNA transport protein Ptr3p [Schizosaccharomyces pombe] (Evalue:0)	(Evalue:0)	-0.131794	-0.315636	0.995412	1.19623	-0.348073	-0.257036		1.09873	0.835921	0.288531	-0.0650261	0.962948	0.860756	1.64761	0.0470209	0.380614	0 ↑ ↑	peroxide	yes (↑)		OK
	contig2000Sep131300_1182	AN2904.2	gi|3024439|sp|P78578|PRS6_ASPNG 26S protease regulatory subunit 6B homolog [Aspergillus niger] (Evalue:0)	(Evalue:0)	-0.22278	-0.201631	-1.9781	1.55895		-0.284842		0.437636	1.80106		-0.643829		-0.92615		-0.0672088	-1.08283	↓ 0 ↓	?		yes (↑)	OK
	contig2000Sep131300_1388	AN2917.2	gi|32419100|ref|XP_330028.1| probable 26S proteasome regulatory particle chain RPT1 [MIPS] [Neurospora crassa] (Evalue:0)	(Evalue:0)	-0.108568	-0.130058	1.1936	0.450484	0.501897	-0.355493	-0.23345	0.446775	0.273934	3.0537	-0.937216	-0.373577	-0.476662		0.585871	0.339214	↑ 0 0	?		yes (↑)	OK
	contig2000Sep131300_3479	AN3019.2	gi|1709170|sp|P50524|RPNC_SCHPO 26S proteasome regulatory subunit rpn12 [Schizosaccharomyces pombe] (Evalue:1E-51)	(Evalue:1E-51)	-0.0126675	-0.375853	-0.895288	-1.13001	0.167937	-0.312224		-0.403676	-0.843104		-0.395354	0.181009	-0.0456952	-0.831161	-1.5938	-2.15323	0 0 ↓	superoxide	yes (↓)		OK
	contig2000Sep131300_4526	AN3587.2	gi|15637187|gb|AAL04454.1| CREB [Emericella nidulans] (Evalue:0)	(Evalue:0)	-0.129554	-0.184128	-0.339215	0.663432		0.458656	0.0098349	-0.175877	-2.39029	0.101697	0.199706	1.80156	0.231564		1.14139	0.696001	0 0 ↑	superoxide		yes (↓)	OK
	contig2000Sep131300_513	AN3644.2	gi|27948830|gb|AAO25616.1| MMS2 [Kluyveromyces delphensis] (Evalue:3E-44)	(Evalue:3E-44)	-0.661596	-0.190728	0.259586	0.739741	-0.543436			0.759265	-0.600555		1.47427		-0.466629		0.112276		0 0 0	?		yes (↑)
	contig2000Sep131300_694	AN3923.2	gi|3915187|sp|O60152|UBR1_SCHPO N-end-recognizing protein (Ubiquitin-protein ligase E3 component) [Schizosaccharomyces pombe] (Evalue:e-178)	(Evalue:e-178)	-0.184937	1.29222	0.428274	-0.278098	-1.00135	0.0410641	0.616739	1.81965	1.52092	0.719827	-0.0621489	0.139566	1.56992	0.0757494	-0.69453	0.540164	↑ ↑ ↑	GSH/GSSG			OK
	contig2000Sep131300_1196	AN4200.2	gi|18376293|emb|CAD21405.1| related to protein GRR1 [Neurospora crassa] (Evalue:0), F-box protein component of the SCF ubiquitin-ligase complex, required for Cln1p and Cln2p degradation involved in carbon catabolite repression, glucose-dependent divalent cation transport, high-affinity glucose transport, and morphogenesis Grr1p [Saccharomyces cerevisiae]	(Evalue:0)	0.476081	-0.0788751	-2.4025	-0.834599		-0.0073792		-3.97872	-0.733119		1.55391	0.73588	1.47489	1.02817	1.6326	0.590163	↓ ↓ ↑	?			OK
	contig2000Sep131300_3325	AN4236.2	gi|6324691|ref|NP_014760.1| Probable 26S protease subunit and member of the CDC48/PAS1/SEC18 Rpt5p [Saccharomyces cerevisiae] (Evalue:e-170)	(Evalue:e-170)	0.0664716	0.192407	-2.33992			0.868502		-2.33608	0.771788			0.774985	1.20742				↓ ↓ ↑	?
	contig2000Sep131300_374	AN4236.2	gi|6324691|ref|NP_014760.1| Probable 26S protease subunit and member of the CDC48/PAS1/SEC18 Rpt5p [Saccharomyces cerevisiae] (Evalue:e-170)	(Evalue:e-170)	0.0551793	0.166169	-0.428732	0.097585	0.575242	-0.450195	0.160937	-0.267374	9.4451e-05	1.00958	0.0327607	-1.25764	-1.87225	-0.846331	-1.7157	-1.88295	0 0 ↓	superoxide		yes (↑)	OK
	contig2000Sep131300_2385	AN4775.2	gi|27503944|gb|AAH42325.1| Similar to proteasome (prosome, macropain) 26S subunit, non-ATPase, (Evalue:e-108), Proteasome (prosome, macropain) 26S subunit, non-ATPase, 12 [Danio rerio], psmd12	(Evalue:e-108)	-0.185914	-0.844531	-0.684801	1.06271	-0.496392	-0.061938	0.0692033	-0.244556	0.465595	0.349997	0.344751	-0.65333	-0.28111		-0.0140115	0.0229774	0 0 0	?	yes (↑)
	contig2000Sep131300_603	AN5451.2	gi|38566966|emb|CAE76267.1| related to ubiquitin-like protein DSK2 [Neurospora crassa] (Evalue:6E-70)	(Evalue:6E-70)	0.117486	0.129103	0.923418	-0.213417	0.215581			1.08836	0.266964		0.421148		0.294131		0.586274	0.0658495	0 ↑ 0	?
	contig2000Sep131300_2362	AN5675.2	gi|19115430|ref|NP_594518.1| ubiquitin regulatory domain (UBX) protein [Schizosaccharomyces pombe] (Evalue:1E-47)	(Evalue:1E-47)	0.46972		-5.48439	2.79833		-0.147818		-0.316379					0.420278			1.30688	↓ 0 ↑	?
	contig2000Sep131300_2363	AN5675.2	gi|19115430|ref|NP_594518.1| ubiquitin regulatory domain (UBX) protein [Schizosaccharomyces pombe] (Evalue:1E-47)	(Evalue:1E-47)	-0.0151024	0.141643	0.538319		-0.269104	0.0347197		0.209298	0.104836		-0.169406	2.32884	0.163212		-0.113287	1.14087	0 0 ↑	superoxide			OK
	contig2000Sep131300_137	AN5784.2	gi|6319430|ref|NP_009512.1| proteasome subunit Pre7p [Saccharomyces cerevisiae] (Evalue:e-103)	(Evalue:e-103)	-0.21206	-0.611983	0.54894	0.30712	0.644984	-0.355529	-1.0094	-0.284736	0.363082	0.880144	-0.123373	-0.208647	0.0540908	0.22241	0.0024593	0.463043	0 ↓ 0	?			OK
	contig2000Sep131300_4547	AN5793.2	gi|6324938|ref|NP_015007.1| proteasome component YC1 (protease yscE subunit 1) Pre10p Pre10p [Saccharomyces cerevisiae] (Evalue:e-103)	(Evalue:e-103)	0.178394	0.0785337	-1.64037	-0.544752	0.295345	-0.01244	0.850097	-1.50444	-0.19003	-1.56296	-0.687113	0.383787	-0.374276		0.173552	0.176649	↓ ↓ 0	?			OK
	contig2000Sep131300_4577	AN5793.2	gi|6324938|ref|NP_015007.1| proteasome component YC1 (protease yscE subunit 1) Pre10p Pre10p [Saccharomyces cerevisiae] (Evalue:e-103)	(Evalue:e-103)	-0.409303	-0.457425	-0.0153851	1.06664	0.158215	-0.623979	-1.15295	-2.55337	-0.299179		2.44291	-0.924543	-2.24037				0 ↓ ↓	peroxide	yes (↑)
	contig2000Sep131300_2597	AN6193.2	gi|14719366|gb|AAK73158.1| lon proteinase [Paracoccidioides brasiliensis] (Evalue:0)	(Evalue:0)	-0.27757	-0.0452659	-0.253825	-0.122131		0.0578117	0.0800808	-0.0010127	0.30484	0.308614	0.427494	1.16737	1.17202		1.10985	0.671092	0 0 ↑	superoxide			OK
	contig2000Sep131300_3068	AN6354.2	gi|19076030|ref|NP_588530.1| putative ubiquitin carboxyl-terminal hydrolase [Schizosaccharomyces pombe] (Evalue:e-158)	(Evalue:e-158)	-0.0666889	1.30239	0.693824	0.69871	-2.75403	-0.843465	1.59449	1.50427	0.397829		0.831982	0.8626	2.20191		0.22375	1.31789	↑ ↑ ↑	GSH/GSSG			OK
	contig2000Sep131300_1059	AN6547.2	gi|19115013|ref|NP_594101.1| proteasome subunit C2 [Schizosaccharomyces pombe] (Evalue:e-100)	(Evalue:e-100)	-0.499395	-0.480668	-0.0444119	-0.210419	-0.811583	-0.376283	0.0165853	0.276102	-0.72564	-0.162854	-0.363978	1.44978	-0.0731983	-0.250526	0.486206	0.292707	0 0 ↑	superoxide			OK
	contig2000Sep131300_2633	AN6988.2	gi|32409475|ref|XP_325218.1| probable 26S proteinase subunit protein [MIPS] [Neurospora crassa] (Evalue:0)	(Evalue:0)	-0.0054315	0.438463				0.608568		-3.01105			3.35569		0.27124				0 ↓ 0	?
	contig2000Sep131300_482	AN6988.2	gi|32409475|ref|XP_325218.1| probable 26S proteinase subunit protein [MIPS] [Neurospora crassa] (Evalue:0)	(Evalue:0)	-0.436794	-0.426155	-1.01957			-0.114621		0.124157					-0.116137		1.91119		↓ 0 ↑	?
	contig2000Sep131300_3501	AN7254.2	gi|28394450|gb|AAM08677.1| Cdc48p [Aspergillus fumigatus] (Evalue:0), Spindle disassembly at the end of mitosis	(Evalue:0)											-1.26134					-2.63408	0 0 ↓	superoxide		yes (↓)
	contig2000Sep131300_970	AN7254.2	gi|28394450|gb|AAM08677.1| Cdc48p [Aspergillus fumigatus] (Evalue:0), Spindle disassembly at the end of mitosis	(Evalue:0)	0.801943	1.43964	1.14538	5.05016		0.904891	0.0467915	1.51572	1.71988	-0.0294274	0.345423	0.756611	1.51528	1.06877	1.08423	1.292	↑ ↑ ↑	GSH/GSSG			OK
	contig2000Sep131300_4146	AN7428.2	gi|22550098|ref|NP_083111.1| AGP7 [Mus musculus] (Evalue:e-121), Ubiquitin activating E1 enzyme-like protein	(Evalue:e-121)	-0.333103	0.049521	-0.350602	-1.56429	0.315709	-0.0022756		-0.345984	0.102627	-0.893124	-0.0088842		-1.10916		-0.547083	-1.09083	0 0 ↓	superoxide	yes (↓)		OK
	contig2000Sep131300_1037	AN4872.2	gi|6690640|gb|AAF24230.1| UBI1 [Emericella nidulans] (Evalue:9E-65), ubiquitin	(Evalue:9E-65)	-0.30487	-0.0797021		0.588223	2.11018	-0.456726	0.530781	-1.55317	-0.366035		0.0905014	-1.66708	-2.60949			-3.08371	0 ↓ ↓	peroxide	yes (↑)		OK
Replication, cell division cycle and development
Replication and DNA repair
	AMA1_gene_repeat_region		gi|1679600|emb|X78051.1|ANAMA1[1679600] terminal inverted repeat [Emericella nidulans]	E. nidulans				-1.40577	-0.369522			2.23509	-0.310926		0.0302761	0.725029			-0.371236	-0.488604	0 ↑ 0	?	yes (↓)
	contig2000Sep131300_1878	AN0596.2	gi|12082087|dbj|BAB20761.1| UV-damaged DNA binding protein [Oryza sativa (japonica cultivar-group)] (Evalue:e-109)	(Evalue:e-109)	-0.488449		-0.0684274					0.426291	0.693718		1.75427		-0.365789				0 0 0	?		yes (↑)
	contig2000Sep131300_1646	AN0733.2	gi|529954|gb|AAA20819.1| histone H3 [Emericella nidulans] (Evalue:8E-69)	(Evalue:8E-69)											-3.09381					-6.2722	0 0 ↓	superoxide		yes (↓)
	sagA	AN1023.2	sensitivity to dna-damaging agents [Emericella nidulans]	E. nidulans								-0.305317							1.81755	3.35928	0 0 ↑	superoxide
	contig2000Sep131300_2664	AN1782.2	gi|30578432|ref|NP_849179.1| RIKEN cDNA 0610012J09 [Mus musculus] (Evalue:2E-70), chromatin silencing	(Evalue:2E-70)	0.0418126	-0.577308	-2.36601	-1.35755		-0.497501		-2.32131	1.47734		-0.870509		-1.37378			-1.11753	↓ ↓ ↓	GSH/GSSG
	contig2000Sep131300_1885	AN2294.2	gi|32412484|ref|XP_326722.1| probable histone acetyltransferase [MIPS] [Neurospora crassa] (Evalue:0)	(Evalue:0)	0.0233239	-0.424626	-0.36584	0.756063		-0.160837	0.335799	-0.86511	1.93605		-0.531568	-1.51552	-1.14086		0.120844	0.257389	0 0 ↓	superoxide		yes (↑)	OK
	contig2000Sep131300_2338	AN2298.2	gi|6325438|ref|NP_015506.1| along with Uba2p forms a heterodimeric activating enzyme for Smt3p [Saccharomyces cerevisiae] (Evalue:e-100)	(Evalue:e-100)				-0.031954				0.179582		-1.33662	-0.686389				0.308642	0.118719	0 0 0	?		yes (↓)
	contig2000Sep131300_1093	AN2862.2	gi|19114590|ref|NP_593678.1| putative chromosome segregation protein [Schizosaccharomyces pombe] (Evalue:2E-47)	(Evalue:2E-47)	-0.138884	0.572044	-0.385337	0.199746	2.40585	-0.97596		0.991728		0.313103	0.39413		0.883531		-0.0910063	0.574327	0 0 0	?	yes (↑)
	nimP	AN3067.2	dna polymerase epsilon homolog [Emericella nidulans]	E. nidulans											1.35826				-1.91876		0 0 ↓	superoxide		yes (↑)
	contig2000Sep131300_97	AN3444.2	gi|19115889|ref|NP_594977.1| putative helicase [Schizosaccharomyces pombe] (Evalue:e-148)	(Evalue:e-148)	-0.367822	-0.90331	-1.28757	0.607097	0.909675	-0.435843	0.285882	-1.22621	0.171774	0.392486	0.180278	-1.44545	-2.13476	-1.72629	-2.15944	-2.98003	↓ ↓ ↓	GSH/GSSG			OK
	contig2000Sep131300_2165	AN3460.2	gi|19113116|ref|NP_596324.1| putative atp-dependent rna helicase ste13p [Schizosaccharomyces pombe] (Evalue:e-168)	(Evalue:e-168)	-0.603722	-1.01668	-0.455903	0.471154	0.270701	-0.542432		0.0447859	0.608044	1.05022	0.58038	-1.13064	-0.154604		-0.0634059	0.58671	↓ 0 ↓	?		yes (↑)	OK
	contig2000Sep131300_1667	AN3468.2	gi|121996|sp|P08844|H2A_EMENI Histone H2A [Emericella nidulans] (Evalue:2E-50)	(Evalue:2E-50)	-0.551816	-0.978102			1.14781	-0.089615	0.0720595	-1.31229	-0.457157		0.596595	0.0278489	-1.2137		-0.385324		0 ↓ ↓	peroxide	yes (↑)		OK
	contig2000Sep131300_1655	AN3469.2	gi|122046|sp|P23754|H2B_EMENI Histone H2B [Emericella nidulans] (Evalue:9E-44)	(Evalue:9E-44)	-0.277167	-1.85092	-2.13349	-0.716176	0.304101	0.193654	-0.336473	-1.17272	-0.359324	-0.214282	0.170343	-0.67027	-1.2546	-0.846328	-0.504342	-1.51416	↓ ↓ ↓	GSH/GSSG			OK
	contig2000Sep131300_2412	AN3811.2	gi|21622371|emb|CAD37001.1| related to DNA repair protein RAD26 [Neurospora crassa] (Evalue:0)	(Evalue:0)	0.025131	0.16461	-2.16841	-0.42626	0.126899			-2.1626	-2.30561		0.632097		-1.21023		0.719372	0.854275	↓ ↓ ↓	GSH/GSSG
	contig2000Sep131300_2413	AN3811.2	gi|21622371|emb|CAD37001.1| related to DNA repair protein RAD26 [Neurospora crassa] (Evalue:0)	(Evalue:0)	-1.07145	-0.838625				-1.69475	0.71371	-2.18223			-0.128467	-1.21199				0.197021	↓ ↓ ↓	GSH/GSSG
	contig2000Sep131300_2797	AN3890.2	gi|19115556|ref|NP_594644.1| putative dna repair protein [Schizosaccharomyces pombe] (Evalue:e-130)	(Evalue:e-130)	-0.0023022	-0.333021	-0.761552	-0.622451	-0.194884	-0.584222		0.330587	1.28344		-0.895086		-0.0695782		0.267784	0.350614	0 0 0	?		yes (↑)
	nimX	AN4182.2	dna replication licensing factor [Emericella nidulans]	E. nidulans		0.923909	2.87881	-1.56529				0.32723	-2.28513		0.817743		0.567738		0.553442	3.0028	↑ 0 ↑	?		yes (↓)
	contig2000Sep131300_2491	AN4187.2	gi|11359241|pir||T40642 probable helicase - fission yeast [Schizosaccharomyces pombe]) (Evalue:0)	(Evalue:0)	-0.351323	0.32052	-0.034351		0.15428	0.1692		-0.3088			0.766782	-0.453183	-1.35371				0 0 ↓	superoxide
	contig2000Sep131300_2493	AN4187.2	gi|11359241|pir||T40642 probable helicase - fission yeast [Schizosaccharomyces pombe]) (Evalue:0)	(Evalue:0)	-0.420149	-1.48908	0.528624	-0.397464	0.0036696	-0.76893	-1.14727	0.0284417	-0.0788606	-0.131307	0.214064	0.451719	0.506572	0.618312	0.374529	0.0242122	↓ ↓ 0	?			OK
	contig2000Sep131300_2943	AN4187.2	gi|11359241|pir||T40642 probable helicase - fission yeast [Schizosaccharomyces pombe]) (Evalue:0)	(Evalue:0)	-0.89113		-10.4168					0.168641	3.36736				0.171767				↓ 0 0	?		yes (↑)
	contig2000Sep131300_1793	AN5165.2	gi|5853268|gb|AAD54395.1| putative rad26 homolog uvsD [Emericella nidulans] (Evalue:0)	(Evalue:0)	0.597757	-0.166446						-0.216521			0.244849	-1.07662	-1.28051			-1.89432	0 0 ↓	superoxide
	TOP	AN5406.2	topoisomerase_i [Emericella nidulans]	E. nidulans				2.30047	-0.0539293			2.25272	0.569095				1.45796				0 ↑ ↑	peroxide	yes (↑)
	contig2000Sep131300_157	AN5452.2	gi|40788938|dbj|BAA32662.2| KIAA0017 protein [Homo sapiens] (Evalue:0)	(Evalue:0)	0.148208	0.0153603	-0.939802	0.90426	0.477477	0.418433	-0.764776	-0.490879	0.845928	0.456403	0.160807	-1.18323	0.0122737	-0.43754	0.0189644	-0.0031733	0 0 ↓	superoxide			OK
	contig2000Sep131300_3949	AN5527.2	gi|7384851|dbj|BAA93079.1| Rad54 homolog [Neurospora crassa] (Evalue:0)	(Evalue:0)	0.234467	0.269332	0.412287	-0.150985	-0.252565	-0.3447		-0.253074	-0.458212	-1.17161	-0.213645		0.32578	0.084682	-0.233892	-0.188527	0 0 0	?		yes (↓)
	contig2000Sep131300_2368	AN5620.2	gi|28881347|emb|CAD70389.1| related to DNA Polymerase iota (POLI) [Neurospora crassa] (Evalue:e-104)	(Evalue:e-104)	-0.22312	0.27761	2.10501	-0.549015	-1.35434	0.16947	0.105278	0.84416	-1.14698	-1.57177	-0.588117	0.0099202	0.388496		1.23693	0.661859	↑ 0 ↑	?		yes (↓)	OK
	contig2000Sep131300_3756	AN5640.2	gi|39979199|emb|CAE85570.1| related to histone acetyltransferase [Neurospora crassa] (Evalue:0)	(Evalue:0)	-0.0920775	-0.0059517	0.238883	-0.136308	0.519382	-0.0690097	-1.00118	-0.189077	-0.451608	1.62833	0.130524	-0.155593	0.0731027	-0.0374035	0.805587	0.269763	0 ↓ 0	?			OK
	contig2000Sep131300_3061	AN5932.2	gi|6018683|emb|CAB57881.1| DNA-directed DNA polymerase [Schizosaccharomyces pombe] (Evalue:0)	(Evalue:0)	0.0349095	1.01719	1.40748	0.0489654	-1.20183	-0.857623	-0.239888	2.56309	0.983722		0.204535	0.112237	0.589707	0.932512	0.113713	0.832032	↑ ↑ 0	?			OK
	contig2000Sep131300_3191	AN6222.2	gi|6013098|emb|CAB57331.1| SPAC824.01 [Schizosaccharomyces pombe] (Evalue:7E-97)	(Evalue:7E-97)	0.0354119	0.638724		0.413378		-1.00691		0.0066916			2.37047		-0.784339		0.626201	0.268511	0 ↓ 0	?			OK
	uvsF	AN6303.2	homology to dna replication factor c [Emericella nidulans]	E. nidulans		-0.630656	3.30982		-0.443727			1.8287	-0.0145605		0.880078		1.66928		0.835057	0.891062	↑ ↑ ↑	GSH/GSSG
	contig2000Sep131300_4424	AN6517.2	gi|28950096|emb|CAD70859.1| probable REPLICATION FACTOR C (40 KDA SUBUNIT) [Neurospora crassa] (Evalue:e-137)	(Evalue:e-137)		0.0959635						-1.00391					0.494953				0 ↓ 0	?
	contig2000Sep131300_436	AN6638.2	gi|28208637|gb|AAO37378.1| c5 cytosine methyltransferase DmtA [Emericella nidulans] (Evalue:0)	(Evalue:0)	0.423603	0.57998	1.1699		-0.488785			0.226374	0.698079		0.294512		0.280123			0.80381	↑ 0 0	?
	contig2000Sep131300_2522	AN6694.2	gi|39644454|gb|AAH06278.2| CTF18, chromosome transmission fidelity factor 18 homolog [Homo sapiens] (Evalue:7E-40)	(Evalue:7E-40)	0.448538	0.0079288	1.29063	-0.0957747	-0.0864489	2.84456	-0.192783	-0.15067	-0.0198464	0.0337031	-0.875811	0.201518	0.122251	-0.754331	0.248905	0.568468	↑ ↑ 0	?			OK
	uvsH	AN7309.2	postreplication repair protein uvsh/nuvaAspergillus nidulans	(Evalue: 0)											4.05715						0 0 0	?		yes (↑)
	nuvA	AN7309.2	postreplication repair protein uvsh/nuva [Emericella nidulans]	E. nidulans					-0.239582			-0.183823	0.472767		1.50824					-0.172287	0 0 0	?		yes (↑)
	contig2000Sep131300_2487	AN7423.2	gi|19111884|ref|NP_595092.1| replication factor-a protein 1 [Schizosaccharomyces pombe] (Evalue:e-152)	(Evalue:e-152)	-0.0458342	0.927309	1.36035	2.17881	0.577976	0.187526	0.732507	2.20659	0.902344	2.13394	1.4243	-0.270676	2.28571	-0.112696	0.361154	3.87153	↑ ↑ ↑	GSH/GSSG			OK
	contig2000Sep131300_2488	AN7423.2	gi|19111884|ref|NP_595092.1| replication factor-a protein 1 [Schizosaccharomyces pombe] (Evalue:e-152)	(Evalue:e-152)	1.37109	1.31609	1.17629	1.31629	-0.785706	0.0793466	0.427202	0.925359	0.988349	0.0743732	-1.1868	1.86547	1.69	1.28857	-0.157971	-0.0298226	↑ 0 ↑	?		yes (↓)	OK
	contig2000Sep131300_3833	AN9077.2	gi|7492991|pir||T37528 probable snf2 family helicase - fission yeast [Schizosaccharomyces pombe]) (Evalue:0)	(Evalue:0)	0.440931	1.58702	-0.211708	1.21033	-0.586755	0.849017		1.00407	0.377725		3.19523		0.559463		-1.10722	1.21214	↑ ↑ ↓	?			OK
	contig2000Sep131300_1750	No AN_pep found	putative rad26 homolog uvsD [Emericella nidulans]	E. nidulans	0.0826914	0.200536	-1.07878	0.90774	-0.502946	0.258981		-0.0990881	0.704027	0.349133	-0.44199	0.966172	0.299512		-1.30694	-0.253913	↓ 0 ↓	?			OK
	contig2000Sep131300_3499	No AN_pep found	RADC radC gene, complete cdsLength = 3845 e: 1e-111[Emericella nidulans]	(Evalue: 1e-111)	-0.0355174	0.281384	1.43874			-0.24483		0.970466	0.459362		0.352287		-0.174835		-0.677024	0.462463	↑ 0 0	?			OK
Cell division cycle, meiosis
	contig2000Sep131300_1836	AN0129.2	gi|6319753|ref|NP_009835.1| Protein Phosphatase S phase Pps1p [Saccharomyces cerevisiae] (Evalue:0)	(Evalue:0)	0.0120164	0.993154	1.03161	-0.0595808	-0.493386	-0.122557	0.157353	1.75945	0.597377	0.632983	1.64861	-0.325706	1.75561	0.201579	0.0258423	1.02693	↑ ↑ ↑	GSH/GSSG			OK
	contig2000Sep131300_1580	AN0137.2	gi|32415413|ref|XP_328186.1| related to multifunctional cyclin-dependent kinase PHO85 [MIPS] [Neurospora crassa] (Evalue:0)	(Evalue:0)	0.344197	1.06421	0.546309					0.947587					0.624189		1.79409	2.06187	↑ 0 ↑	?
	contig2000Sep131300_205	AN0137.2	gi|32415413|ref|XP_328186.1| related to multifunctional cyclin-dependent kinase PHO85 [MIPS] [Neurospora crassa] (Evalue:0)	(Evalue:0)	0.0061604	0.0672643	-2.09437	2.11169	-1.02203	0.187829	1.09548	-0.690938	0.356998		0.147591	-1.52041			-2.32842	-4.02813	↓ ↑ ↓	?			OK
	contig2000Sep131300_4083	AN0425.2	gi|173479|gb|AAA35342.1| sds22+ [Schizosaccharomyces pombe] (Evalue:1E-75), S. pombe gene sds22+ essential for a midmitotic transition encodes a leucine-rich repeat protein that positively modulates protein phosphatase-1	(Evalue:1E-75)	1.57761	2.13938	-0.186667	1.92812		1.65375		0.261841			0.547991		-1.04709			2.6643	↑ ↑ ↓	?
	contig2000Sep131300_2284	AN0453.2	gi|9967822|emb|CAC06384.1| cyclin [Emericella nidulans] (Evalue:0)	(Evalue:0)	0.200509	0.479251	0.420574	0.472882	-0.255746	0.68278		0.128997	0.272575	1.25986	-0.504426	1.04046	0.748746	0.212371	0.319223	-0.0386791	0 0 ↑	superoxide		yes (↑)	OK
	contig2000Sep131300_3695	AN0679.2	gi|19115624|ref|NP_594712.1| homolog of yeast protein involved in rapamycin sensitivity [Schizosaccharomyces pombe] (fission yeast) (Evalue:e-117)	(Evalue:e-117)	0.422421	0.813246	-1.02843	0.455459		2.21833		0.0824148	-1.08988		1.27624		1.10681		-0.0117178		↓ ↑ ↑	?
	contig2000Sep131300_964	AN0715.2	gi|19075367|ref|NP_587866.1| cut17p [Schizosaccharomyces pombe] (Evalue:7E-45), Bir1/Cut17 moving from chromosome to spindle upon the loss of cohesion is required for condensation, spindle elongation and repair in S. cerevisiae	(Evalue:7E-45)							-0.703385	1.45842	-0.295782		0.31797	-0.858401					0 ↑ 0	?
	contig2000Sep131300_1748	AN0821.2	gi|19112459|ref|NP_595667.1| mitochondrial inheritance component mdm12. [Schizosaccharomyces pombe] (Evalue:3E-67)	(Evalue:3E-67)	0.252121	0.360016	1.17507	-0.719769	0.0805295	0.0676147	-0.423794	0.303074	-0.0590246	-0.0074532	0.412207	0.349675	1.04521	0.81037	1.42092	1.45615	↑ 0 ↑	?			OK
	contig2000Sep131300_1749	AN0821.2	gi|19112459|ref|NP_595667.1| mitochondrial inheritance component mdm12. [Schizosaccharomyces pombe] (Evalue:3E-67)	(Evalue:3E-67)											0.317091				-1.06479		0 0 ↓	superoxide
	contig2000Sep131300_3725	AN1158.2	gi|7493807|pir||T30524 protein phosphatase Ssd1 homolog - yeast [Candida albicans] (Evalue:0)	(Evalue:0)	-0.967213	0.090089	0.119478			0.186038	2.00017	0.0219821	-0.26847		-0.461204		0.846104			0.0191752	0 ↑ 0	?
	contig2000Sep131300_2072	AN1358.2	gi|33087518|gb|AAP92916.1| putative serine/threonine phosphatase 2C ptc2 [Hypocrea jecorina] (Evalue:e-136)	(Evalue:e-136)	0.275949	-0.257545	-1.2516	0.0972971	-0.374366	0.559007		-0.721621	-0.633051		0.427363		-0.87737		-1.33526	-0.768827	↓ 0 ↓	?			OK
	contig2000Sep131300_2349	AN1359.2	gi|6322051|ref|NP_012126.1| involved in polarity establishment/cellular polarization during; (Evalue:6E-56)	(Evalue:6E-56)															1.86248		0 0 ↑	superoxide
	contig2000Sep131300_3560	AN1440.2	gi|19114932|ref|NP_594020.1| tat-binding homolog 7, AAA ATPase family protein [Schizosaccharomyces pombe] (Evalue:0)	(Evalue:0)	0.156545	-0.208605	-0.0588589	1.50667	0.42818	-0.361954		-0.233718	0.363047	-1.03958	-0.362469		-0.012181	1.67686	1.52413	-0.188438	0 0 ↑	superoxide	yes (↑)	yes (↓)	OK
	contig2000Sep131300_246	AN1560.2	gi|28894129|gb|AAO49001.1| polo-like kinase [Emericella nidulans] (Evalue:0), The filamentous fungus Emericella nidulans contains the largest known polo-like kinase which functions during initiation and progression through mitosis	(Evalue:0)	-0.1518	0.301049			-0.0955446	1.72373		-0.688821					-0.601911				0 ↑ 0	?
	nimO	AN1779.2	g1/s regulator [Emericella nidulans]	E. nidulans								0.856973	0.165581		0.448231				2.76736		0 0 ↑	superoxide
	sldB	AN2439.2	spindle assembly checkpoint protein [Emericella nidulans]	E. nidulans			-0.191769	-2.41187	-0.271346			0.0181495	-0.900675		1.12038				1.03963	1.04607	0 0 ↑	superoxide	yes (↓)	yes (↑)
	bimE_cDNA	AN2772.2	negative regulator of mitosis [Emericella nidulans]	E. nidulans			0.189692	0.563695				0.0616658			0.0943863		-0.398265		0.445761	1.30525	0 0 ↑	superoxide
	contig2000Sep131300_2255	AN3092.2	gi|28881155|emb|CAD70325.1| related to LTE1 protein [Neurospora crassa] (Evalue:e-156), Gdp/GTP exchange factor required for growth at low temperatures, regulation of exit from mitosis, S. cerevisiae	(Evalue:e-156)	-0.161656	0.398186	0.225505	-0.486877	-1.95085			-0.433581			0.349387		-0.503619		-0.685539	-0.682954	0 0 0	?	yes (↓)
	contig2000Sep131300_1918	AN3450.2	gi|19113119|ref|NP_596328.1| cell cycle protein kinase hsk1 [Schizosaccharomyces pombe] (Evalue:e-117)	(Evalue:e-117)						0.995429		-1.0876	0.493121		-1.03524		0.427371		0.226095	0.338301	0 ↓ 0	?
	contig2000Sep131300_63	AN3450.2	gi|19113119|ref|NP_596328.1| cell cycle protein kinase hsk1 [Schizosaccharomyces pombe] (Evalue:e-117)	(Evalue:e-117)	0.0636702	0.134747	0.33789	0.661176	0.155773	-0.638931	-0.485806	0.103667	0.781828		-0.309093	1.11568	0.0744857	0.351093	0.120707	0.143168	0 0 ↑	superoxide			OK
	contig2000Sep131300_2321	AN3454.2	gi|19112844|ref|NP_596052.1| putative nuclear envelope pore membrane protein [Schizosaccharomyces pombe] (Evalue:e-178)	(Evalue:e-178)	0.444608	0.776089	-0.649379	0.396536	2.74408	-0.470256	0.958918	-0.486207	-0.738998	-1.47661	0.0788997	-0.107718	-0.246845	-0.333384	-0.795631	0.0456115	0 0 0	?	yes (↑)	yes (↓)
	nimE	AN3648.2	g2/mitotic-specific cyclin b [Emericella nidulans]	E. nidulans			0.37603					1.96967					-5.42968				0 ↑ ↓	?
	contig2000Sep131300_4264	AN3793.2	gi|4193367|gb|AAD09995.1| protein phosphatase-Z-like serine/threonine protein phosphatase [Neurospora crassa] (Evalue:0), Serine/threonine protein phosphatase Z, isoform of Ppz2p involved in regulation of potassium transport, which affects osmotic stability, cell cycle progression, and halotolerance Ppz1p in S. cerevisiae	(Evalue:0)	0.937041	0.0258395	0.153615	1.03785	0.50471	0.821241	1.21395	0.526095	0.603985		0.0455969	-1.95515	-0.491578			0.409708	0 ↑ ↓	?	yes (↑)		OK
	contig2000Sep131300_3221	AN3793.2	gi|4193367|gb|AAD09995.1| protein phosphatase-Z-like serine/threonine protein phosphatase [Neurospora crassa] (Evalue:0)	(Evalue:0)	-0.0264739	-0.175041	-0.711582	-0.313311	0.145207	0.309172	1.17386	-0.696319	0.346317	0.304694	-0.017401	-1.47784	-0.787364	-0.79472	-3.10393	-1.93262	0 ↑ ↓	?			OK
	nimT	AN3941.2	m-phase inducer phosphatase [Emericella nidulans]	E. nidulans	-1.40931	-0.547727	0.959061	0.803452	0.22579			-0.661062	0.407672	0.256144	-0.437673	1.61873	-0.315901	-0.214425	-0.0503285	-0.704556	↓ 0 ↑	?
	sldA	AN3946.2	spindle assembly checkpoint protein [Emericella nidulans]	E. nidulans		-0.0952653	-0.862884	1.48301	0.315877			-2.07492	0.415295		0.589599	2.79402	-0.116986		-1.14214	-1.52316	0 ↓ ↑	?	yes (↑)
	contig2000Sep131300_877	AN4085.2	gi|19115860|ref|NP_594948.1| protein phosphotase 2a 65kd regulatory sububit [Schizosaccharomyces pombe] (Evalue:0), plays a critical role in cell morphogenesis, probably through regulation of the cytoskeletal network and cell wall synthesis	(Evalue:0)	-0.411005	-0.310683	1.16851	0.293957	-0.439573	-0.0726233		0.319861	-0.208353	2.79584	0.391226	0.257451	0.211975	-0.560812	0.0907893	-0.174642	↑ 0 0	?		yes (↑)	OK
	contig2000Sep131300_3660	AN4265.2	gi|11282519|pir||T49494 condensin complex component cnd2 related protein Neurospora crassa (Evalue:e-165)	(Evalue:e-165)	-0.135715	0.167311		-0.208396	-0.599408	-0.211359	-2.1938	1.3581	-0.325561	0.158644	-0.668106		-0.537312		-1.35158	-1.40783	0 ↓ ↓	peroxide			OK
	contig2000Sep131300_3940	AN5102.2	gi|19113318|ref|NP_596526.1| putative yeast cell division control protein 68 homolog (CDC68) [Schizosaccharomyces pombe] (Evalue:0)	(Evalue:0)	0.376452	0.841602	-0.0994108	2.37832		0.268564		-0.721592	1.03054			0.297594	-0.218327		1.12738	1.55898	0 0 ↑	superoxide	yes (↑)	yes (↑)	OK
	contig2000Sep131300_38	AN5535.2	gi|28571351|ref|NP_788910.1| CG9213-PA [Drosophila melanogaster] (Evalue:6E-42)	(Evalue:6E-42)	-0.325883	0.590938	0.554299	-1.62821	-1.05487	0.194917		0.461135	-0.902251	-0.887371	-0.445265		-0.0894521	-0.600951	0.142507	-0.49761	0 0 0	?	yes (↓)
	contig2000Sep131300_3663	AN5631.2	gi|728712|emb|CAA59396.1| YKR028w homologue [Saccharomyces cerevisiae] (Evalue:0)	(Evalue:0)	0.27672	0.199171	0.172151	0.0039757	-0.431673	0.0578049	0.397611	0.482964	0.179463	-0.228841	-0.46855	0.0313871	0.524754	-1.19902	-0.98233	-1.16095	0 0 ↓	superoxide			OK
	contig2000Sep131300_2907	AN5728.2	gi|19075860|ref|NP_588360.1| serine/threonine-protein kinase ssp1 [Schizosaccharomyces pombe] (Evalue:1E-53), Involved in the control of meiotic nuclear divisions & spore formation dispensable for mitosis, premeiotic DNA synthesis, recombination, meiosis I, meiosis II, & initiation of prospore walls required for spore wall elongation Ssp1p [Saccharomyces cerevisiae]	(Evalue:1E-53)	-0.41106	-0.981291	-1.54463			0.271731		-0.139124	0.281956		-0.916201	0.146536	-0.300757		-3.04839	-0.497541	↓ 0 ↓	?			OK
	ankA	AN5822.2	cell cycle kinase wee1 [Emericella nidulans], cyclin-dependent kinase	E. nidulans			2.18504					1.05199	-0.181264				-1.0503		1.03227		↑ ↑ ↓	?
	contig2000Sep131300_528	AN5899.2	gi|25991997|gb|AAN77000.1| condensin subunit [Emericella nidulans] (Evalue:0)	(Evalue:0)	0.29437	0.107337	-0.963103	-0.403701	-1.47084	0.0801007		0.178015	0.396162	-1.87746	-0.946923		0.48558	0.204369	-2.6512	-1.49733	0 0 ↓	superoxide	yes (↓)	yes (↓)	OK
	contig2000Sep131300_532	AN5899.2	gi|25991997|gb|AAN77000.1| condensin subunit [Emericella nidulans] (Evalue:0)	(Evalue:0)	0.666696	0.0890891	-0.0471926	0.0552047	0.256226	-0.17506		-0.0184041	-0.923675		0.3771		1.603	1.2011	0.752192	1.4137	0 0 ↑	superoxide			OK
	contig2000Sep131300_3907	AN6243.2	gi|32414915|ref|XP_327937.1| related to ser/thr protein kinase IME2 [MIPS] [Neurospora crassa] (Evalue:0), Serine/threonine protein kinase involved in activation of meiosis, associates with Ime1p and mediates its stability, activates Ndt80p IME2 expression is positively regulated by Ime1p in Saccharomyces cerevisiae.	(Evalue:0)	0.202071	0.662637	0.275545	-0.331255	-0.454841	0.355263		1.08052	0.116275		0.610869		1.53056	0.817661	0.557702	1.70787	0 ↑ ↑	peroxide			OK
	contig2000Sep131300_1714	AN6249.2	gi|33416676|gb|AAH56038.1| MGC68988 protein [Xenopus laevis] (Evalue:4E-44)	(Evalue:4E-44)	0.0059601	0.61053	1.44634	1.72974	-1.44455	0.258142	0.446895	1.15816	1.12479	-1.61672	-0.192731	0.447321	1.05063	0.590103	-0.649373	2.59424	↑ ↑ ↑	GSH/GSSG			OK
	contig2000Sep131300_3228	AN6313.2	gi|6320203|ref|NP_010283.1| Required for Meiotic Division Rmd1p [Saccharomyces cerevisiae] (Evalue:5E-93)	(Evalue:5E-93)	-0.749993	-0.256374	0.351428	1.52707	0.310172	-0.415266		-0.0830896	0.391161		0.106871	0.498516	0.386053		-0.27941	0.256848	0 0 0	?	yes (↑)
	contig2000Sep131300_3783	AN6313.2	gi|6320203|ref|NP_010283.1| Required for Meiotic Division Rmd1p [Saccharomyces cerevisiae] (Evalue:5E-93)	(Evalue:5E-93)	-0.0057754	0.0675051			1.58249	-0.0776587		0.564718			1.37813	-0.717914	-0.471051			0.7019	0 0 0	?	yes (↑)	yes (↑)
	contig2000Sep131300_2050	AN6498.2	gi|19114035|ref|NP_593123.1| septin interacting protein homolog [Schizosaccharomyces pombe] (Evalue:1E-62)	(Evalue:1E-62)								-0.569081					1.06484		-0.147708	-0.329714	0 0 ↑	superoxide
	contig2000Sep131300_3671	AN6498.2	gi|19114035|ref|NP_593123.1| septin interacting protein homolog [Schizosaccharomyces pombe] (Evalue:1E-62)	(Evalue:1E-62)	-0.0275304	0.0862615	-2.54059	0.911865		0.358945	1.16916	-0.913566	0.586993		-0.0099019	-0.616612	-0.276911			-1.29848	↓ ↑ ↓	?			OK
	contig2000Sep131300_3544	AN6591.2	gi|6321198|ref|NP_011276.1| homologue of human CAS specific exportin for Srp1p required for (Evalue:0), Nuclear envelope protein that mediates the nuclear export of importin alpha (Srp1p), homolog of metazoan CAS protein, required for accurate chromosome segregation Cse1p [Saccharomyces cerevisiae]	(Evalue:0)	0.213236	0.477867	-1.39602	0.527409	-0.931904			-1.03031	-5.1197		-2.16602		0.280223		0.125105	-0.327217	↓ ↓ 0	?
	contig2000Sep131300_1866	AN6892.2	gi|40882146|emb|CAF05973.1| related to phosphoprotein phosphatase 2C [Neurospora crassa] (Evalue:2E-70), Responsible, together with PTC3, for the dephosphorylation of the cyclin-dependent protein kinase CDC28 in S. cerevisiae	(Evalue:2E-70)								2.57818					2.15483				0 ↑ ↑	peroxide
	contig2000Sep131300_3292	AN6959.2	gi|34334401|gb|AAQ64687.1| NIMA-related kinase 6 [Chlamydomonas reinhardtii]; (Evalue:9E-40)	(Evalue:9E-40)												1.56963					0 0 ↑	superoxide
	contig2000Sep131300_3440	AN7185.2	gi|29150094|emb|CAD79655.1| probable dis1-suppressing protein kinase dsk1 [Neurospora crassa] (Evalue:0), May play an important role in mitotic control by altering cellular location, degree of phosphorylation and kinase activity. Abundant expression accelerates the exit when cells are in M-phase and also delays the entry into mitosis when cells are in G2.	(Evalue:0)								1.01192					-0.0481115				0 ↑ 0	?
	contig2000Sep131300_3154	AN7495.2	gi|15080686|dbj|BAB62527.1| CDC5 [Lentinula edodes] (Evalue:e-172)	(Evalue:e-172)	-0.166943	-0.158258	-0.597132	-0.350973	0.470603	-0.292504	0.571785	0.131158	-0.112672	-0.0255744	-0.451012	-1.158	-1.31321	-0.204881	-0.185024	-1.09535	0 0 ↓	superoxide			OK
	contig2000Sep131300_3841	AN7499.2	gi|7493997|pir||S71461 proline-rich protein Rad9 - inky cap [Coprinus cinereus] (Evalue:1E-72), the rad9 gene of Coprinus cinereus encodes a proline-rich protein required for meiotic chromosome condensation and synapsis	(Evalue:1E-72)	0.122801	0.378077		1.93742				-0.0971956		0.444362	0.952259		0.467734			0.600853	0 0 0	?	yes (↑)
	contig2000Sep131300_4182	AN8182.2	gi|34811845|gb|AAK21000.2| AspC septin [Emericella nidulans] (Evalue:0)	(Evalue:0)	-0.962695	-0.96349		-0.10259	0.540232	-0.229188		-0.0521264	-0.204061	0.524363	0.471793		-1.13926	-0.92767	-0.288009	-1.10117	0 0 ↓	superoxide			OK
	contig2000Sep131300_3529	AN8185.2	gi|19114394|ref|NP_593482.1| exonuclease ii [Schizosaccharomyces pombe], exonuclease II (PMID 8781170); 5'-3' exonuclease domain; involved in normal meiosis (required) (PMID 8781170); similar to S. cerevisiae KEM1; involved in DNA strand exchange (PMID 8781170); zinc finger protein; zf-C2H2 type (inferred from context); mutants are caffeine sensitive (PMID 8781170); involved in chromosome pairing…	(Evalue:0)	-0.232996	0.436974	0.845328	-0.181257	-0.336053	-0.239021	-0.467434	-0.0521407	-0.0899589	-0.22102	-0.222176	0.393112	0.730866	0.405813	1.37769	1.76889	0 0 ↑	superoxide			OK
	snaD	AN8244.2	suppressor gene of nuda1 mutation [Emericella nidulans], the spindle pole body-associated protein, SNAD, affects septation conidiation in [Emericella nidulans]	E. nidulans								1.63187			1.00781		2.10504		1.29383		0 ↑ ↑	peroxide
	contig2000Sep131300_3387	AN8293.2	gi|19075378|ref|NP_587878.1| beta transducin [Schizosaccharomyces pombe] (Evalue:e-126)	(Evalue:e-126)	0.104624	-0.000801701	-0.46601	0.702867	0.713835	-0.467791		0.176404	-1.20323	0.819573	0.905865	0.348063	-0.394665		0.563155	0.325331	0 0 0	?		yes (↓)
	contig2000Sep131300_3397	AN8293.2	gi|19075378|ref|NP_587878.1| beta transducin [Schizosaccharomyces pombe] (Evalue:e-126)	(Evalue:e-126)	0.502598	1.04679	0.164118	0.10742	-1.31603	-0.0166846	-0.321622	0.433346	0.665289	-0.861135	-1.41054	1.32163	1.33915		-0.0483201	-0.542813	↑ 0 ↑	?		yes (↓)	OK
	contig2000Sep131300_4053	AN8851.2	gi|3334140|sp|O43100|CBF5_EMENI Centromere/microtubule binding protein CBF5 (Centromere-binding factor 5) (Small nucleolar RNP protein CBF5) (H/ACA snoRNP protein CBF5) [Emericella nidulans] (Evalue:0)	(Evalue:0)	-0.190906	-0.52709	0.186896	-0.900053	-0.189906	-0.1842	-0.229003	-0.291471	-1.18444	-1.50336	-0.304015	-0.897848	-0.783718	-0.669296	-1.22995	-2.39585	0 0 ↓	superoxide		yes (↓)	OK
	contig2000Sep131300_2038	AN8865.2	gi|14530079|emb|CAC42219.1| pitalre-like kinase [Emericella nidulans] (Evalue:0), Cell division protein kinase 9	(Evalue:0)	0.211382	0.76644						1.42932			1.02761		1.82979				0 ↑ ↑	peroxide
	contig2000Sep131300_4002	AN9413.2	gi|11359383|pir||T49330 cytokinesis inhibitor byr4 related protein [Neurospora crassa] (Evalue:e-102)	(Evalue:e-102)			-0.25282					1.08083			0.362831		1.20495		-0.367484	0.275475	0 ↑ ↑	peroxide
	contig2000Sep131300_1339	No AN_pep found	MODA modA mRNA, complete cdsLength = 1546 e: 0.0 [Emericella nidulans] cdc42 GTPase, Small rho-like GTPase, in yeast essential for establishment and maintenance of cell polarity mutants have defects in the organization of actin and septins	(Evalue: 0.0)	-0.275804	-0.735584	0.260242	-0.0336774	-0.171485	0.0789905	-0.856362	0.0954885	-0.199814	-1.37039	0.421063	-0.209636	-0.290619	0.170684	0.582252	0.321202	0 0 0	?		yes (↓)
	contig2000Sep131300_2903	No AN_pep found	gi|10880267|emb|CAC13980.1|[10880267] pphA gene for protein phosphatase 2a, exons1-6Leng e: 6e-090 [Emericella nidulans], type 2A protein phosphatase gene from Emericella nidulans is involved in hyphal morphogenesis	(Evalue: 6e-090)	-0.573295	-0.381334	1.36587	0.101592	-0.61461	-0.692361	-0.769823	1.29961	-0.131049	-0.413478	-0.225533	-0.696726	0.219226	0.429524	-0.387283	1.06778	↑ ↑ ↑	GSH/GSSG			OK
[truncated: 1,002 more rows]
