# Supplementary material for: Comparison of gene expression signatures of diamide, H2O2 and menadione exposed Aspergillus nidulans cultures – linking genome-wide transcriptional changes to cellular physiology
Source: BMC Genomics. 2005 Dec 20;6:182. doi: 10.1186/1471-2164-6-182 (PMC1352360; doi:10.1186/1471-2164-6-182)
Supplement: Additional File 3 — Gene probes considered in significant enrichment calculations. Similar to Additional file 2:Supplement2 for the list of oxidative stress responsive gene probes, this Excel Table includes 3 sets of data: 1. "Gene probes – identification and functional analysis" including "Function categories" and subcategories, "OSU contig name (PipeOnline)" [79], "AN number (Broad Institute)" [80], "Function description" including NCBI Entrez sequence number and data base accession number [84] and "Homology Expect value" [84]. 2. "LOESS normalized M (M') values" for diamide (15 min, 30 min, 1 h, 3 h, 6 h), H2O2 (15 min, 30 min, 1 h, 3 h, 6 h, 9 h) and menadione (30 min, 1 h, 3 h, 6 h, 9 h) 3. "Responses to stress-inducing agents and physiological parameters" including "More than two-fold transcriptional stress response in the presence of" D (diamide) H (H2O2) and menadione (M), "Likely responsiveness to changes in the physiological parameter" peroxide, superoxide or GSH/GSSG, "Recovery phase response" in the presence of diamide (D) and "Recovery phase response" in the presence of H2O2 (H). All these data were considered in significant enrichment calculations (Figure 7). [file 1471-2164-6-182-S3.xls]

## Sheet: Sheet3
Gene probes - identification and functional analysis					LOESS normalized M (M') values - Diamide					LOESS normalized M (M') values - H2O2						LOESS normalized M (M') values - Menadione					Responses to stress-inducing agents and physiological parameters
Function categories	OSU contig name (PipeOnline)	AN number (Broad Institute)	Function description (NCBI Entrez sequence identification number and data base accession number)	Homology Expect value	D 0.25 h	D 0.5 h	D 1 h	D 3 h	D 6 h	H 0.25 h	H 0.5 h	H 1 h	H 3 h	H 6 h	H 9 h	M 0.5h	M 1 h	M 3 h	M 6 h	M 9 h	More than two-fold transcriptional stress response in the presence of D H M	Likely responsiveness to changes in the physiological parameter:	Recovery phase response (D)	Recovery phase response (H)
FUN genes
	fp		fp	unknown	-1.31017	-0.92899	0.109251	0.256162	-0.02583	-1.07058	-1.08727	-0.211724	0.0708501		0.16721	0.95133	-0.85434	-0.430518	-0.669921	-0.0266292	↓ ↓ 0	?
	contig2000Sep131300_1698	AN0045.2	gi|28144499|dbj|BAC56098.1| aos23 [Aspergillus oryzae] (Evalue:0.00000000001)	(Evalue:0.00000000001)	0.299147	-0.435543	-2.10148	1.36813	-0.270829	-0.232115		-0.901914	1.09691	-0.100681	0.406969		-0.489186		0.301068	0.259863	↓ 0 0	?		yes (↑)
	contig2000Sep131300_4166	AN0142.2	gi|19114611|ref|NP_593699.1| probable ribosomal protein [Schizosaccharomyces pombe] (Evalue:2E-32)	(Evalue:2E-32)	0.243212	0.63062	0.63044	-0.255876	-0.716632	0.456653		-0.656269	0.587224		-1.51682		1.44723	1.16048	0.790752	0.0928481	0 0 ↑	superoxide		yes (↓)
	contig2000Sep131300_399	AN0171.2	gi|18033120|gb|AAL56992.1| integral membrane protein [Blumeria graminis] (Evalue:0.00000000000000002)	(Evalue:0.00000000000000002)	0.727088	0.787558	-0.310455	-0.296747	0.909994	-0.728215	0.242193	0.435398	1.34837		-1.10953	0.681999	0.182173	1.97368	-1.02723	-0.441863	0 0 ↑	superoxide		yes (↑ ↓)
	contig2000Sep131300_1225	AN0192.2	gi|6324798|ref|NP_014867.1| 16-kDa RNA polymerase subunit common to polymerases I, II and III Rpb8p [Saccharomyces cerevisiae] (Evalue:0.00000000004)	(Evalue:0.00000000004)	0.386966	-0.238732	0.549641	0.816183	-0.416661	0.448809		0.754398	0.941808		1.0604	-1.93985	-0.228592		1.56038	2.32779	0 0 ↓	superoxide		yes (↑)
	contig2000Sep131300_4320	AN0286.2	gi|6322209|ref|NP_012284.1| Required for invasion and pseudohyphae formation in response to (Evalue:0.00000000000000002), GPI-anchored cell surface glycoprotein required for diploid pseudohyphal formation and haploid invasive growth, transcriptionally regulated by the MAPK pathway (via Ste12p and Tec1p) and the cAMP pathway (via Flo8p) Muc1p [Saccharomyces cerevisiae]	(Evalue:0.00000000000000002)	0.100928	0.339639	0.388309	0.528015		-0.0842549	0.651459	-0.642624	0.378486		-0.173574	1.19168	1.8542		0.82579		0 0 ↑	superoxide
	contig2000Sep131300_3248	AN0301.2	gi|32414339|ref|XP_327649.1| predicted protein [Neurospora crassa] (Evalue:4E-25)	(Evalue:4E-25)	-0.642869	-0.749599	-0.61318	-0.0315081	-0.115575	-0.47495	-0.255458	-0.350357	0.049869	0.865392	0.348504	-1.66483	-1.38857	-0.65367	-0.411745	-0.168173	0 0 ↓	superoxide
	contig2000Sep131300_59	AN0326.2	gi|3986194|dbj|BAA34954.1| myosin heavy chain [Dugesia japonica] (Evalue:0.000000000000002)	(Evalue:0.000000000000002)	-0.0560502	0.838386	0.0203379	0.35129	-0.57702	-0.0102443		-0.0909747	-0.172344	-0.631623	0.100461	-1.09861	-0.225551		-0.108189	0.358945	0 0 ↓	superoxide
	contig2000Sep131300_75	AN0356.2	gi|32408881|ref|XP_324921.1| predicted protein [Neurospora crassa] (Evalue:2E-55)	(Evalue:2E-55)	0.67151	1.183	-0.495495	0.856946	0.513287	0.773953		-0.715325			0.815845	1.03423	-0.366366		-0.458039	-0.493367	↑ 0 ↑	?
	contig2000Sep131300_2359	AN0360.2	gi|6323889|ref|NP_013960.1| Interacts with Top1p in 2-hybrid assay. Ymr233wp [Saccharomyces cerevisiae] (Evalue:0.00000000002)	(Evalue:0.00000000002)	-0.294927	-0.0389621	0.906492	-0.251009	-1.23174	-1.15299	-1.58151	-0.449866	-1.00699	-1.30486	-0.743309	-0.0641167	-0.0881621	0.102141	-0.461082	-1.31898	0 ↓ ↓	peroxide	yes (↓)
	contig2000Sep131300_1975	AN0372.2	gi|19112072|ref|NP_595280.1| unspecified membrane protein [Schizosaccharomyces pombe] (Evalue:3E-60)	(Evalue:3E-60)	-0.145301	-0.265686	-1.40302	1.21353	0.841569	-0.45823		-0.564365	0.130443	0.819369	-0.57399		-1.04163		1.72839	0.326461	↓ 0 ↓	?
	contig2000Sep131300_33	AN0379.2	unknown	unknown	0.081968	0.164086	-1.11848	1.1941	0.557857	0.327792	0.114673	-1.02421	-0.0080424	-0.0522176	0.39467	0.852804	-0.651052	2.08534	0.111784	1.35311	↓ ↓ ↑	?
	contig2000Sep131300_2170	AN0384.2	gi|31212789|ref|XP_315379.1| ENSANGP00000020890 [Anopheles gambiae] (Evalue:0.00000000005)	(Evalue:0.00000000005)	0.101459	0.0503101		0.730293		-0.803598		0.0786561		-0.0473577	-0.277654		-0.260504		1.1401	0.0915965	0 0 ↑	superoxide
	contig2000Sep131300_2213	AN0391.2	gi|38104828|gb|EAA51338.1| hypothetical protein MG09355.4 [Magnaporthe grisea 70-15] (Evalue:2E-49)	(Evalue:2E-49)	0.226731	0.357021	0.990409	0.510993	0.503765	0.187414	3.0142	-0.858421	-0.658113	-0.639099	-3.2786	-0.860607	-0.289814		0.496994	-1.803	0 ↑ ↓	?
	contig2000Sep131300_2894	AN0391.2	gi|38104828|gb|EAA51338.1| hypothetical protein MG09355.4 [Magnaporthe grisea 70-15] (Evalue:2E-49)	(Evalue:2E-49)	-0.0233127	-0.0436229	-0.241407	-2.09581	-0.129869	0.202849	0.686767	-0.320774	-0.972193	0.0448505	0.801467	1.40765	0.342143	-1.17505	-1.22658	-0.196743	0 0 ↑	superoxide	yes (↓)
	contig2000Sep131300_2898	AN0391.2	gi|38104828|gb|EAA51338.1| hypothetical protein MG09355.4 [Magnaporthe grisea 70-15] (Evalue:2E-49)	(Evalue:2E-49)	0.321851	0.286376	1.26562	1.18664	-0.200824	0.128468	0.0858565	0.55301	0.0993242	0.260873	0.0507765	0.863596	0.744082	-0.277468	0.21534	0.616382	↑ 0 0	?
	contig2000Sep131300_416	AN0400.2	unknown	unknown	0.263965	1.10782	1.47436	-0.240116	-0.487398	0.247802		2.27899	1.12925	2.34579	1.62799	2.21377	2.16072	-0.0780112	0.202161	3.81381	↑ ↑ ↑	GSH/GSSG
	contig2000Sep131300_2853	AN0416.2	gi|38104148|gb|EAA50760.1| hypothetical protein MG04519.4 [Magnaporthe grisea 70-15] (Evalue:1E-63)	(Evalue:1E-63)	0.219955	0.0264786	-0.377841	0.348584	0.547911	0.556449		-0.737449	-0.37308		-0.397427	-1.73017	-0.522182	0.417326	0.322988	1.06985	0 0 ↓	superoxide
	contig2000Sep131300_2120	AN0419.2	gi|32417874|ref|XP_329415.1| predicted protein [Neurospora crassa] (Evalue:0.000000000000005)	(Evalue:0.000000000000005)	-0.38982	-0.119558	1.60339	1.00078	0.655482	-0.0680886	0.447525	0.37748	-0.365382	-0.986889	0.0053879	-0.630755	0.0986023	-0.0580103	0.287329	-0.374336	↑ 0 0	?
	contig2000Sep131300_1716	AN0468.2	unknown	unknown	0.0642013	-0.969681	-2.81597	-0.990309	0.188455	0.578679		-2.16492	-2.41009		-0.0829873		-1.05679		0.573651	0.386079	↓ ↓ ↓	GSH/GSSG
	contig2000Sep131300_1083	AN0475.2	gi|19114287|ref|NP_593375.1| hypothetical coiled-coil protein [Schizosaccharomyces pombe] (Evalue:2E-51)	(Evalue:2E-51)	0.40643	0.372037	-0.551648			0.69112	0.0585946	-0.588973	1.74868		0.724637	0.791721	0.341419			1.35829	0 0 ↑	superoxide		yes (↑)
	contig2000Sep131300_4585	AN0483.2	unknown	unknown	0.220563	-0.43973	-1.70992	0.932451	0.537863	0.0085884	0.275341	-0.433907	0.437963	0.0023468	-0.068161	-0.799503	-0.353474	0.293936	-0.455623	-0.083643	↓ 0 0	?
	contig2000Sep131300_1685	AN0483.2	gb|EAA66582.1| predicted protein [Emericella nidulans FGSC A4] (Evalue: 2E-62)	(Evalue: 2E-62)	0.538992	-0.521795	-1.20844	1.11652	-0.503474	0.572272	0.47488	-0.35269	-0.0271805	0.161366	0.328663	1.16405	-0.0300186	1.9033	-0.569132	0.693247	↓ 0 ↑	?
	contig2000Sep131300_4176	AN0491.2	gi|29150094|emb|CAD79655.1| probable dis1-suppressing protein kinase dsk1 [Neurospora crassa] (Evalue:8E-27), pre-mRNA splicing and the cell division cycle	(Evalue:8E-27)	1.06732	1.06515	-0.0566913	0.482653		0.404754		0.0126146	-0.341737		0.746234	2.54432	2.17825		0.0417525	0.472696	↑ 0 ↑	?
	contig2000Sep131300_1497	AN0499.2	unknown	unknown	-0.308985	-0.322807	-1.46913	0.552929	2.31513	-0.54889		-0.235507	0.386997	1.0383	0.232682	-1.05138	-1.15226	-1.57569	-1.97045	-1.01799	↓ 0 ↓	?		yes (↑)
	contig2000Sep131300_2018	AN0575.2	gi|27469519|gb|AAH41706.1| C-myc promoter-binding protein [Homo sapiens] (Evalue:0.000000000005)	(Evalue:0.000000000005)	-0.0894226	0.636978	2.49099	-0.779412	-0.594111	-0.393951	-0.258482	0.657134		-0.995775	0.362698	0.158689	0.81527		1.46398	1.54652	↑ 0 ↑	?
	contig2000Sep131300_2278	AN0650.2	gi|38106158|gb|EAA52503.1| hypothetical protein MG05195.4 [Magnaporthe grisea 70-15] (Evalue:8E-30)	(Evalue:8E-30)	-0.142134	-0.355056	0.121491	1.61541	0.0027245		0.885415	1.28184	0.577005	-0.0762847	0.247047	0.0065503	2.08195	1.30768	1.209	0.508756	0 ↑ ↑	peroxide	yes (↑)
	contig2000Sep131300_3735	AN0702.2	gi|20145243|emb|CAD29600.1| hypothetical protein [Aspergillus fumigatus] (Evalue:0.0000000002)	(Evalue:0.0000000002)	0.0517039	-0.316282	-1.25176	0.483304	0.298854	0.380464	0.570551	-0.753306	0.274039	0.327614	0.4718	-0.240365	-1.83511	-1.87405	-2.75163	-1.39929	↓ 0 ↓	?
	contig2000Sep131300_479	AN0745.2	gi|6320190|ref|NP_010270.1| part of small (ribosomal) subunit (SSU) processosome contains U3 Nop1p [Saccharomyces cerevisiae] (Evalue:8E-22)	(Evalue:8E-22)	0.695044	0.0940738	0.243824	0.401445	0.539785	1.63589	0.255918	-0.214551	0.541579	0.331296	0.723313	-0.394586	-0.734383	-0.851127	-0.337012	0.135615	0 ↑ 0	?
	contig2000Sep131300_4477	AN0770.2	gi|31224815|ref|XP_317491.1| ENSANGP00000011871 [Anopheles gambiae] (Evalue:e-103)	(Evalue:e-103)	-0.293913	-1.0814	-0.885703	1.23846	-1.85866	0.0749933	-0.441648	-0.577963	0.354917	0.557969	-0.660236	-0.166973	-0.807251	-0.191617	-0.333582	-0.256663	↓ 0 0	?
	contig2000Sep131300_3956	AN0781.2	gi|38566933|emb|CAE76236.1| putative protein [Neurospora crassa] (Evalue:e-111)	(Evalue:e-111)	-0.108864	-0.535705	-1.25656	0.629505	0.357461	-0.266054	-0.565087	-0.483466	0.307862	0.285829	0.538914	-1.31866	-0.476332	0.229947	-0.830465	-1.01679	↓ 0 ↓	?
	contig2000Sep131300_547	AN0781.2	gi|38566933|emb|CAE76236.1| putative protein [Neurospora crassa] (Evalue:e-111)	(Evalue:e-111)	0.934004	1.06534	0.0454309	0.225534	-1.24848	-0.062869		-0.554924	-0.0720648		0.239574		0.43557		0.0954631	0.443286	↑ 0 0	?
	contig2000Sep131300_674	AN0789.2	gi|6324512|ref|NP_014581.1| putative hemolysin-like protein with three transmembrane domains Mam3p [Saccharomyces cerevisiae] (Evalue:e-107)	(Evalue:e-107)	-0.0180788	-0.541859	-0.505787	0.572256		-0.828419	-0.593876	-0.401008	1.15632		-0.862159	-0.701918	-0.596545			-1.41012	0 0 ↓	superoxide		yes (↑)
	contig2000Sep131300_1488	AN0790.2	unknown	unknown	0.318758	0.191643			-2.75372	-0.184817		1.34235			0.762067		0.666887		1.38753	0.587523	0 ↑ ↑	peroxide	yes (↓)
	contig2000Sep131300_1215	AN0791.2	unknown	unknown	-0.995949	-0.687395	-0.445574	-0.662554	0.0572164	-0.767114	-1.52714	-1.0325	-0.302309	-0.468231	-0.942076	-0.631123	-1.54149	-0.689565	-1.20827	-1.49538	0 ↓ ↓	peroxide
	contig2000Sep131300_1814	AN0837.2	gi|6322209|ref|NP_012284.1| Required for invasion and pseudohyphae formation in response to (Evalue:0.0000000000000003), GPI-anchored cell surface glycoprotein required for diploid pseudohyphal formation and haploid invasive growth, transcriptionally regulated by the MAPK pathway (via Ste12p and Tec1p) and the cAMP pathway (via Flo8p) Muc1p [Saccharomyces cerevisiae]	(Evalue:0.0000000000000003)	-0.259597	0.297737	1.19761	-0.18563	0.229166	0.222906		0.345825	0.724957	2.1214	0.2505	-0.044307	0.912022		1.57453	1.43443	↑ 0 ↑	?		yes (↑)
	contig2000Sep131300_3620	AN0846.2	gi|32408637|ref|XP_324799.1| predicted protein [Neurospora crassa] (Evalue:0.00000000001)	(Evalue:0.00000000001)	0.306537	1.05402	1.06206	-0.284452		0.851555		1.81545	1.15004		0.738186		1.06925		-2.60627	2.45175	↑ ↑ ↑	GSH/GSSG
	contig2000Sep131300_895	AN0848.2	gi|32421859|ref|XP_331373.1| hypothetical protein [Neurospora crassa] (Evalue:2E-32)	(Evalue:2E-32)	-0.332474	-0.098741	1.38568	0.174113	0.253837	-0.171809	-0.665151	-0.0969324	-0.529532	-0.0582157	-0.331781	-0.386193	-0.48861	0.269596	0.519998	0.226106	↑ 0 0	?
	contig2000Sep131300_1717	AN0860.2	gi|38110826|gb|EAA56490.1| hypothetical protein MG06461.4 [Magnaporthe grisea 70-15] (Evalue:e-100)	(Evalue:e-100)	-0.123536	0.579871	1.49083	0.681872	-0.742444	-1.15934		-0.188072	-0.937058		-1.27777	1.1069	1.48331		0.399863	0.0807848	↑ ↓ ↑	?
	contig2000Sep131300_2668	AN0923.2	gi|9837385|gb|AAG00554.1| retinitis pigmentosa GTPase regulator-like protein [Takifugu rubripes] (Evalue:0.0000000006)	(Evalue:0.0000000006)	0.053203	0.367537	0.936066	0.235306	-1.80811	-0.606805		-0.404545	0.211171	1.24506	-1.10841	0.934173	0.316391		-1.63912	-2.36807	0 0 ↓	superoxide	yes (↓)	yes (↑ ↓)
	contig2000Sep131300_2516	AN0935.2	unknown	unknown	0.886805	0.761221	0.433945	0.338775	0.44223	-0.498094	-0.287754	1.21008	0.895089	-1.38062	0.212538	1.75116	1.32589	-0.482067	0.796895	1.19824	0 ↑ ↑	peroxide
	contig2000Sep131300_3785	AN0945.2	gi|18076962|emb|CAC86012.1| vps28 protein [Yarrowia lipolytica] (Evalue:1E-83)	(Evalue:1E-83)	-0.111097	-0.0229694	0.910855	0.24612	-0.992089	-1.30109		-0.377257			0.108245	-0.663452	-0.128036		0.247022	-0.17845	0 ↓ 0	?
	contig2000Sep131300_4495	AN0951.2	gi|15228167|ref|NP_188247.1| hydrolase family [Arabidopsis thaliana] (Evalue:2E-59)	(Evalue:2E-59)	0.0619128	0.122461	2.15171	0.848473	0.858596	0.273012		1.13908	0.675807		0.96821		-0.248042		-0.384336	-0.292318	↑ ↑ 0	?
	contig2000Sep131300_4500	AN0954.2	gi|17553920|ref|NP_497868.1| cytochrome b5 domain-containing protein like (3F409) [Caenorhabditis elegans] (Evalue:0.0000000000005)	(Evalue:0.0000000000005)	0.0850658	-0.0517744	0.298806	-1.52474	0.187243	-0.141938		0.633157	-0.0644944	0.204003	0.113969	-1.18975	0.487975	0.908281	0.898653	-0.120004	0 0 ↓	superoxide	yes (↓)
	contig2000Sep131300_3385	AN1045.2	gi|11359306|pir||T43542 RNA-binding protein La1 homolog - fission yeast [Schizosaccharomyces pombe] (Evalue:2E-38)	(Evalue:2E-38)	-0.270627	-0.171034		1.21369		0.172002	0.640725	0.32374	0.26676		0.128924	-1.04334	-1.52559		-1.035	-0.838306	0 0 ↓	superoxide	yes (↑)
	contig2000Sep131300_1221	AN1066.2	gi|19309405|emb|CAD27304.1| hypothetical protein [Aspergillus fumigatus] (Evalue:8E-77)	(Evalue:8E-77)	0.0862097	-0.0899255	-0.304128	0.249988	0.655924	0.193092	0.593223	0.065294	0.534292	0.620848	-0.0744571	-1.03721	-0.438214	-0.672777	-0.79313	-0.518194	0 0 ↓	superoxide
	contig2000Sep131300_1397	AN1066.2	gi|19309405|emb|CAD27304.1| hypothetical protein [Aspergillus fumigatus] (Evalue:8E-77)	(Evalue:8E-77)	0.177447	1.32917	0.0099772	-0.186304	0.0739073	-0.0116756	-0.554306	-0.030103			-1.28146	-0.482091	0.22424		0.356432	-0.675246	↑ 0 0	?		yes (↓)
	contig2000Sep131300_3316	AN1068.2	gi|32421865|ref|XP_331376.1| predicted protein [Neurospora crassa] (Evalue:6E-79)	(Evalue:6E-79)	-0.324524	0.287089				0.183163		-0.334118		-0.25834			0.0263544		1.21258	2.06238	0 0 ↑	superoxide
	contig2000Sep131300_1515	AN1088.2	unknown	unknown	0.148509	-0.448003	-1.8832	1.19127	2.13656	0.394255		-1.18727			-1.21528		0.115365		0.0622165	-0.634259	↓ ↓ 0	?
	contig2000Sep131300_278	AN1097.2	gi|28894129|gb|AAO49001.1| polo-like kinase [Emericella nidulans] (Evalue:1E-24), cytokinesis	(Evalue:1E-24)	-0.103785	-0.756012	-0.35631	1.09613	0.295859	-0.60472	0.295258	-0.523165	1.17747	-0.669029	-0.771866	-0.328412	-1.39689	-0.924264	-1.25793	-2.55488	0 0 ↓	superoxide	yes (↑)	yes (↑)
	contig2000Sep131300_2744	AN1105.2	gi|19114497|ref|NP_593585.1| putative mitochondrial import receptor subunit [Schizosaccharomyces pombe] (Evalue:0.00000000000000005)	(Evalue:0.00000000000000005)	-0.154969	0.0300729	0.707575	0.248738	-0.816739	-0.864216	-1.06696	-0.711759	-0.763271	-0.759262	-0.590856	0.181713	0.22567	-0.125837	-0.903313	-2.04369	0 ↓ ↓	peroxide
	contig2000Sep131300_1272	AN1141.2	gi|31207569|ref|XP_312751.1| ENSANGP00000020371 [Anopheles gambiae] (Evalue:4E-36)	(Evalue:4E-36)	-0.147206	0.034577	0.857159	-0.338519	-0.071974	0.0175303	-0.636829	-0.17904	-0.776861	-0.528531	-0.0915459	-1.11661	0.017386	0.228193	0.121691	-0.385763	0 0 ↓	superoxide
	contig2000Sep131300_3262	AN1144.2	gi|38101407|gb|EAA48375.1| hypothetical protein MG00033.4 [Magnaporthe grisea 70-15] (Evalue:7E-27)	(Evalue:7E-27)	1.48934	1.46339	-0.137211	0.34886	-0.0383601	0.123256	-0.346618	0.801992	1.02234	0.483732	-0.114174	1.23411	1.41394	1.08188	0.0624697	1.64302	↑ 0 ↑	?		yes (↑)
	contig2000Sep131300_1600	AN1160.2	unknown	unknown	0.569297	1.48989	0.900914	-1.70561	-1.01911	0.760752	1.46358	1.09453	-0.907288	-0.514276	0.932058	1.0928	-0.120127	-0.824149	-0.516427	-0.460515	↑ ↑ ↑	GSH/GSSG
	contig2000Sep131300_634	AN1195.2	gi|12585525|sp|Q9Z1G3|VATC_MOUSE Vacuolar ATP synthase subunit C (V-ATPase C subunit) (Vacuolar proton pump C subunit) [Mus musculus] (Evalue:2E-39)	(Evalue:2E-39)	-0.442824	-0.135344	0.564709	0.375442	-0.369986	-1.11388	-0.906436	0.184456	0.5179		-0.161129	-0.334304	0.564685		0.460371	0.34077	0 ↓ 0	?
	contig2000Sep131300_1180	AN1247.2	gi|19114608|ref|NP_593696.1| putative peroxisomal membrane protein [Schizosaccharomyces pombe] (Evalue:4E-32)	(Evalue:4E-32)	-0.348332	-0.381424	-1.12013	0.528351	0.75749	-0.354458	-0.074647	-0.865656	-0.146191	0.229448	0.281963	-0.143351	-0.84358	-0.263206	-0.658856	-0.109121	↓ 0 0	?
	contig2000Sep131300_1290	AN1250.2	gi|32422947|ref|XP_331917.1| predicted protein [Neurospora crassa] (Evalue:0.0000000002)	(Evalue:0.0000000002)	-0.0632025	-0.473888	0.303157	-0.100552	-0.201687	0.329626	0.137488	-0.113603	0.405179	0.269583	0.435108	0.551248	0.652683	0.264553	-0.125391	1.51415	0 0 ↑	superoxide
	contig2000Sep131300_3207	AN1251.2	gi|6325026|ref|NP_015094.1| Up in StarVation Ypl230wp [Saccharomyces cerevisiae] (Evalue:0.0000000001)	(Evalue:0.0000000001)	-0.576995	-1.53372	-1.05366	-0.538223	1.32689	0.0431408	-0.583009	-0.965107	-0.58893	-0.428504	-0.0740028	-0.898594	-1.46074	-2.72144	-1.84255	-2.27595	↓ 0 ↓	?
	contig2000Sep131300_4457	AN1252.2	ref|NP_659922.1| probable gamma-carboxymuconolactone decarboxylase [Rhizobium etli] (Evalue: 7E-30)	(Evalue: 7E-30)	-0.167249	-0.178669	-0.950654	0.390405	1.46355	0.0143271		0.204339	0.193115	0.160354	-0.194847		-1.02844	-1.69421	-0.816588	-0.666569	0 0 ↓	superoxide	yes (↑)
	contig2000Sep131300_2810	AN1258.2	gi|32423141|ref|XP_332008.1| predicted protein [Neurospora crassa] (Evalue:1E-44)	(Evalue:1E-44)	0.0407614	0.252179	2.17785		-1.17489	-0.0324299	-0.278808	0.749179			0.718769	-0.484755	0.845911		1.23351	1.28304	↑ 0 ↑	?
	contig2000Sep131300_3108	AN1262.2	unknown	unknown	0.0117893	-0.784336	-0.265448	0.298857	0.755821	-0.647753	-0.809787	-0.462992	0.234657	0.53156	0.32655	0.337027	-0.219784	0.184627	0.244669	1.27532	0 0 ↑	superoxide
	contig2000Sep131300_697	AN1262.2	unknown	unknown	0.0400054	0.661436	1.47905	-3.09996	0.529227	0.437238	0.0726312	0.728596	-1.35059	-0.720781	1.20351	0.21169	-0.276622	-0.367194	-0.0813414	0.32599	↑ 0 0	?		yes (↓ ↑)
	contig2000Sep131300_3079	AN1267.2	gi|7488917|pir||T14286 embryogenic callus protein 98b - carrot [Daucus carota] (Evalue:0.000004)	(Evalue:0.000004)	0.33462	0.568997	-0.0378957	1.2271	0.536697	-0.466119	0.333178	0.123535	0.474225		0.0878865	-0.919789	-1.01769			-0.591696	0 0 ↓	superoxide	yes (↑)
	contig2000Sep131300_829	AN1278.2	gi|32418646|ref|XP_329801.1| predicted protein [Neurospora crassa] (Evalue:0.0000000000000006)	(Evalue:0.0000000000000006)	-0.678451	-1.02183	-1.68851	-0.786917	0.226017	-0.655703	-1.07245	-1.26087	-0.528102	0.763329	-0.691904	0.459909	-0.36465	0.636396	0.636471	0.153405	↓ ↓ 0	?
	contig2000Sep131300_1830	AN1288.2	gi|19115466|ref|NP_594554.1| putative involvement in vesicular transport by similarity to yeast [Schizosaccharomyces pombe] (Evalue:0.00000000000000005)	(Evalue:0.00000000000000005)	-0.243036	0.10227	-2.11154	-1.38271	-0.836288	0.786964		-0.808532	0.302022		-0.0877929	0.304619	0.184418		-0.100751	-0.525252	↓ 0 0	?
	contig2000Sep131300_2322	AN1331.2	gi|18376388|emb|CAD21277.1| conserved hypothetical protein [Neurospora crassa] (Evalue:2E-55)	(Evalue:2E-55)	1.17128	2.51744	1.6166	-0.800168		0.945055	1.18386	4.20325			1.25994		3.44698		0.399906	2.79014	↑ ↑ ↑	GSH/GSSG
	contig2000Sep131300_538	AN1337.2	gi|30682101|ref|NP_850569.1| expressed protein [Arabidopsis thaliana] (Evalue:0.00000000002)	(Evalue:0.00000000002)	-0.0888438	-0.112563	0.757853	0.586995	-0.798299	-0.139055	-0.385248	-0.639664	0.401361	1.45391	0.183783	-1.07449	-0.878028	-0.621336	-1.2052	-1.07007	0 0 ↓	superoxide		yes (↑)
	contig2000Sep131300_2676	AN1362.2	gi|19112576|ref|NP_595784.1| hypothetical coiled-coil protein [Schizosaccharomyces pombe] (Evalue:7E-53)	(Evalue:7E-53)	-0.135063	-0.66874	-0.837115	0.120087	-0.0132437	-1.21357		0.388409	0.711056		0.411316		-0.840606		-1.61946	-1.25404	0 ↓ ↓	peroxide
	contig2000Sep131300_2924	AN1370.2	gi|14318483|ref|NP_116618.1| Mps One Binder Mob2p [Saccharomyces cerevisiae] (Evalue:2E-22), Component of the RAM signalling netwrok, localizes and activates the Ace2p in the daughter cell nucleus to direct daughter cell-specific transcription of several genes involved in cell separation	(Evalue:2E-22)	0.692671	-0.0540528	0.302196	-1.02507	-0.216739	-0.154164	-1.10844	-0.646914	-0.32643	-0.355238	0.225162	1.20983	0.325287	0.719841	0.290595	0.151219	0 ↓ ↑	?	yes (↓)
	contig2000Sep131300_1710	AN1378.2	gi|38101873|gb|EAA48774.1| hypothetical protein MG00432.4 [Magnaporthe grisea 70-15] (Evalue:6E-56)	(Evalue:6E-56)	-0.0620331	0.470902	1.05047	-2.34674	-0.411921	0.050656		0.0486113	-1.91147	-1.2928	-0.0014116	-0.831993	-0.581922	-0.0811128	0.708239	-0.0527573	↑ 0 0	?		yes (↓)
	contig2000Sep131300_4215	AN1382.2	gi|32412584|ref|XP_326772.1| hypothetical protein [Neurospora crassa] (Evalue:e-108)	(Evalue:e-108)	-0.179538	0.161183	-0.746553	0.525518	0.298186	-0.546218	1.12256	-0.117554	-0.770016	0.759506	-0.103256	0.634147	0.0873948		-0.268199	-0.0634935	0 ↑ 0	?
	contig2000Sep131300_2388	AN1386.2	gi|18858055|ref|NP_572275.1| CG16721-PA [Drosophila melanogaster] (Evalue:0.0000000000000002)	(Evalue:0.0000000000000002)	0.257908	-0.323646	1.2327		-1.37822	-1.40605		-0.94945				1.09724	1.64187		0.615194	2.01104	↑ ↓ ↑	?
	contig2000Sep131300_2682	AN1388.2	unknown	unknown	-0.0267007	-0.709654	-1.79726	-0.649992	-0.421254	0.571937		-0.207772	-0.634495	1.1395	0.388748		-0.407998		0.191663	0.460598	↓ 0 0	?		yes (↑)
	contig2000Sep131300_1816	AN1392.2	gi|28881351|emb|CAD70393.1| conserved hypothetical protein [Neurospora crassa] (Evalue:5E-82)	(Evalue:5E-82)	-0.0828018	0.445864	1.55622	-0.310036	0.169589	-0.616564	0.263036	0.497572		-0.932175	0.411627	-0.0785534	0.47707		1.52051	1.45184	↑ 0 ↑	?
	contig2000Sep131300_474	AN1428.2	gi|31982133|ref|NP_766523.2| RIKEN cDNA 5730457F11 [Mus musculus] (Evalue:e-141)	(Evalue:e-141)	-0.591515	-1.19315	0.0646214	0.503564	-0.0827643	-0.425677	-0.407607	-0.121531	0.412735	0.171367	0.0471146	0.0549684	-1.35523	-0.401591	-0.186131	-0.20636	↓ 0 ↓	?
	contig2000Sep131300_4116	AN1438.2	gi|38111397|gb|EAA56984.1| hypothetical protein MG07339.4 [Magnaporthe grisea 70-15] (Evalue:0.0000000002)	(Evalue:0.0000000002)	-0.261592	-0.0536624	1.14713	0.542798	-0.0996332	-0.79545	-0.681401	-0.115786	-2.07293	-0.629033	-0.900646	-0.0989402	0.0940853	0.0099166	0.798467	1.14559	↑ 0 ↑	?		yes (↓)
	contig2000Sep131300_3699	AN1438.2	gi|38111397|gb|EAA56984.1| hypothetical protein MG07339.4 [Magnaporthe grisea 70-15] (Evalue:0.0000000002)	(Evalue:0.0000000002)	-0.664049	-0.578222	0.404611	-0.110366	-1.24998	0.225147		0.028643			-0.131357	1.04311	0.554462		-0.655981	-0.0295833	0 0 ↑	superoxide	yes (↓)
	contig2000Sep131300_4123	AN1449.2	gi|40745423|gb|EAA64579.1| hypothetical protein AN1449.2 [Emericella nidulans FGSC A4] (Evalue: 5e-55)	(Evalue: 5e-55)	0.26527	1.45188	-0.689108	-0.590203		1.09987		0.235054	-0.238089		1.44401	1.73298	0.780888		-0.927113	2.56182	↑ ↑ ↑	GSH/GSSG
	contig2000Sep131300_378	AN1450.2	gi|28828097|gb|AAO50780.1| hypothetical protein [Dictyostelium discoideum] (Evalue:2E-28)	(Evalue:2E-28)	0.641147	0.621669	1.41159	-0.715624	1.57166	0.129062		1.49723	-1.03447	0.464389	0.728809	-0.162542	0.902581	-0.0063147	-0.641394	1.12997	↑ ↑ ↑	GSH/GSSG
	contig2000Sep131300_2456	AN1487.2	gi|32423099|ref|XP_331987.1| predicted protein [Neurospora crassa] (Evalue:2E-51)	(Evalue:2E-51)	0.0113669	0.242319		-2.63282	0.0322966	0.835208		-1.48949	-0.757273	-0.354511	1.48492		-1.68071	-0.943974	-0.885085	-0.170423	0 ↓ ↓	peroxide	yes (↓)
	contig2000Sep131300_206	AN1493.2	gi|38105702|gb|EAA52096.1| hypothetical protein MG03691.4 [Magnaporthe grisea 70-15] (Evalue:2E-24)	(Evalue:2E-24)	-0.201048	-1.55992	-0.922844	0.483176	0.446402	-0.888274	-1.45611	0.0232699	0.726862	0.879476	-0.0172359	0.0261802	0.0048365	0.659551	0.802266	0.568733	↓ ↓ 0	?
	contig2000Sep131300_672	AN1495.2	gi|19113214|ref|NP_596422.1| small nuclear ribonucleoprotein [Schizosaccharomyces pombe] (Evalue:3E-21)	(Evalue:3E-21)	-0.270751	-0.818316	-0.904578	0.778378	0.206739	-0.210527	-0.586831	-0.51549	-0.0309562	0.34832	-1.04174	-1.64605	-1.74151		-0.190385	-1.07349	0 0 ↓	superoxide		yes (↓)
	contig2000Sep131300_3179	AN1506.2	gi|6324435|ref|NP_014504.1| Bypass of Stop Codon transcript encoded by this ORF shows a high Bsc6p [Saccharomyces cerevisiae] (Evalue:9E-19)	(Evalue:9E-19)	-0.0231866	-0.0744998	0.859016	-0.665962	-0.560636	-0.590235	-0.338512	0.733253	-0.105972	0.116287	0.053736	-1.78675	-0.429966		-0.117669	-0.267966	0 0 ↓	superoxide
	contig2000Sep131300_4471	AN1578.2	gi|32420699|ref|XP_330793.1| hypothetical protein [Neurospora crassa] (Evalue:3E-60)	(Evalue:3E-60)	0.0067096	0.563669	0.713434	0.663877	1.29436	0.181081		0.792383	0.267154		1.00842	0.20267	-0.972531		-0.381281	1.37664	0 0 ↑	superoxide	yes (↑)	yes (↑)
	contig2000Sep131300_688	AN1605.2	unknown	unknown	0.364222	1.56221	-0.367675	0.319875	0.234784	0.804193	0.638448	-0.0015422	0.354329	0.0681981	0.30771	0.650078	0.0633111	1.16505	0.760231	1.46643	↑ 0 ↑	?
	contig2000Sep131300_1438	AN1671.2	gi|19112260|ref|NP_595468.1| similar to phosphatidic acid phosphatase [Schizosaccharomyces pombe] (Evalue:4E-35), believed to dephosphorylate bioactive lipid messengers, so modifying or attenuating their activities	(Evalue:4E-35)	0.150176	-0.898439	-3.03377	-1.46471	-0.389112	0.293551		-2.45153	0.183456	-0.179977	-1.00325		-1.83087	-1.68119	-1.61966	-2.50481	↓ ↓ ↓	GSH/GSSG
	contig2000Sep131300_1542	AN1671.2	gi|19112260|ref|NP_595468.1| similar to phosphatidic acid phosphatase [Schizosaccharomyces pombe] (Evalue:4E-35)	(Evalue:4E-35)	-0.151904	-0.0655221	0.424746	-0.30728	-0.497157	-0.579014	-1.51122	-0.365468	0.386878	-0.869253	-2.72825	0.0745237	-0.0234574		0.276208	-0.590862	0 ↓ 0	?
	contig2000Sep131300_1907	AN1827.2	gi|16804980|ref|NP_473009.1| transmission-blocking target antigen s230 precursor [Plasmodium falciparum 3D7] (Evalue:0.000006)	(Evalue:0.000006)	0.265356	0.683168	1.77795	0.697074	-1.21008	0.407445		0.900367	0.347982	-0.186939	-0.352661	0.306857	1.69317		0.682732	1.371	↑ 0 ↑	?
	contig2000Sep131300_1674	AN1836.2	gi|32418368|ref|XP_329662.1| predicted protein [Neurospora crassa] (Evalue:0.000000000002)	(Evalue:0.000000000002)	0.12958	-0.169086	-1.3059	-2.81463	-0.459749	0.551112	1.17495	-2.26371	-1.44136	-0.419202	1.09795	0.595785	-1.46668	-0.503	1.05599	0.473797	↓ ↑ ↓	?
	contig2000Sep131300_1027	AN1863.2	gi|32421711|ref|XP_331299.1| hypothetical protein [Neurospora crassa] (Evalue:2E-26)	(Evalue:2E-26)	-0.045826	-0.35392	-0.963186	0.800258	0.293522	-0.321053	0.281969	-0.490978	0.39974	1.23272	0.176817	-1.15757	-1.70408	-1.06258	-1.98921	-0.724395	0 0 ↓	superoxide		yes (↑)
	contig2000Sep131300_3229	AN1871.2	gi|32403854|ref|XP_322540.1| predicted protein [Neurospora crassa] (Evalue:7E-53)	(Evalue:7E-53)	-0.0905783	-0.179038	-1.00359	0.722061	-0.100245	-0.14879	0.145304	-0.608631	0.501121	-0.10975	-0.0468963	-0.326917	0.936112	-0.328491	-0.194756	-0.265452	↓ 0 0	?
	contig2000Sep131300_680	AN1898.2	gi|32415579|ref|XP_328268.1| predicted protein [Neurospora crassa] (Evalue:5E-30)	(Evalue:5E-30)	-0.15074	-0.381101	0.534988	0.305532	-0.121288	0.19001		2.50217	-0.726168	1.16538	-0.000563503	-1.47458	-0.340613	0.685692	0.642929	0.442838	0 ↑ ↓	?
	contig2000Sep131300_4463	AN1919.2	gi|1351604|sp|Q09839|YAC1_SCHPO Hypothetical protein C16C9.01c in chromosome I [Schizosaccharomyces pombe] (Evalue:7E-34)	(Evalue:7E-34)	-0.0989389	0.237468	0.373947	0.0474901	0.213033	-0.266285	-0.532123	-0.606788	-1.82494		-0.230689	-1.72508	-1.16614		0.925114	-0.579457	0 0 ↓	superoxide		yes (↓)
	contig2000Sep131300_4149	AN1921.2	gi|6324425|ref|NP_014494.1| May promote peroxisomal proliferation by participating in Pex11p [Saccharomyces cerevisiae] (Evalue:3E-20)	(Evalue:3E-20)	-0.122743	-0.235608		-0.990124	0.313141	0.110347		1.36779	-0.424467	0.658773	0.393672		0.365899		-0.0172729	0.634681	0 ↑ 0	?
	contig2000Sep131300_971	AN1973.2	gi|19113460|ref|NP_596668.1| vesicle transport v-snare protein [Schizosaccharomyces pombe] (Evalue:2E-24)	(Evalue:2E-24)	-0.277928	-0.566119	-1.0974	0.301174	0.854415	-0.342509	0.257565	-0.602879	0.0354129	0.529661	0.768477	-1.08391	-1.60847	-0.699311	-2.20948	-1.44679	↓ 0 ↓	?
	contig2000Sep131300_968	AN1974.2	gi|6323001|ref|NP_013073.1| Iron Sulfur Assembly -- IscA/NifA homolog Isa1p [Saccharomyces cerevisiae] (Evalue:1E-32)	(Evalue:1E-32)	0.112645	0.37747	-0.079398	1.24242	0.185316	-0.0433594	0.460684	0.164564	-0.098704	-0.0438477	-0.213168	0.337271	-2.25787	-0.679336	0.569947	0.381618	0 0 ↓	superoxide	yes (↑)
	contig2000Sep131300_541	AN2001.2	gi|38109825|gb|EAA55634.1| hypothetical protein MG01285.4 [Magnaporthe grisea 70-15] (Evalue:e-180)	(Evalue:e-180)	-0.0351303	0.135926	0.364289	0.0775925	-0.800071	-1.30032		-0.675407	-0.364329	-1.24552	-1.10007	-0.119247	-0.29225	0.194676	-0.578854	-1.23654	0 ↓ ↓	peroxide
	contig2000Sep131300_4327	AN2013.2	gi|38101076|gb|EAA48097.1| hypothetical protein MG09634.4 [Magnaporthe grisea 70-15] (Evalue:0.0000001)	(Evalue:0.0000001)		0.599471	-0.82129			-0.580927		-1.39353	2.44338	-0.135233	0.528836		0.607543		0.359917	1.27561	0 ↓ ↑	?
	contig2000Sep131300_940	AN2050.2	gi|19112542|ref|NP_595750.1| clathrin light chain [Schizosaccharomyces pombe] (Evalue:3E-23)	(Evalue:3E-23)	-0.276857	1.68617	1.64457		-3.39235	0.104949	0.182464	4.58938	2.16572		3.45543	-0.5054	3.88277	-0.104353	0.648226	4.39366	↑ ↑ ↑	GSH/GSSG
	contig2000Sep131300_3092	AN2084.2	gi|28202134|gb|AAO34671.1| methyltransferase [Gibberella zeae] (Evalue:3E-48)	(Evalue:3E-48)	-0.0943335	0.181658	-0.427273		0.551122	-0.0779618		-0.889647	-0.59689		-0.360176	-1.17007	-1.68401		-0.783086	-1.73529	0 0 ↓	superoxide
	contig2000Sep131300_585	AN2089.2	gi|10092617|ref|NP_065389.1| poly(rC) binding protein 3 poly(rC)-binding protein 3 poly [Homo sapiens] (Evalue:4E-34)	(Evalue:4E-34)	0.175064	0.414951	0.689856	-0.232759	0.537358	0.0465459		0.760516	-0.447406	1.23401	0.921585	-1.89636	0.221921		-0.0310662	1.34171	0 0 ↓	superoxide		yes (↑)
	contig2000Sep131300_2458	AN2103.2	gi|6320719|ref|NP_010799.1| Acn9p [Saccharomyces cerevisiae] (Evalue:0.0000000000007), ACETATE UTILISATION, GLUCONEOGENESIS, Protein of the mitochondrial intermembrane space, required for acetate utilization and gluconeogenesis has orthologs in higher eukaryotes Acn9p [Saccharomyces cerevisiae], exact function un-known	(Evalue:0.0000000000007)	0.883847	1.43291	-0.129849	0.89989	-0.0726351	1.19197	1.06844	-0.120786	1.15207	0.0253543	-0.202642	2.10015	-0.40057	0.196514	-1.2479	0.625207	↑ ↑ ↑	GSH/GSSG
	contig2000Sep131300_3230	AN2108.2	gi|38101198|gb|EAA48194.1| hypothetical protein MG10257.4 [Magnaporthe grisea 70-15] (Evalue:0.0000000000000009)	(Evalue:0.0000000000000009)	-0.203806	-0.5867	-0.944313	0.462584	2.94715	-0.105057	0.756066	-0.702128	2.2172	0.349987	0.674038	-1.07392	-1.67265	-1.56881	-2.2397	-1.82409	0 0 ↓	superoxide	yes (↑)	yes (↑)
	contig2000Sep131300_4387	AN2122.2	gi|38566844|emb|CAE76150.1| related to transcriptional activator Mut3p [Neurospora crassa] (Evalue:9E-23)	(Evalue:9E-23)	0.757663	0.0981891	0.0747517	0.134691	0.0090738	1.44554	0.632137	0.206861	-0.287508	0.654932	-0.272119	0.497869	-0.226054	-0.0058369	-0.0886092	-0.435946	0 ↑ 0	?
	contig2000Sep131300_1277	AN2161.2	gi|38104950|gb|EAA51442.1| hypothetical protein MG10359.4 [Magnaporthe grisea 70-15] (Evalue:5E-54)	(Evalue:5E-54)	-0.504676	-0.211684	0.205416	0.289076	-0.601094	0.466582		0.024507	0.54515		-0.197387		-1.4249		0.81657	0.915126	0 0 ↓	superoxide
	contig2000Sep131300_2184	AN2161.2	gi|38104950|gb|EAA51442.1| hypothetical protein MG10359.4 [Magnaporthe grisea 70-15] (Evalue:5E-54)	(Evalue:5E-54)	-0.406665	0.0956318	0.0087242			-1.33914		-0.528153	0.378478	-0.114837	0.262165	0.128211	0.0234403		0.0797307	0.0133434	0 ↓ 0	?
	contig2000Sep131300_4263	AN2163.2	gi|19112743|ref|NP_595951.1| mad2-like protein possible mitotic checkpoint [Schizosaccharomyces pombe] (Evalue:0.00000003)	(Evalue:0.00000003)	-0.575336	-0.52487	0.870842		-1.32481	-0.675665		1.76669	0.0260371		-0.363908		0.479347		-0.301571	0.0457485	0 ↑ 0	?	yes (↓)
	contig2000Sep131300_876	AN2166.2	gi|32407232|ref|XP_324202.1| predicted protein [Neurospora crassa] (Evalue:2E-73)	(Evalue:2E-73)	-0.313402	-0.135692	0.795925	-0.445584	0.0329976	-0.360471	-0.124028	1.05799	0.25368	0.0980508	0.265187	-0.69682	0.452255	1.25004	2.14602	0.386685	0 ↑ ↑	peroxide
	contig2000Sep131300_3816	AN2169.2	gi|19114201|ref|NP_593289.1| hypothetical coiled-coil protein (syntaxin-like) Schizosaccharomyces pombe (Evalue:2E-52)	(Evalue:2E-52)	-0.0104944	-0.834228	-0.623178	0.783732	0.521982	0.0013157		0.976603	1.27952	0.592843	-0.397766		-1.58304	0.150654	-1.94682	-2.39392	0 0 ↓	superoxide		yes (↑)
	contig2000Sep131300_1043	AN2171.2	gi|32415037|ref|XP_327998.1| hypothetical protein (AL451012) conserved hypothetical protein [Neurospora crassa] (Evalue:1E-32)	(Evalue:1E-32)	0.839083	0.48871		0.0019516		-0.425075	0.216512	-2.08295			0.141996	-1.35911	-2.57092			-0.661326	0 ↓ ↓	peroxide
	contig2000Sep131300_4423	AN2176.2	gi|38110024|gb|EAA55806.1| hypothetical protein MG01457.4 [Magnaporthe grisea 70-15] (Evalue:e-136)	(Evalue:e-136)	-0.050428	-1.05417	0.664152	0.770814		-0.24948		0.240097	-0.495993	-0.105155	-0.221315	1.09793	-0.402322		-0.500035	-0.315156	↓ 0 ↑	?
	contig2000Sep131300_2624	AN2177.2	gi|18087499|gb|AAL58884.1| putative oxidoreductase [Emericella nidulans] (Evalue:4E-33)	(Evalue:4E-33)	-0.521549	-1.06279	-0.178288	-0.412088	-0.0521406	-0.803221		0.541774	-0.326825	-1.45397	0.615527	0.0497971	0.508118	0.524914	-1.11705	0.0370396	↓ 0 ↓	?		yes (↓)
	contig2000Sep131300_2467	AN2181.2	gi|19075263|ref|NP_587763.1| putative transcription factoriia small subunit [Schizosaccharomyces pombe] (Evalue:2E-30)	(Evalue:2E-30)	0.202582	0.153624		0.112382		0.7959		0.351972	-1.00372	-0.296908	-0.317755		0.70349		0.416603	1.51876	0 0 ↑	superoxide		yes (↓)
	contig2000Sep131300_3870	AN2218.2	gi|27694917|gb|AAH43862.1| MGC53705 protein [Xenopus laevis] (Evalue:8E-88)	(Evalue:8E-88)	-1.02917	0.177573	0.574397			-1.82612		3.01587	-0.252543	1.77477	-0.0831634	-1.77053	-1.0195		0.0451629	1.05642	↓ ↓ ↓	GSH/GSSG
	contig2000Sep131300_4449	AN2219.2	gi|32409503|ref|XP_325232.1| related to ahmp1 protein [MIPS] [Neurospora crassa] (Evalue:e-102)	(Evalue:e-102)	-0.0216741	0.391345	0.659282	0.398007	-1.33668	-1.24323		-0.211435	-0.337899	-0.0914158	-0.442405	-0.565027	0.141873		-0.772567	-1.20884	0 ↓ ↓	peroxide	yes (↓)
	contig2000Sep131300_4270	AN2219.2	gi|32409503|ref|XP_325232.1| related to ahmp1 protein [MIPS] [Neurospora crassa] (Evalue:e-102)	(Evalue:e-102)	-0.259431	-0.842586	0.497229	0.122187	0.583663	-0.0460756	-0.860495	0.250884	0.301583	0.109309	0.0431352	0.629299	1.07551	1.43436	1.141	1.15244	0 0 ↑	superoxide
	contig2000Sep131300_1052	AN2238.2	gi|1362225|pir||S55900 DNAJ-like protein homolog - fission yeast [Schizosaccharomyces pombe] (Evalue:1E-36)	(Evalue:1E-36)	-0.0572125	-0.945715	-0.361895	-0.602952	0.316582	0.615831	0.0082123	0.486917	0.379397	-0.132494	0.0999657	-1.34174	0.337162	-0.35833	-1.7596	0.198981	0 0 ↓	superoxide
	contig2000Sep131300_1317	AN2307.2	gi|32411995|ref|XP_326478.1| hypothetical protein [Neurospora crassa] (Evalue:0.0000000001)	(Evalue:0.0000000001)	-0.211681	-0.235984	0.768683	-0.416493		0.431329		-0.190818	1.99538	-0.443753	-1.05605	1.30384	0.756911		0.984821	-0.460158	0 0 ↑	superoxide		yes (↑ ↓)
	contig2000Sep131300_3786	AN2310.2	gi|6318261|emb|CAB60246.1| SPAC1093.01 [Schizosaccharomyces pombe] (Evalue:0)	(Evalue:0)	0.105541	-0.0674541	0.870502		-0.172821	1.11654		-0.591511	0.008701		-0.0509867		-0.467463		-1.04422	0.149728	0 ↑ ↓	?
	contig2000Sep131300_511	AN2317.2	gi|6322978|ref|NP_013050.1| yeast cortical cytoskeleton component mammalian cofilin homolog Cof1p [Saccharomyces cerevisiae] (Evalue:6E-20)	(Evalue:6E-20)	-0.469471	-0.18876	0.857696	0.527425	0.4706	-0.718452	-0.776082	-0.274585	0.308776		-0.499018	-1.41775	-0.56501	-0.0371308	-0.0778845	-0.944451	0 0 ↓	superoxide
	contig2000Sep131300_2103	AN2338.2	unknown	unknown	0.415181	0.451994	-0.939789	-1.04	1.18933	0.20302		-0.240282	-0.085104	0.658025	1.62271	1.53281	0.729414	1.22599	1.19325	1.92674	0 0 ↑	superoxide	yes (↓ ↑)	yes (↑)
	contig2000Sep131300_4573	AN2382.2	gi|38099849|gb|EAA47129.1| hypothetical protein MG10952.4 [Magnaporthe grisea 70-15] (Evalue:0.0000003)	(Evalue:0.0000003)	-0.102495	0.306668	-0.586039	-0.342222	0.245394	0.341621		-1.05935			0.220919		-0.522547		0.084797	-0.0148267	0 ↓ 0	?
	contig2000Sep131300_3297	AN2404.2	gi|32407526|ref|XP_324278.1| predicted protein [Neurospora crassa] (Evalue:4E-86)	(Evalue:4E-86)	-0.135757	-1.53807	-2.98021	-1.71744	-0.823579	-0.758323	-1.55337	-3.36831	0.358578	-0.478202	-1.23957	-0.365125	-2.78643	-1.78092	-2.47452	-0.821054	↓ ↓ ↓	GSH/GSSG
	contig2000Sep131300_1342	AN2419.2	gi|6321446|ref|NP_011523.1| Putative t-SNARE of the plasma membrane Sec9p [Saccharomyces cerevisiae] (Evalue:9E-35)	(Evalue:9E-35)	0.0502209	-0.253128	-1.21317	0.0602976	-1.15572	0.964911		-0.171399	-0.252668		-0.292471	0.323472	-0.0959546	-1.16832	-0.693786	-0.830425	↓ 0 ↓	?
	contig2000Sep131300_1543	AN2425.2	gi|17539466|ref|NP_500391.1| protein phosphatase 1 (35.6 kD) (4E410) [Caenorhabditis elegans] (Evalue:1E-96)	(Evalue:1E-96)	-0.27956	-1.46841	-1.00322	-1.17778	0.598033	-0.189902	-0.88852	-1.26688	-0.700419	-0.0430036	-0.426228	-0.570944	-1.03649	-0.545839	-0.573452	-0.993128	↓ ↓ ↓	GSH/GSSG
	contig2000Sep131300_3252	AN2425.2	gi|17539466|ref|NP_500391.1| protein phosphatase 1 (35.6 kD) (4E410) [Caenorhabditis elegans] (Evalue:1E-96)	(Evalue:1E-96)		-0.0606615	-0.101153			0.366227		-1.644			1.15874		-0.70633		-0.160355	1.92734	0 ↓ ↑	?
	contig2000Sep131300_1659	AN2426.2	gi|122094|sp|P23751|H42_EMENI Histone H4.2 [Emericella nidulans] (Evalue:1E-39)	(Evalue:1E-39)	0.462983	0.845775	-0.720726	4.28159		0.419189		-0.320699			0.324912	-1.88252	-0.0673519			0.334873	0 0 ↓	superoxide	yes (↑)
	contig2000Sep131300_1813	AN2456.2	gi|6323839|ref|NP_013910.1| Protein required for cell viability Ymr185wp [Saccharomyces cerevisiae] (Evalue:0.0000000000000006)	(Evalue:0.0000000000000006)	-0.0791602	-0.199553	-2.76183			-0.0244822		-0.10834	1.3107		0.317044		-0.527965		0.292081	-1.16961	↓ 0 ↓	?		yes (↑)
	contig2000Sep131300_1485	AN2488.2	gi|32413885|ref|XP_327422.1| predicted protein [Neurospora crassa] (Evalue:0.000000000009)	(Evalue:0.000000000009)	0.375663	-0.147255	-2.86113	-1.37677	0.239313	0.898886	0.705414	-0.301164	-0.478097	-0.0306872	0.580308	3.11403	0.780817	0.565239	1.27084	1.09923	↓ 0 ↑	?
	contig2000Sep131300_1322	AN2535.2	unknown	unknown	-0.038927	0.350907	0.979306	-1.2602	-0.178622	0.124123	-0.337558	-0.480932	-1.54583	0.105281	-0.103152	0.24972	-0.095716	0.64942	1.20798	0.388609	0 0 ↑	superoxide	yes (↓)	yes (↓)
	contig2000Sep131300_4485	AN2557.2	gi|18399103|ref|NP_565457.1| SET-domain transcriptional regulator family [Arabidopsis thaliana] (Evalue:0.0000000002)	(Evalue:0.0000000002)	-1.50801	-0.235935	2.16309	-0.102949		0.0243032		1.29779			-0.116041	1.42445	0.53497			0.424918	↓ ↑ ↑	?
	contig2000Sep131300_3030	AN2582.2	gi|32414585|ref|XP_327772.1| hypothetical protein [Neurospora crassa] (Evalue:0.000001)	(Evalue:0.000001)	-0.0491226	-0.171867	-0.759301	0.25743	-0.506715	0.427991	-0.567368	-0.273176	0.115616	-0.385916	-0.0820765	0.0647343	-0.224721	0.656418	-0.960198	-1.69559	0 0 ↓	superoxide
	contig2000Sep131300_2910	AN2592.2	gi|15721881|dbj|BAB68404.1| putative glutathione S-transferase [Gibberella fujikuroi] (Evalue:5E-21)	(Evalue:5E-21)	-0.28107	-0.288929	-0.259492	-0.134217	-0.113169	-0.556194	-0.657612	-0.192669	-0.402106	0.474697	0.434506	0.614776	0.881243	1.47421	0.379078	0.361976	0 0 ↑	superoxide
	contig2000Sep131300_3073	AN2596.2	gi|14278967|dbj|BAB59027.1| cytochrome P450 [Coriolus versicolor] (Evalue:4E-38)	(Evalue:4E-38)	-0.11875	-0.935591	-2.23962	-0.407337	-1.08474	0.0061083		-2.13848	0.926859		-1.82309		-2.12863		-2.72171	-2.23744	↓ ↓ ↓	GSH/GSSG
	contig2000Sep131300_1911	AN2597.2	gi|38108251|gb|EAA54304.1| hypothetical protein MG02289.4 [Magnaporthe grisea 70-15] (Evalue:0.000004)	(Evalue:0.000004)	-0.749405	-0.276374	-0.746579	0.928312	0.608073	-0.57613		-0.632015	1.35487		-0.324143	-0.433923	-1.05499		-2.61737	-0.696233	0 0 ↓	superoxide		yes (↑)
	contig2000Sep131300_4110	AN2686.2	gi|32404100|ref|XP_322663.1| predicted protein [Neurospora crassa] (Evalue:0.00000000000000005)	(Evalue:0.00000000000000005)	-0.453704	0.457022	1.42475		-0.402823	-0.426395		0.491907	0.38712		-1.04257	-0.483125	0.492487		0.81969	0.619593	↑ 0 0	?		yes (↓)
	contig2000Sep131300_583	AN2691.2	gi|31195485|ref|XP_306690.1| ENSANGP00000014598 [Anopheles gambiae] (Evalue:0.00000000000002)	(Evalue:0.00000000000002)	-0.575758	-0.118685	1.20748	1.013	0.652473	-0.737507		0.73047	1.23038	0.427228	0.378989	-0.16665	-0.218046		-0.640299	-0.375146	↑ 0 0	?		yes (↑)
	contig2000Sep131300_4411	AN2691.2	gi|31195485|ref|XP_306690.1| ENSANGP00000014598 [Anopheles gambiae] (Evalue:0.00000000000002)	(Evalue:0.00000000000002)	-0.351047	0.110237	1.42682	0.625789		-1.23532	-2.26926	0.322887	-0.537167		-0.767404	0.456681	-0.590918	-0.814771	-0.130463	-1.68952	↑ ↓ ↓	?
	contig2000Sep131300_921	AN2702.2	unknown	unknown	-0.112856	0.142356	-0.442396	-0.153962	-0.0016483	-0.253078	-0.389063	-0.982443	-0.21805	0.470275	-0.499222	-0.92505	-1.29414	-1.27426	-0.479932	-0.929488	0 0 ↓	superoxide
	contig2000Sep131300_2858	AN2760.2	gi|38107986|gb|EAA54084.1| hypothetical protein MG02069.4 [Magnaporthe grisea 70-15] (Evalue:0.00000004)	(Evalue:0.00000004)	0.306338	1.40606	1.32941	-0.0155817	-0.724297	0.257099		2.81012	1.88695	1.82494	2.45128	-0.393095	1.65223	-0.24914	0.368791	1.91086	↑ ↑ ↑	GSH/GSSG
	contig2000Sep131300_3376	AN2768.2	gi|32421107|ref|XP_330997.1| predicted protein [Neurospora crassa] (Evalue:0.000000000000002)	(Evalue:0.000000000000002)	0.309318	0.538571	1.57413	0.75904	0.521506	-0.0120482		1.50948	1.77193		0.866448	0.123655	1.50471		0.878688	1.62403	↑ ↑ ↑	GSH/GSSG
	contig2000Sep131300_3540	AN2769.2	gi|6320349|ref|NP_010429.1| TFIID subunit (TBP-associated factor) with predicted molecular Taf12p [Saccharomyces cerevisiae] (Evalue:9E-25)	(Evalue:9E-25)	-0.118343	-0.481441	0.172101	0.322811	0.0962059	-0.197234		-1.47107	-0.0724074	0.014696	-0.102414	0.382077	-1.05269	0.903809	-0.046613	-0.518106	0 ↓ ↓	peroxide
	contig2000Sep131300_3012	AN2775.2	gi|20868964|ref|XP_130881.1| similar to CDA02 protein [Mus musculus] (Evalue:2E-85)	(Evalue:2E-85)	0.0877407	0.0818045	1.23271	-0.722249	-0.107964	-0.396808	-0.243049	0.218893	-0.160769	-0.324697	0.727487	-0.867783	-0.119268	-0.169128	0.629406	0.81989	↑ 0 0	?
	contig2000Sep131300_37	AN2775.2	gi|20868964|ref|XP_130881.1| similar to CDA02 protein [Mus musculus] (Evalue:2E-85)	(Evalue:2E-85)	-0.0478867	0.823225	-0.608004	0.227995	-0.0885623	-0.0309484	0.306374	0.397982	-0.0867062	-0.000730975	-1.32229	0.757377	1.09022	0.460006	0.709491	1.074	0 0 ↑	superoxide		yes (↓)
	contig2000Sep131300_632	AN2856.2	gi|32403098|ref|XP_322162.1| predicted protein [Neurospora crassa] (Evalue:0.0000000000000002)	(Evalue:0.0000000000000002)	0.902396	0.824531	1.23907	0.189515	-0.587062	-0.0368864	1.35028	0.790875	-0.0116598	0.291472	0.127883	0.988317	1.38621	0.753765	1.26995	1.50552	↑ ↑ ↑	GSH/GSSG
	contig2000Sep131300_503	AN2885.2	gi|6273391|gb|AAF06350.1| nonhistone protein 6 [Candida albicans] (Evalue:2E-26)	(Evalue:2E-26)	0.0487816	-0.139477	-1.25692	0.627996	2.09036	0.271319	1.15974	-0.135401	0.0327171	0.482119	0.234491	-1.52611	-0.438477	-0.273031	-1.47569	-0.649137	↓ ↑ ↓	?
	contig2000Sep131300_1577	AN2894.2	unknown	unknown	0.493761	0.610916	-0.994181	0.459626	-0.193608	0.194492	0.882826	-0.189071	-0.92955	-1.13877	-0.167047	0.869234	0.260835		0.341401	1.20796	0 0 ↑	superoxide		yes (↓)
	contig2000Sep131300_2756	AN2912.2	unknown	unknown	-0.0293499	-0.0302097	0.668967	1.56863		0.322872	0.642424	-0.403799	1.77443		-0.371043	-0.892354	-0.604167	0.399618	-0.842677	-1.09583	0 0 ↓	superoxide	yes (↑)	yes (↑)
	contig2000Sep131300_561	AN2939.2	gi|1762146|gb|AAB70096.1| Mrs7p [Saccharomyces cerevisiae] (Evalue:e-170)	(Evalue:e-170)	0.0923434	0.048041	0.142324	0.644285	-0.103758	0.752914	0.759619	-0.121223	0.502716		-1.34787	0.360568	0.984618		-2.46374	-1.3747	0 0 ↓	superoxide		yes (↓)
	contig2000Sep131300_3758	AN2940.2	gi|34912132|ref|NP_917413.1| OSJNBb0024F06.18 [Oryza sativa (japonica cultivar-group)] (Evalue:7E-22)	(Evalue:7E-22)	-0.193019	0.463855	0.505865	0.411074	-0.547547	0.154192		-0.164471	0.573054		0.0684427		0.808749		0.988792	1.93811	0 0 ↑	superoxide
	contig2000Sep131300_1289	AN2953.2	gi|32408016|ref|XP_324493.1| hypothetical protein [Neurospora crassa] (Evalue:3E-65)	(Evalue:3E-65)	-0.083953	-0.0645267	0.0438582	0.0430927	-0.391681	-0.0391476	-0.568835	0.751239	0.132914	0.33558	0.214992	0.146978	1.38527	0.495217	0.332458	0.763129	0 0 ↑	superoxide
	contig2000Sep131300_540	AN2953.2	gi|32408016|ref|XP_324493.1| hypothetical protein [Neurospora crassa] (Evalue:3E-65)	(Evalue:3E-65)	-0.138262	0.665207	-0.293378	-1.58087	-0.943197	-0.410293	0.425117	-0.214153	-0.660451	-2.07728	-0.34918	-0.588764	-0.657406	-0.738729	0.0526949	-1.16114	0 0 ↓	superoxide	yes (↓)	yes (↓)
	contig2000Sep131300_178	AN2978.2	gi|38099319|gb|EAA46678.1| hypothetical protein MG09899.4 [Magnaporthe grisea 70-15] (Evalue:1E-20)	(Evalue:1E-20)	0.220342	0.135061	-1.37407	-1.01378	2.2653	0.672168		-1.33368	-2.02658		0.398615		-1.61496		0.516659	0.866563	↓ ↓ ↓	GSH/GSSG
	contig2000Sep131300_2598	AN2989.2	gi|34906972|ref|NP_914833.1| putative glycine-rich RNA-binding protein 2 [Oryza sativa (japonica (Evalue:4E-27)	(Evalue:4E-27)	-0.345554	-0.885052	0.109621	1.15607	-0.299106	-0.503985	-1.2531	-0.154326	0.137546	0.613735	-0.376779	-0.795529	-0.816391		0.151922	-2.76083	0 ↓ ↓	peroxide	yes (↑)
	contig2000Sep131300_424	AN2993.2	gi|38102263|gb|EAA49124.1| hypothetical protein MG00782.4 [Magnaporthe grisea 70-15] (Evalue:1E-76)	(Evalue:1E-76)	-0.692614	-0.308217	-2.01714	-0.795235	0.172344	-0.94691		-0.404159	-0.172618	-0.654929	-0.953966		-1.1309	-1.43134	-1.29224	-2.29902	↓ 0 ↓	?
	contig2000Sep131300_2723	AN2995.2	gi|19112078|ref|NP_595286.1| SH3 domain containing protein [Schizosaccharomyces pombe] (Evalue:0.000000000000003)	(Evalue:0.000000000000003)	0.124094	0.479677	0.835735	-0.982999	0.806958	-0.0604193	0.562435	0.616258	-0.769836	0.860123	0.516225	0.262651	0.219881	0.101609	1.21487	0.827971	0 0 ↑	superoxide
	contig2000Sep131300_2408	AN3036.2	gi|32421103|ref|XP_330995.1| predicted protein [Neurospora crassa] (Evalue:2E-65)	(Evalue:2E-65)	-0.239094	-0.424073	-0.414583	-1.09152	0.0139072	-0.33471	0.0505617	-0.36743	-0.614866	0.121693	-0.570691	-0.0185935	-0.262904	-0.257133	-1.14704	-1.80168	0 0 ↓	superoxide	yes (↓)
	contig2000Sep131300_1046	AN3089.2	gi|38105626|gb|EAA52027.1| hypothetical protein MG03622.4 [Magnaporthe grisea 70-15] (Evalue:0.00000000000003)	(Evalue:0.00000000000003)	-0.299114	-0.0290039	0.971039	0.270922		-1.0688	-2.5301	-0.39359	-0.817084		-0.446251	0.497307	0.0729811	-0.498551	-0.152342	-1.28531	0 ↓ ↓	peroxide
	contig2000Sep131300_4426	AN3089.2	gi|38105626|gb|EAA52027.1| hypothetical protein MG03622.4 [Magnaporthe grisea 70-15] (Evalue:0.00000000000003)	(Evalue:0.00000000000003)	0.311343	-0.0719572	0.421611	0.504556	0.0091234	0.493253		0.417459	0.0462022	0.301825	0.123866	1.38727	0.417962	-1.29808	0.524606	-0.563803	0 0 ↑	superoxide
	contig2000Sep131300_130	AN3153.2	gi|21326475|ref|NP_647553.1| LRP16 protein [Rattus norvegicus] (Evalue:3E-56)	(Evalue:3E-56)	1.22072	1.21879	-0.376935	0.247235	0.190053	0.821487	0.514161	0.22825	0.852394	-0.819607	-0.157196	1.74383	0.0285168	0.816588	0.531038	0.416732	↑ 0 ↑	?
	contig2000Sep131300_1035	AN3180.2	gi|38106645|gb|EAA52927.1| hypothetical protein MG06055.4 [Magnaporthe grisea 70-15] (Evalue:0.0000004)	(Evalue:0.0000004)	-0.245817	-0.204743	-1.04443	0.154297	0.566148	0.348369		-0.565263	-0.139771	0.949276	0.303378	-0.380311	-0.797482	0.311597	-0.456371	-0.83276	↓ 0 0	?
	contig2000Sep131300_922	AN3200.2	gi|31240493|ref|XP_320660.1| ENSANGP00000021162 [Anopheles gambiae] (Evalue:2E-28)	(Evalue:2E-28)	0.192182	0.26784	0.161739	0.0129365	-0.176963	-1.1287		0.02582	-0.234193	-0.844738	0.0732383	0.667931	0.461071	1.17848	0.676248	-0.581208	0 ↓ ↑	?
	contig2000Sep131300_1670	AN3245.2	gb|EAA63146.1| predicted protein [Emericella nidulans FGSC A4] (Evalue: 1E-63)	(Evalue: 1E-63)	-0.0645415	0.688123	0.609291	-0.298373	-0.349058	0.202276	0.126044	1.12393	0.509732	0.0454335	-0.23353	-0.286887	1.47431		0.0797674	1.52133	0 ↑ ↑	peroxide
	contig2000Sep131300_2478	AN3345.2	gi|6321361|ref|NP_011438.1| choline transport protein may also control uptake of nitrogen Hnm1p [Saccharomyces cerevisiae] (Evalue:3E-38)	(Evalue:3E-38)	0.231756	0.222732	0.174715	-0.315858	0.488468	0.318585		-2.22905	-0.305938		0.648548	-0.946155	0.587774		1.33247	0.55919	0 ↓ ↑	?
	contig2000Sep131300_1174	AN3356.2	gb|EAA69012.1| hypothetical protein FG01715.1 [Gibberella zeae PH-1] (Evalue: 4E-27)	(Evalue: 4E-27)	-0.0110147	-0.0052442	-0.387774	0.400636	0.962772	-0.0571736	-0.460434	-0.0590374	-1.03642	-0.725936	-0.328291	1.10029	0.633111		0.628925	-0.389269	0 0 ↑	superoxide		yes (↓)
	contig2000Sep131300_2627	AN3396.2	gi|15234634|ref|NP_192425.1| 4-coumarate:CoA ligase (4-coumaroyl-CoA synthase) family [Arabidopsis thaliana] (Evalue:2E-33)	(Evalue:2E-33)	-0.539917	-0.241341	-0.906286	-0.0571055	0.388916	-0.847966	-0.031081	-0.991814	-0.74081	0.0615551	-0.332331	-1.28826	-0.974305	-0.82694	-1.15051	-1.33052	0 0 ↓	superoxide
	contig2000Sep131300_1894	AN3416.2	gi|8102019|gb|AAF72704.1| putative SNARE protein NSYN1 [Neurospora crassa] (Evalue:0.00000000000000001)	(Evalue:0.00000000000000001)	-0.18631	-0.0706278	-0.505928	0.546345		0.363817	-1.00433	-0.30352	0.199463		-0.445673	-0.331247	0.290334	-0.389443	0.116577	-0.704241	0 ↓ 0	?
	contig2000Sep131300_3614	AN3416.2	gi|8102019|gb|AAF72704.1| putative SNARE protein NSYN1 [Neurospora crassa] (Evalue:0.00000000000000001)	(Evalue:0.00000000000000001)	-0.155774	0.068752	-0.157776		1.30037	-0.455128	0.145961	-0.685897	-0.349229		-0.666023	-1.85781	-2.8746		-1.45028	-2.408	0 0 ↓	superoxide	yes (↑)
	contig2000Sep131300_2693	AN3420.2	gi|38110654|gb|EAA56341.1| hypothetical protein MG06312.4 [Magnaporthe grisea 70-15] (Evalue:1E-43)	(Evalue:1E-43)	-0.0037347	-0.361001	-0.403662	-0.683236	0.599026	0.351092	0.0781894	-0.30468	-0.515091	0.187826	-0.197795	-0.327227	-1.10579	-0.286928	-0.0017392	-0.0771516	0 0 ↓	superoxide
	contig2000Sep131300_1184	AN3428.2	gi|19112178|ref|NP_595386.1| ZZ domain protein [Schizosaccharomyces pombe] (Evalue:0.00000000000002)	(Evalue:0.00000000000002)	-0.000191861	-1.21035	-1.90598	-0.677336	-0.351538	0.599868	0.0524584	-1.19633	-0.101734	0.144338	-0.0743805	-0.374188	-1.55734	-0.891862	-0.601364	-1.6628	↓ ↓ ↓	GSH/GSSG
	contig2000Sep131300_1525	AN3433.2	gi|34921416|sp|O93870|FCR1_CANAL Fluconazole resistance protein 1 [Candida albicans] (Evalue:0.00000000000000002)	(Evalue:0.00000000000000002)	-0.298137	0.113687	-0.326562	-0.614856	0.522672	-0.55007	-0.175005	-0.581014	-1.99908	0.378161	0.358982	-1.04607	-0.266112		-0.351212	-0.561637	0 0 ↓	superoxide		yes (↓)
	contig2000Sep131300_24	AN3480.2	gi|32414233|ref|XP_327596.1| predicted protein [Neurospora crassa] (Evalue:1E-51)	(Evalue:1E-51)	-0.56246	0.330193	0.442047			0.107523	0.420609	-0.58383				0.367582	1.26004			0.0546194	0 0 ↑	superoxide
	contig2000Sep131300_2047	AN3552.2	gb|EAA59760.1| hypothetical protein AN3552.2 [Emericella nidulans FGSC A4] (Evalue: 0)	(Evalue: 0)	0.737685	-0.0461379	-1.65656		1.33003	0.742973		-0.916275	0.0699553			0.250585	1.41845		-0.0862795	-0.509338	↓ 0 ↑	?
	contig2000Sep131300_4153	AN3553.2	unknown	unknown	-0.0046248	-0.0760777	-0.192857	0.298342	0.635368	0.601355	0.894944	-0.111116	-0.0290299	0.105785	-0.351573	-1.84977	-2.19756	-0.674572	-2.32936	-2.78657	0 0 ↓	superoxide
	contig2000Sep131300_4239	AN3565.2	gi|40740583|gb|EAA59773.1|[40740583], [Emericella nidulans]	(Evalue: 0)	-0.26715	-0.636287	-1.00028	-0.993903	-0.146933	0.342203	0.519377	-0.430464	0.821334		0.338011	0.962571	-0.334258	-0.629457	1.21747	0.154149	↓ 0 ↑	?
	contig2000Sep131300_2067	AN3579.2	gi|6322941|ref|NP_013014.1| Integral membrane protein localized to vesicles along with the Tvp38p [Saccharomyces cerevisiae] (Evalue:2E-50)	(Evalue:2E-50)	-0.796455	0.194415				-0.527923		0.842483			-0.197796		-0.111337		1.37942	-0.495155	0 0 ↑	superoxide
	contig2000Sep131300_2334	AN3589.2	gi|38099315|gb|EAA46674.1| hypothetical protein MG09895.4 [Magnaporthe grisea 70-15] (Evalue:1E-49)	(Evalue:1E-49)	-0.121068	-0.805655	0.672508	0.303726	0.336537	-1.33265		-0.485532	-0.717761		-1.25443	-1.96412	-0.515832		-1.43529	-0.994781	0 ↓ ↓	peroxide
	contig2000Sep131300_3309	AN3593.2	gi|31981004|ref|NP_062709.2| cDNA sequence AB028863 [Mus musculus] (Evalue:3E-47)	(Evalue:3E-47)	-0.14477	0.130452	-2.53367	0.119316	0.1588	-0.0546666	1.02074	-2.07499	0.227164		-0.512429		-2.38394		-0.72668	-2.61331	↓ ↑ ↓	?
	contig2000Sep131300_3117	AN3595.2	gi|38109177|gb|EAA55087.1| hypothetical protein MG06744.4 [Magnaporthe grisea 70-15] (Evalue:9E-28)	(Evalue:9E-28)	0.0135781	-0.980615	-1.7693	-0.537435	0.377974	0.437134	0.543668	-0.977276	-0.727396	-0.0075764	0.290746	1.40924	0.447057	0.292251	1.22681	0.259398	↓ 0 ↑	?
	contig2000Sep131300_413	AN3627.2	gi|19114687|ref|NP_593775.1| hypothetical coiled-coil protein [Schizosaccharomyces pombe] (Evalue:7E-77)	(Evalue:7E-77)	-0.389405	-0.12834	0.761914	0.156201	-0.568383	-0.997618	-1.69134	0.41444	-0.0876166	-0.511173	-0.574398	0.0828298	-0.701127	0.322511	-0.578489	-1.51027	0 ↓ ↓	peroxide
	contig2000Sep131300_3607	AN3627.2	gi|19114687|ref|NP_593775.1| hypothetical coiled-coil protein [Schizosaccharomyces pombe] (Evalue:7E-77)	(Evalue:7E-77)	0.0024664	0.778512	0.145386		0.410183	0.157458	0.810054	0.467802	-1.51108	-1.22439	0.174483	0.560905	0.547293		1.77843	0.477289	0 0 ↑	superoxide		yes (↓)
	contig2000Sep131300_4507	AN3645.2	gi|32410019|ref|XP_325490.1| predicted protein [Neurospora crassa] (Evalue:0.0000000004)	(Evalue:0.0000000004)	-0.0133294	0.264948	-1.49568	-0.625316	0.105088	-0.376068		0.250635	0.145023	0.57347	-1.9917	-0.728457	-0.281769	-0.356811	-0.0916281	-1.56414	↓ 0 ↓	?		yes (↓)
	contig2000Sep131300_947	AN3680.2	unknown	unknown	0.0358906	0.0205484	-0.971786	-1.48328	-0.6212	0.107311	-0.383056	-0.154439	-1.85861	-0.615026	-0.936706	0.0766114	1.746	-0.821915	0.797548	-0.633747	0 0 ↑	superoxide	yes (↓)	yes (↓)
	contig2000Sep131300_1368	AN3687.2	gi|28572977|ref|NP_788689.1| CG32920-PB [Drosophila melanogaster] (Evalue:1E-56)	(Evalue:1E-56)	-0.224348	0.0375651	-0.640473	-0.63425	0.308368	-0.172692	0.138327	0.572296	0.350767		0.0198792	-1.18516	-1.40122		-0.913872	-1.05761	0 0 ↓	superoxide
	contig2000Sep131300_1567	AN3703.2	gi|32409153|ref|XP_325057.1| predicted protein [Neurospora crassa] (Evalue:2E-22)	(Evalue:2E-22)	0.0741631	0.733452	0.289037	-0.975052	-0.0784378	-0.501113	1.20126	1.39322	-0.357901	0.401154	0.436576	1.09059	1.48093	0.819779	0.31829	0.243327	0 ↑ ↑	peroxide
	contig2000Sep131300_1446	AN3708.2	gi|6320078|ref|NP_010158.1| Hint homolog, member of the histidine triad superfamily of nucleotide-binding proteins and similar to Hint Hnt1p [Saccharomyces cerevisiae] (Evalue:8E-45)	(Evalue:8E-45)	0.0329406	-0.555199	-0.820491			0.0537973	0.565028	0.2205			-1.36594	-1.33496	-1.20121			-1.84457	0 0 ↓	superoxide		yes (↓)
	contig2000Sep131300_2325	AN3710.2	gi|1723699|sp|P53267|YG2Y_YEAST HYPOTHETICAL 37.8 KD PROTEIN IN SHY1-SPT6 INTERGENIC REGION [Saccharomyces cerevisiae] (Evalue:6E-28)	(Evalue:6E-28)	-0.600099	-0.241009	2.04005	0.646472	0.415076	-1.18961	-0.684861	1.10386	0.0202191	-0.0433439	0.624736	-0.455693	0.0800271		0.471505	-0.217603	↑ ↓ 0	?
	contig2000Sep131300_1491	AN3725.2	gi|2367623|gb|AAB69701.1| chaperone/heat shock protein [Emericella nidulans] (Evalue:9E-36)	(Evalue:9E-36)	-0.509567	-1.42872	0.12489	0.101428	0.213141	0.122372	-0.5655	-0.160029	-0.196303	1.16643	0.693458	-0.212263	-0.127254	0.485905	-0.392473	0.324106	↓ 0 0	?		yes (↑)
	contig2000Sep131300_4065	AN3810.2	gi|6324107|ref|NP_014177.1| functionally related to TFIIB, affects start site selection in Ssu72p [Saccharomyces cerevisiae] (Evalue:2E-38)	(Evalue:2E-38)	-0.889608	0.250993	1.47057	-1.00672	-1.1336	-2.59146		2.27768	0.763564	-0.112136	-0.0068595	-1.70621	-0.726137	-1.27738	-0.0595918	1.10457	↑ ↓ ↓	?
	contig2000Sep131300_3269	AN3822.2	gi|25143868|ref|NP_491336.2| NuDiX hydrolase, similar to mouse testosterone-regulated RP2 [Caenorhabditis elegans] (Evalue:5E-40)	(Evalue:5E-40)	-0.617758	-0.416618	0.42775	-0.261026	-0.469807	-0.954995		0.331856	-0.426227	0.013008	-0.0015587	1.12193	1.04685	0.215105	0.796218	0.738592	0 0 ↑	superoxide
	contig2000Sep131300_576	AN3833.2	gi|25012470|gb|AAN71340.1| RE26090p [Drosophila melanogaster] (Evalue:5E-55)	(Evalue:5E-55)	-0.0469461	-0.583161	-0.820038	0.590202	1.12405	-0.351596	0.0543127	-1.30942	0.215752	0.476867	0.190552	-0.793547	-1.52337	-1.30883	-1.95502	-1.35687	0 ↓ ↓	peroxide	yes (↑)
	contig2000Sep131300_1722	AN3858.2	unknown	unknown	0.0813366	0.431123	1.15256	-0.122375	-0.438955	-0.310367		-0.203029	0.427541	-1.06612	-1.21276	-1.02544	-0.0889941	-0.136599	0.092005	-1.30746	↑ 0 ↓	?		yes (↓)
	contig2000Sep131300_3474	AN3872.2	unknown	unknown	-0.358878	0.25028	-0.390735	0.19723	-0.447221	-0.803264	-1.11185	0.723301	0.315257	1.94316	0.367071	1.62883	1.31574		0.242649	-0.135908	0 ↓ ↑	?
	contig2000Sep131300_1772	AN3931.2	gi|6325253|ref|NP_015321.1| Long chain base Stimulates Phosphorylation Ypl004cp [Saccharomyces cerevisiae] (Evalue:3E-46)	(Evalue:3E-46)	0.108631	0.421158	1.2891	1.30978	0.320336	1.17312	-0.339758	0.228759	1.24812	0.763561	0.116378	0.358158	0.0625669			0.345662	↑ ↑ 0	?
	contig2000Sep131300_3498	AN3945.2	gi|38104156|gb|EAA50767.1| hypothetical protein MG04526.4 [Magnaporthe grisea 70-15] (Evalue:6E-25)	(Evalue:6E-25)	0.147457	0.145862	0.29654	-0.0462285	0.253622	0.965706	2.11471	1.20481	-1.15641	1.47183	0.132392	0.33139	0.828047		-0.335203	-0.000676365	0 ↑ 0	?
	contig2000Sep131300_225	AN3996.2	gi|24474448|gb|AAN17776.1| Williams-Beuren syndrome critical region protein 27 [Mus musculus] (Evalue:0.0000000000000002)	(Evalue:0.0000000000000002)	-0.113732	0.0559231	1.00952	-0.821201	-0.155805	-0.261676		-0.0237355	-1.01077	-0.459667	-0.85015	0.679466	0.600392		-0.617267	-0.65868	↑ 0 0	?		yes (↓)
	contig2000Sep131300_3979	AN4017.2	gi|19113872|ref|NP_592960.1| conserved protein similar to S. cerevisiae YGL161C, S. cerevisiae [Schizosaccharomyces pombe] (Evalue:3E-32)	(Evalue:3E-32)	-0.23419	0.438094	1.29891	0.316525	-0.638363	-0.202248	0.41962	2.03621	1.80618	1.43596	1.95389	0.351375	2.12346	-0.181481	0.612176	2.36657	↑ ↑ ↑	GSH/GSSG
	contig2000Sep131300_3674	AN4028.2	gi|12006724|gb|AAG44888.1| YFL034W [Neurospora crassa] (Evalue:3E-89)	(Evalue:3E-89)	-0.257493	0.298375	1.3586	0.577922	0.682702	-0.761487		0.1004	-0.165165	-1.92366	0.97962	1.36488	1.06644	1.41761	1.02958	0.33227	↑ 0 ↑	?		yes (↓)
	contig2000Sep131300_883	AN4031.2	gi|3023621|sp|Q29036|DAD1_PIG DEFENDER AGAINST CELL DEATH 1 (DAD-1) [Sus scrofa] (Evalue:0.000000000000004), loss of gene induce apoptosis	(Evalue:0.000000000000004)	-0.409867	-0.148945	1.18865	0.543232	-0.136575	-0.632274	-1.17427	-0.279808	-0.245008	-0.154117	-0.60445	0.799979	-0.0832844	-0.499919	-0.439107	-1.43688	↑ ↓ ↓	?
	contig2000Sep131300_3612	AN4046.2	gi|30686425|ref|NP_194147.2| hydrolase, alpha/beta fold family [Arabidopsis thaliana] (Evalue:e-141)	(Evalue:e-141)	0.0808055	0.473342	1.46272	-0.476556	0.163195	-0.181975	0.493239	1.22614	-0.563804		0.14242	0.262175	0.967305		0.737402	0.776942	↑ ↑ 0	?
	contig2000Sep131300_3613	AN4046.2	gi|30686425|ref|NP_194147.2| hydrolase, alpha/beta fold family [Arabidopsis thaliana] (Evalue:e-141)	(Evalue:e-141)	-0.317785	-0.575613	0.815567		0.448188	-0.0259558	-0.236741	-0.27777	-0.870754		0.854785	-0.864734	0.398898		2.62261	2.81059	0 0 ↑	superoxide
	contig2000Sep131300_4271	AN4063.2	unknown	unknown	0.734661	0.102838	-1.32634	0.861727		-0.11928	0.159869	0.152777	-1.00833			3.16886	1.52996	2.36245	2.01167		↓ 0 ↑	?		yes (↓)
	contig2000Sep131300_555	AN4063.2	unknown	unknown	-0.504585	0.299714	0.931186	-1.32817	0.483288	-1.61771	-1.2223	1.95662	0.592107	-1.29685	0.751994	-0.345941	0.177489	0.839808	0.146783	0.730434	0 ↓ 0	?	yes (↓)
	contig2000Sep131300_4152	AN4070.2	gi|16076870|gb|AAL13362.1| LD37206p [Drosophila melanogaster] (Evalue:3E-27)	(Evalue:3E-27)	-0.508196	-0.196644	0.39088	-0.248157	-2.77814	-0.784303	-0.771847	0.181434	-0.759292	-0.0221445	0.713043	-1.53297	-0.125183	0.451709	0.879605	0.0723771	0 0 ↓	superoxide	yes (↓)
	contig2000Sep131300_284	AN4088.2	gi|38099165|gb|EAA46545.1| hypothetical protein MG08888.4 [Magnaporthe grisea 70-15] (Evalue:8E-78)	(Evalue:8E-78)	-0.318673	-0.201685	-1.04278	0.431335	0.302198	-0.260395	-0.886494	-0.52498	0.277801	0.171401	0.101183	-0.330925	-0.40746	0.0142548	-0.17996	0.581669	↓ 0 0	?
	contig2000Sep131300_1662	AN4127.2	unknown	unknown	0.0965066	0.529326	0.610839	0.342818	-0.560273	0.910562	0.312009	1.94164	0.705187	-0.185138	-0.633373	-0.216469	1.32414	-0.657757	0.314479	1.36348	0 ↑ ↑	peroxide
	contig2000Sep131300_1135	AN4164.2	gi|6324501|ref|NP_014570.1| Early Meiotic Induction Emi5p [Saccharomyces cerevisiae] (Evalue:4E-20)	(Evalue:4E-20)	-0.721189	-0.0796697	-0.260653	-1.7198	-0.0032532	0.144937		-0.0529755	-1.30194		-0.0640153	3.12695	0.0385427		0.387784	0.567322	0 0 ↑	superoxide	yes (↓)	yes (↓)
	contig2000Sep131300_166	AN4164.2	gi|6324501|ref|NP_014570.1| Early Meiotic Induction Emi5p [Saccharomyces cerevisiae] (Evalue:4E-20)	(Evalue:4E-20)	1.87721	1.95166	-0.407172	1.13792	-0.550372	2.5508	0.573715	-0.202532	0.760528		0.248691	1.76147	-0.830559		-1.12416	2.59998	↑ ↑ ↑	GSH/GSSG
	contig2000Sep131300_3280	AN4197.2	gi|32420481|ref|XP_330684.1| predicted protein [Neurospora crassa] (Evalue:6E-62)	(Evalue:6E-62)	0.0038553	0.360239	0.420729		0.88919	0.0446266	-1.36927	0.173017	0.475304		-0.266235	1.43131	1.11887		-0.0037779	0.0891977	0 ↓ ↑	?
	contig2000Sep131300_3285	AN4197.2	gi|32420481|ref|XP_330684.1| predicted protein [Neurospora crassa] (Evalue:6E-62)	(Evalue:6E-62)	0.0039181	-1.04027	0.171109	0.21806	0.837753	-0.0341892	0.42753	-0.593337	0.156987	0.239831	-0.207502		0.500581	3.07825	0.567531	0.386124	↓ 0 ↑	?
	contig2000Sep131300_1566	AN4206.2	gi|7484474|pir||T09295 probable heat shock protein EMB1 - white spruce [Picea glauca] (Evalue:0.0000000001)	(Evalue:0.0000000001)	-0.132185	0.185621	0.821748	-0.607534	-0.849081	-0.496673	-0.856781	-0.0291997	0.203961	-0.329298	-0.663837	0.264243	-0.109039	-0.980973	-0.589107	-1.30337	0 0 ↓	superoxide
	contig2000Sep131300_2345	AN4216.2	gi|6321992|ref|NP_012068.1| Mitochondrial protein of unknown function Yhr198cp [Saccharomyces cerevisiae] (Evalue:0.0000000002)	(Evalue:0.0000000002)	-0.120455	0.299987	0.349406	0.13146	0.337864	-0.255108	0.315809	-0.445565	-0.506245	1.30483	0.7228	1.33242	0.302745	0.907284	-0.166499	0.933859	0 0 ↑	superoxide		yes (↑)
	contig2000Sep131300_900	AN4221.2	gi|28881147|emb|CAD70317.1| probable CAP20-virulence factor [Neurospora crassa] (Evalue:3E-32)	(Evalue:3E-32)	1.31884	1.15709	-0.376376	0.924472	0.0839104	1.26847	0.25297	-0.349695	0.885432	-0.541221	-0.0307825	0.508411	-0.729771	-0.266791	-1.17823	0.91726	↑ ↑ ↓	?
	contig2000Sep131300_4361	AN4224.2	gi|34860211|ref|XP_345285.1| similar to RIKEN cDNA C730036B01 [Rattus norvegicus] (Evalue:0.000000000001)	(Evalue:0.000000000001)	0.0676039	0.148426	0.358362	-1.44289	-0.220764	0.0677593	0.126796	-0.283057	-0.809427	0.122756	0.640384	1.14588	0.0282352	-0.915592	0.0719111	0.321842	0 0 ↑	superoxide	yes (↓)
	contig2000Sep131300_1794	AN4245.2	gi|31200435|ref|XP_309165.1| ENSANGP00000018598 [Anopheles gambiae] (Evalue:e-112)	(Evalue:e-112)	0.0710436	0.59512	-0.311713	1.01297	-2.52053	0.446791		0.346638	-1.22108		-1.17438	-0.237636	0.534411		-2.12906	-2.41616	0 0 ↓	superoxide	yes (↑ ↓)	yes (↓)
	contig2000Sep131300_1327	AN4252.2	unknown	unknown	0.417498	-0.248549	0.218645	-0.0843642	-0.227837	-0.871697	-1.05901	-0.290345	-0.463741	-0.30167	-0.0660402	1.82291	1.36803	1.4953	0.727979	1.38134	0 ↓ ↑	?
	contig2000Sep131300_1532	AN4252.2	unknown	unknown	0.44185	-0.207708	-0.51331	-0.265567	-0.207854	-0.50205	-0.509733	-0.245257	-0.0019623	-0.455146	-0.231632	1.1345	1.58151	1.34069	0.572991	1.1871	0 0 ↑	superoxide
	contig2000Sep131300_140	AN4260.2	gi|38099705|gb|EAA47013.1| hypothetical protein MG10824.4 [Magnaporthe grisea 70-15] (Evalue:0.000000000000002)	(Evalue:0.000000000000002)	0.0181657	-0.565359	0.148807	-0.691613	0.0270669	0.203623	-0.321588	-0.616866	-0.955529	0.641312	0.0225841	-0.521608	-0.55263	0.479525	1.02037	0.478345	0 0 ↑	superoxide
	contig2000Sep131300_1042	AN4273.2	gi|32421153|ref|XP_331020.1| predicted protein [Neurospora crassa] (Evalue:e-127)	(Evalue:e-127)	-0.60459	-0.519994	0.619417	0.53759		-1.10082		-0.13918	0.3256	0.317806	0.0259297	-0.367135	0.0315025	-0.312752	-0.391884	-0.20162	0 ↓ 0	?
	contig2000Sep131300_4211	AN4324.2	unknown	unknown		1.26192	4.01554			1.52827		2.88384	0.122392	1.17889	1.79605		1.98272		0.850312	2.82193	↑ ↑ ↑	GSH/GSSG
	contig2000Sep131300_4008	AN4358.2	gi|25149716|ref|NP_741009.1| putative protein of eukaryotic origin (44.8 kD) (2G876) [Caenorhabditis elegans] (Evalue:0.000000000007)	(Evalue:0.000000000007)	1.66648	1.45537	-0.0648298	0.0894795	-0.533443	0.406591	0.358077	1.11855	0.803412		-0.281926	1.62777	1.4571	0.973542	0.654133	1.49267	↑ ↑ ↑	GSH/GSSG
	contig2000Sep131300_875	AN4452.2	gi|17865559|sp|Q9HFR7|RL36_TRIHM 60S ribosomal protein L36 (TRP36) [Trichoderma hamatum] (Evalue:1E-25)	(Evalue:1E-25)	-0.0995662	-0.575452	-0.869056	0.0528061	1.14118	0.386651	0.829543	-0.708894	0.040347	0.581749	0.285882	-1.08404	-2.13483	-1.15837	-1.77724	-2.00952	0 0 ↓	superoxide	yes (↑)
	contig2000Sep131300_2226	AN4453.2	gi|19112424|ref|NP_595632.1| similar to yeast DEC1 mitochondrial inheritance and actin Schizosaccharomyces pombe (Evalue:0.000000000004)	(Evalue:0.000000000004)	0.408171	-0.0382047	-0.680592	0.603185	-0.0964207	0.674982		-0.0364246	0.422199	-1.80534	0.0496375	-0.0310353	0.36529	-1.74537	0.138174	0.61674	0 0 ↓	superoxide		yes (↓)
	contig2000Sep131300_593	AN4484.2	gi|32412724|ref|XP_326842.1| hypothetical protein [Neurospora crassa] (Evalue:0.00000000007)	(Evalue:0.00000000007)	-1.02901	0.0693245	0.872132	-0.561267	-1.02118	-3.11087		1.83067	0.684993	-0.560369	-1.20721		-0.542245	-0.529527	-0.768727	0.0594324	↓ ↓ 0	?
	contig2000Sep131300_79	AN4494.2	gi|38327027|gb|AAO65478.4| alkaline serine protease [Bionectria ochroleuca] (Evalue:1E-36)	(Evalue:1E-36)	-2.89681	-0.329454	-1.22382	1.70997	0.431857	0.639072	1.13364	-0.319858	0.120784	2.51357	0.412862	-1.29161	-1.66675	-1.13961	-2.3774	-2.14185	↓ ↑ ↓	?
	contig2000Sep131300_1689	AN4500.2	unknown	unknown	0.708292	0.911931	0.610621	-1.76677	0.435889	0.334943	0.274372	0.112046	-0.921399	-0.0549667	0.76808	0.26907	0.0535415	0.216396	1.18059	0.294193	0 0 ↑	superoxide	yes (↓)
	contig2000Sep131300_3993	AN4503.2	unknown	unknown	-0.749252	-1.14997		-0.622158	0.287318	-0.300177	0.0050848	0.653733	0.0847261	-0.198373	-0.0046971	-0.0757291	0.523263		-0.59501	-0.363647	↓ 0 0	?
	contig2000Sep131300_3598	AN4527.2	gi|6478940|gb|AAF14045.1| putative MYB family transcription factor [Arabidopsis thaliana] (Evalue:7E-40)	(Evalue:7E-40)	-0.0781618	0.225656	0.976002	-0.868042	-1.16489	0.237684	0.0764749	0.994965	-0.141966	-0.0043211	0.217723	0.0137461	0.684956	-1.04368	1.23253	0.475172	0 0 ↓	superoxide	yes (↓)
	contig2000Sep131300_1287	AN4586.2	gi|38111316|gb|EAA56914.1| predicted protein [Magnaporthe grisea 70-15] (Evalue:0.000002)	(Evalue:0.000002)	-0.112658	-1.12635	-1.31906	-0.0874896	-0.963187	0.807562	-0.325678	-0.846034	0.13247	-0.55346	-0.799829	0.56619	-0.728313	0.0569864	-0.441781	0.0517802	↓ 0 0	?
	contig2000Sep131300_3991	AN4586.2	gi|38111316|gb|EAA56914.1| predicted protein [Magnaporthe grisea 70-15] (Evalue:0.000002)	(Evalue:0.000002)	-0.045932	-0.037319	0.107717	-0.075498	0.24771	-0.0855561	-0.171297	-0.0365984	-0.786392	-0.653758	-0.2622	1.2179	0.275145	0.920501	0.345001	-0.348656	0 0 ↑	superoxide
	contig2000Sep131300_1492	AN4594.2	gi|20805825|gb|AAM28852.1| ribosomal protein S20 [Branchiostoma belcheri tsingtaunese] (Evalue:7E-37)	(Evalue:7E-37)	-0.370419	0.0486664		1.39568	2.87589	-0.208055	1.31517	-0.709499	0.387128		0.469947	-1.34787	-3.12186	-2.48598	-2.13237	-2.53816	0 ↑ ↓	?	yes (↑)
	contig2000Sep131300_4089	AN4614.2	gi|32416638|ref|XP_328797.1| predicted protein [Neurospora crassa] (Evalue:6E-25)	(Evalue:6E-25)	0.0050094	-0.568518	-0.201833	-0.332636	0.231279	0.933175	1.1189	-0.0072222	-0.16455	-0.276315	-0.0455671	0.190916	-1.0128	-0.711979	0.147723	-0.602724	0 ↑ ↓	?
	contig2000Sep131300_123	AN4614.2	gi|32416638|ref|XP_328797.1| predicted protein [Neurospora crassa] (Evalue:6E-25)	(Evalue:6E-25)	0.558561	0.0141611	-3.35629	-2.69466	7.07617	0.728319		-1.23311	-0.474109		0.422401		1.282		0.917134	0.909739	↓ ↓ ↑	?
	contig2000Sep131300_3595	AN4615.2	gi|6319979|ref|NP_010059.1| Cell cortex protein Ydl222cp [Saccharomyces cerevisiae] (Evalue:7E-25)	(Evalue:7E-25)	0.193126	-0.647641	-0.80151	0.493588	0.211675	0.371332	0.103577	-0.788782	-0.258791	0.379459	0.275245	1.27903	-0.391741	1.00762	1.67499	1.32811	0 0 ↑	superoxide
	contig2000Sep131300_752	AN4633.2	gi|1236262|dbj|BAA12187.1| similer to gpu: SCU43281_10 Lpg10p (56.7% identity in 60 aa overlap) [Schizosaccharomyces pombe] (Evalue:0.00000000000001)	(Evalue:0.00000000000001)	0.107921	0.114201	-0.069976	0.047915	0.118986	0.0117908	0.636185	0.55315	-0.359436	0.192248	0.884973	-0.227889	-0.396841	-0.627934	1.02081	0.32669	0 0 ↑	superoxide
	contig2000Sep131300_1613	AN4635.2	gi|21711803|gb|AAM75092.1| RH55123p [Drosophila melanogaster] (Evalue:0.0000000000004), can interact with multiple core components of the Ras/MAP kinase cascade and may contribute to the structural organization of this cascade	(Evalue:0.0000000000004)	-0.393978	-0.416072	0.111636	0.731438	1.16064	-0.333715	-1.81926	0.868172	-0.342099	1.48131	-0.0933459	0.172119	1.03326	-0.326947	-0.381174	0.125128	0 ↓ ↑	?	yes (↑)
	contig2000Sep131300_4191	AN4652.2	gi|19075910|ref|NP_588410.1| putative ribosomal protein-mitochondrial [Schizosaccharomyces pombe] (Evalue:0.000000000003)	(Evalue:0.000000000003)	0.561409	0.747603	0.20223	0.484691	1.34974	1.32853		0.830923	1.37426		-0.390587		0.812252		0.396523	0.680572	0 ↑ 0	?	yes (↑)
	contig2000Sep131300_4081	AN4679.2	unknown	unknown	0.61715	-1.12079			0.288977	0.0187723		-0.16132	-0.119408		0.530908		0.426851		-0.585468	-1.43286	↓ 0 ↓	?
	contig2000Sep131300_1869	AN4698.2	gi|38100316|gb|EAA47458.1| hypothetical protein MG02701.4 [Magnaporthe grisea 70-15] (Evalue:0.00000000000000002)	(Evalue:0.00000000000000002)	0.971676	1.99994	0.146979	-0.218479	0.0760421	1.18308		0.313556	0.514319		0.0283944	1.10198	0.137191		-0.988942	1.64119	↑ ↑ ↑	GSH/GSSG
	contig2000Sep131300_1693	AN4712.2	gi|32406792|ref|XP_324009.1| hypothetical protein [Neurospora crassa] (Evalue:e-124)	(Evalue:e-124)	0.256614	0.130203	-1.3191	0.8011	0.509427	0.583298	-0.120658	-0.861279	-0.261496		0.259986	1.19528	-0.933436	1.61337	0.921427	0.123484	↓ 0 ↑	?
	contig2000Sep131300_2806	AN4722.2	unknown	unknown	-0.132538	-0.193441	0.0811709	0.343398	-2.5316	-0.0470213		-0.420881	0.384892	-0.563378	-0.740883		-0.431341	-0.317304	-2.50424	-2.79701	0 0 ↓	superoxide	yes (↓)
	contig2000Sep131300_3300	AN4747.2	gi|6324249|ref|NP_014319.1| Deletion causes slight growth defect, similar to U. maydis myp1 [Saccharomyces cerevisiae] (Evalue:0.00000009)	(Evalue:0.00000009)	-0.041292	0.100266	-0.330937	-0.140881	-0.508986	-0.327358		-0.577459	0.13715	0.0085176	0.0457168	1.0476	0.145871	0.732649	0.381546	0.298402	0 0 ↑	superoxide
	contig2000Sep131300_354	AN4765.2	gi|13592175|gb|AAK31375.1| ppg3 [Leishmania major] (Evalue:6E-38)	(Evalue:6E-38)	0.399331	0.228022	0.0345888	0.139933		0.176575		0.29058	0.110099		0.469214	-0.643926	1.25283		1.5736	0.0978256	0 0 ↑	superoxide
	contig2000Sep131300_3491	AN4780.2	gi|32408577|ref|XP_324770.1| hypothetical protein [Neurospora crassa] (Evalue:3E-50)	(Evalue:3E-50)	-0.252864	0.428834	0.691617	-0.308387	-0.570025	-0.0164319	-0.818803	0.226221	-0.624484		-0.501046	0.220033	0.169763		1.08154	-0.363745	0 0 ↑	superoxide
	contig2000Sep131300_4524	AN4799.2	gi|15222208|ref|NP_172778.1| RNA recognition motif (RRM)-containing protein [Arabidopsis thaliana] (Evalue:0.000000009)	(Evalue:0.000000009)	-0.781049	-1.17512		-0.070073	0.0327143	-1.6297		-1.13132			0.310925	-0.430164	-1.18688			-0.454496	↓ ↓ ↓	GSH/GSSG
	contig2000Sep131300_960	AN4813.2	gi|6325129|ref|NP_015197.1| TTAGGG repeat binding factor Tbf1p [Saccharomyces cerevisiae] (Evalue:0.000002), essential for mitotic growth	(Evalue:0.000002)	-0.201851	-0.488677	-1.18367	0.458617	0.305465	-0.0258248	0.413979	-1.37313	0.522453	1.14317	0.112252	-1.53798	-5.73836	-1.73545	-1.85432	-1.5492	↓ ↓ ↓	GSH/GSSG
	contig2000Sep131300_2848	AN4856.2	gi|31232507|ref|XP_318717.1| ENSANGP00000004655 [Anopheles gambiae] (Evalue:0.00000000000004)	(Evalue:0.00000000000004)	0.371841	-0.0885146	-0.254451			1.35737		-1.13585	-0.339771		-0.848813	1.54711	0.606149		-0.073138	-0.806325	0 ↑ ↑	peroxide
	contig2000Sep131300_5	AN4861.2	gi|19114535|ref|NP_593623.1| transcription elongation factor s-ii [Schizosaccharomyces pombe] (Evalue:8E-33)	(Evalue:8E-33)	-0.200384	0.119047	1.19375	0.924465	0.0270826	-0.439242	0.362056	0.153616	0.153023	0.665243	0.81868	-0.820446	-0.347518		-1.00978	0.0066881	↑ 0 ↓	?
	contig2000Sep131300_539	AN4878.2	gi|20502771|gb|AAM22619.1| BOM [Mus musculus] (Evalue:0.000000000000000001)	(Evalue:0.000000000000000001)	0.331793	0.42844	0.35262	-0.0494038	0.0663988	0.298939	1.47772	-0.220133	-0.0925439		-0.68028	-0.203325	0.0438723		0.858357	0.23168	0 ↑ 0	?
	contig2000Sep131300_2750	AN4878.2	gi|20502771|gb|AAM22619.1| BOM [Mus musculus] (Evalue:0.000000000000000001)	(Evalue:0.000000000000000001)		0.320872	1.32738	0.696545		-0.769538		1.00838			0.787844		0.843863		0.947398	-0.0097541	↑ ↑ 0	?
	contig2000Sep131300_2914	AN4913.2	gi|32408050|ref|XP_324508.1| hypothetical protein [Neurospora crassa] (Evalue:0)	(Evalue:0)	0.0553548	-0.373549	-0.508766	-0.379887	-1.45179	0.411854		-0.319197	-0.520401		-0.549405		-0.446591		-1.61709	-1.78076	0 0 ↓	superoxide	yes (↓)
	contig2000Sep131300_1540	AN4929.2	gi|19115833|ref|NP_594921.1| actin binding protein with SH3 domains [Schizosaccharomyces pombe] (Evalue:0.00000000008)	(Evalue:0.00000000008)	-0.280218	-0.124237		-1.16041	0.43874	-0.227796		-1.57105	-1.98598	0.565151	0.744701		-1.6953		0.186682	0.282252	0 ↓ ↓	peroxide	yes (↓)
	contig2000Sep131300_2610	AN4929.2	gi|19115833|ref|NP_594921.1| actin binding protein with SH3 domains [Schizosaccharomyces pombe] (Evalue:0.00000000008)	(Evalue:0.00000000008)	-0.341585	-0.379299	-0.856695	-0.380522	-0.347479	-0.260216	-0.492704	-0.831758	0.429237	-0.21088	-0.476006	-0.229562	-1.25396	-0.383251	0.090274	0.19598	0 0 ↓	superoxide
	contig2000Sep131300_894	AN4929.2	gi|19115833|ref|NP_594921.1| actin binding protein with SH3 domains [Schizosaccharomyces pombe] (Evalue:0.00000000008)	(Evalue:0.00000000008)	0.904744	0.927647	1.51741	-0.237863	-0.156312	0.113898	-0.0029243	0.782457	0.206376	0.326707	0.439564	2.49631	1.9701	1.26162	0.520508	1.12009	↑ 0 ↑	?
	contig2000Sep131300_164	AN4938.2	gi|38109301|gb|EAA55193.1| hypothetical protein MG06850.4 [Magnaporthe grisea 70-15] (Evalue:0.000000000000008)	(Evalue:0.000000000000008)	0.31493	0.471863	-0.868995	0.312361	-0.475731	0.163948		-0.18742	-0.507983	-0.180937	-0.74225	-0.912065	-0.471832		-1.41794	-1.35381	0 0 ↓	superoxide
	contig2000Sep131300_2800	AN4940.2	gi|6323507|ref|NP_013578.1| Meiotic Sister-Chromatid recombination Msc1p [Saccharomyces cerevisiae] (Evalue:2E-29)	(Evalue:2E-29)	0.267214	-0.136838	-0.444763	0.425136	0.0831731	-0.0259869	-0.0926777	0.564904	0.751301	0.193615	0.129381	-0.131403	-3.53174	-0.466358	-0.769045	0.33703	0 0 ↓	superoxide
	contig2000Sep131300_1418	AN4950.2	unknown	unknown	-0.157596	1.0287	1.23967	-0.086146	-0.157115	-0.209884	0.447691	1.53304	0.869354	0.730627	0.946791	0.414739	1.51331	0.202358	0.816323	1.93816	↑ ↑ ↑	GSH/GSSG
	contig2000Sep131300_1314	AN4988.2	gi|6321940|ref|NP_012016.1| Cruciform DNA Binding Protein 1 Crp1p [Saccharomyces cerevisiae] (Evalue:2E-49)	(Evalue:2E-49)	0.252385	-0.82546	-0.388369	1.12357	-1.1028	-0.0632837		0.199702	-0.557702		0.0121265	0.863503	1.6113		-0.431978	0.0944698	0 0 ↑	superoxide	yes (↑ ↓)
	contig2000Sep131300_535	AN4988.2	gi|6321940|ref|NP_012016.1| Cruciform DNA Binding Protein 1 Crp1p [Saccharomyces cerevisiae] (Evalue:2E-49)	(Evalue:2E-49)	0.0085095	-0.888301	-2.825	-1.43506	-0.856411	-0.0312357	-2.86126	-4.01271	0.787414	-1.84038	-2.91532	-1.63339	-3.18995	-2.00931	-1.77445	-2.85665	↓ ↓ ↓	GSH/GSSG
	contig2000Sep131300_1695	AN4989.2	unknown	unknown	0.327391	0.364395	-2.72841	-0.240421	1.22624	0.137912		-0.49153	-0.679743	-0.0662202	-0.30437	1.40165	1.15764	1.67283	0.460209	1.15674	↓ 0 ↑	?
	contig2000Sep131300_3290	AN5000.2	gi|6179406|emb|CAB59914.1| hypothetical membrane protein [Candida albicans] (Evalue:6E-38)	(Evalue:6E-38)	-0.167315	-0.382434	-0.358992	-0.26377	-0.413387	-0.0204565	-1.05487	-0.41452	0.0558242	0.444004	-0.499973	-0.154889	-1.10031	0.180938	-0.575124	-0.626215	0 ↓ ↓	peroxide
	contig2000Sep131300_1711	AN5004.2	unknown	unknown	0.628513	0.766674	-1.08618	0.355125	0.241959	0.604662	1.41021	-0.296469	0.143576	0.301894	0.136836	1.04022	-0.0484027	0.169574	0.0117352	0.337855	↓ ↑ ↑	?
	contig2000Sep131300_2563	AN5014.2	gi|19115852|ref|NP_594940.1| 60s ribosomal protein l22 [Schizosaccharomyces pombe] (Evalue:9E-36)	(Evalue:9E-36)	-0.0770516	-0.170525	-0.0916646	0.186082	0.30838	-0.0249789	0.790057	-0.470619	0.319141	0.356758	0.0929002	-1.06062	-1.14279	-0.73258	-1.15397	-1.03171	0 0 ↓	superoxide
	contig2000Sep131300_4095	AN5027.2	gi|38099742|gb|EAA47047.1| hypothetical protein MG10858.4 [Magnaporthe grisea 70-15] (Evalue:e-138)	(Evalue:e-138)	-0.370129	-0.0947553	0.005286	-0.213284	-2.6684	-0.0701685		-1.00626	0.164889		-1.25447	0.801708	-0.0553369		-3.16105	-3.10885	0 ↓ ↓	peroxide	yes (↓)
	contig2000Sep131300_2329	AN5087.2	unknown	unknown	-0.026999	-1.90071	-2.66751	-2.43086	0.245073	1.63161	0.208908	-2.65407	-1.55224	-0.925168	0.0545226	1.27246	-1.69907	0.169616	0.177474	-0.0930527	↓ ↑ ↑	?
	contig2000Sep131300_4119	AN5099.2	gi|1723186|sp|P28003|YAD4_YEAST HYPOTHETICAL 53.1 KD PROTEIN IN PYK1-SNC1 INTERGENIC REGION [Saccharomyces cerevisiae] (Evalue:8E-25)	(Evalue:8E-25)	0.763158	-0.519941			-1.08749	1.28343		0.719324			0.0314738	-0.0241528	1.07114		0.532631	0.843677	0 ↑ ↑	peroxide	yes (↓)
	contig2000Sep131300_3447	AN5103.2	gi|38109270|gb|EAA55164.1| hypothetical protein MG06821.4 [Magnaporthe grisea 70-15] (Evalue:1E-75)	(Evalue:1E-75)	0.102371	0.0352926	0.138962	0.0446947	-1.06647	0.593862		-0.47978	0.806964		-0.784524		-1.77637		0.127185	0.30495	0 0 ↓	superoxide	yes (↓)
	contig2000Sep131300_1834	AN5126.2	gi|3986194|dbj|BAA34954.1| myosin heavy chain [Dugesia japonica] (Evalue:0.0000000000000001)	(Evalue:0.0000000000000001)	0.336419	-0.0022633	-0.48436	-0.0092157	0.218536	-0.279375	-0.744542	-0.151062	0.330652	0.881247	0.234531	1.10683	0.99911	0.271566	0.47029	0.860522	0 0 ↑	superoxide
	contig2000Sep131300_3594	AN5127.2	gi|11359617|pir||T49823 related to BET1 protein [Neurospora crassa] (Evalue:1E-27)	(Evalue:1E-27)	-0.726117	-0.99377	0.0659168	-0.243452	0.114561	-0.271409	0.0801282	0.616882	-0.0388558	0.178803	-0.21158	-0.569015	-0.515564	-0.372754	-0.0513963	-1.3979	0 0 ↓	superoxide
	contig2000Sep131300_4027	AN5128.2	unknown	unknown	0.838021	2.19533	1.03402	0.277682	-0.584607	0.615795	1.06206	1.98921	0.932344	1.16808	1.54632	-0.0343033	1.91082	0.232576	0.0740775	3.39433	↑ ↑ ↑	GSH/GSSG
	contig2000Sep131300_3716	AN5158.2	gi|38109446|gb|EAA55321.1| hypothetical protein MG06978.4 [Magnaporthe grisea 70-15] (Evalue:4E-78)	(Evalue:4E-78)	-0.194055	0.309032	1.71182	-0.288748	-0.707374	-0.563564	-0.656907	0.88829	-0.452247	-0.940638	0.120797	0.324502	0.569088	0.305386	0.452157	0.651363	↑ 0 0	?
	contig2000Sep131300_3139	AN5161.2	unknown	unknown	-0.0246802	-0.309697	0.661096	-0.184544	-1.01099	0.719203		0.18476	0.128077	-0.19808	-0.081094	1.51828	0.504071		0.385999	0.508939	0 0 ↑	superoxide	yes (↓)
	contig2000Sep131300_3697	AN5205.2	gi|15425681|dbj|BAB64297.1| I-connectin [Procambarus clarkii] (Evalue:0.000000006), Invertebrate connectin (I-connectin) is an elastic protein which holds the A band at the center of the sarcomere	(Evalue:0.000000006)	-0.587789	0.159284	1.0006	0.24673	-1.30899	-0.199908		0.642145	0.369421		0.371168	-0.503589	-0.624711		1.19885	0.197999	↑ 0 ↑	?
	contig2000Sep131300_2293	AN5209.2	gi|38109585|gb|EAA55433.1| hypothetical protein MG09240.4 [Magnaporthe grisea 70-15] (Evalue:1E-76)	(Evalue:1E-76)	-0.304468	-0.297577	0.246283	0.247286	-0.226475	0.116145	0.156714	0.0127192	-0.692774		0.551011	2.0283	0.666715	0.966761	-0.114052	0.725482	0 0 ↑	superoxide
	contig2000Sep131300_2014	AN5213.2	gi|32414595|ref|XP_327777.1| predicted protein [Neurospora crassa] (Evalue:8E-19)	(Evalue:8E-19)	0.018823	-0.585491	-3.53341	-0.9433	-1.12552	-0.228055	-1.85859	-2.28631	0.187796	-0.628465	-1.86672	0.673305	-0.563407	-0.566297	-1.39958	-1.95087	↓ ↓ ↓	GSH/GSSG
	contig2000Sep131300_1053	AN5213.2	gi|32414595|ref|XP_327777.1| predicted protein [Neurospora crassa] (Evalue:8E-19)	(Evalue:8E-19)	0.747393	0.900966	1.05582	0.452106	-0.365443	0.166304	1.70972	0.316981	-0.0870943	-0.982588	-0.385981		-0.161014		-0.07969	0.0351494	↑ ↑ 0	?
	contig2000Sep131300_2642	AN5225.2	unknown	unknown	-0.175706	-0.0097932	0.336944	0.56003	-0.356396	-0.585931	0.376644	0.0555919	0.19468	-0.887945	-0.0738106	-0.548756	-0.749507	-0.605726	-1.05483	-0.7702	0 0 ↓	superoxide
	contig2000Sep131300_3454	AN5231.2	gi|32421999|ref|XP_331443.1| hypothetical protein [Neurospora crassa] (Evalue:3E-38)	(Evalue:3E-38)	0.274155	0.229475	1.87223		1.18245	0.236959		-0.608807	-0.0207223		0.744996	-1.65128	-0.153375		0.0762034	1.95394	↑ 0 ↓	?
	contig2000Sep131300_946	AN5231.2	gi|32421999|ref|XP_331443.1| hypothetical protein [Neurospora crassa] (Evalue:3E-38)	(Evalue:3E-38)	0.117326	0.0898952	1.28238	-0.573407	4.93719	-0.886015		-0.35972	0.357255	-1.26105	-0.321764		-0.886958	-0.911687	-1.01694	-0.0115923	↑ 0 ↓	?		yes (↓)
	contig2000Sep131300_3432	AN5243.2	gi|38100534|gb|EAA47647.1| hypothetical protein MG02890.4 [Magnaporthe grisea 70-15] (Evalue:e-107)	(Evalue:e-107)	-0.421039	-1.01488	0.490434	-1.57135	1.20969	0.676215	-0.0827395	0.188848	-0.990511	0.650185	-0.347878	-0.818017	0.139907	1.1472	2.50484	1.61777	↓ 0 ↑	?
	contig2000Sep131300_2690	AN5244.2	gi|38101460|gb|EAA48421.1| hypothetical protein MG00079.4 [Magnaporthe grisea 70-15] (Evalue:2E-44)	(Evalue:2E-44)	-0.133392	-0.0756526	-0.381092	-0.571959	0.0977434	0.230762	1.04091	-0.598806	1.15236		-0.788229	-0.33296	-1.38497		0.657851	-1.56144	0 ↑ ↓	?
	contig2000Sep131300_1508	AN5245.2	gb|EAA62187.1| predicted protein [Emericella nidulans FGSC A4] (Evalue: 7E-80)	(Evalue: 7E-80)	0.236717	0.205946	-0.857874	0.482214	-0.341552		-0.671675	0.280004	-3.6975		-1.79636	-1.5772	-0.684557		-0.117255	-1.26151	0 0 ↓	superoxide		yes (↓)
	contig2000Sep131300_980	AN5252.2	gi|38099813|gb|EAA47099.1| predicted protein [Magnaporthe grisea 70-15] (Evalue:0.00000004)	(Evalue:0.00000004)	-1.53834	-1.08845	-1.58887	-0.236789	-0.395614	-1.36804	-1.72815	-1.65271		-0.0379697	-0.397071	-0.84436	-0.71608		-0.0961818	-0.966554	↓ ↓ 0	?
	contig2000Sep131300_4202	AN5256.2	gb|EAA62206.1| hypothetical protein AN5256.2 [Emericella nidulans FGSC A4] (Evalue: 2E-30)	(Evalue: 2E-30)	0.0862267	0.271239	-1.41021	0.577066	0.334376	0.25703		-0.611623	0.617123		-0.178878		-2.21616	-0.892777	-2.08209	-2.01762	↓ 0 ↓	?
	contig2000Sep131300_125	AN5265.2	unknown	unknown	-0.601621	0.288364	-0.804447	-0.442811		-0.772346		-0.289453		-0.0434186	-0.036343	-1.89044	-1.75972		0.963796	-0.923299	0 0 ↓	superoxide
	contig2000Sep131300_2193	AN5305.2	unknown	unknown	0.0990376	-0.546909	0.0642117	-0.182058	0.350364	-0.565222		0.153087	0.579489		-0.111127	0.619763	-0.281019	1.95195	1.12485	0.456341	0 0 ↑	superoxide
	contig2000Sep131300_2097	AN5338.2	gi|6753890|ref|NP_034361.1| flavin containing monooxygenase 1 [Mus musculus] (Evalue:0.0000000000003)	(Evalue:0.0000000000003)	0.107873	-0.0289842	-1.66833	-0.603575	-0.255254	0.0120745	0.874404	-0.796344	1.02358	-1.21766	-2.8083	-1.97175	-2.84711	-0.383304	-2.62474	-3.32966	↓ 0 ↓	?		yes (↑ ↓)
	contig2000Sep131300_975	AN5339.2	gi|32415778|ref|XP_328367.1| predicted protein [Neurospora crassa] (Evalue:2E-23)	(Evalue:2E-23)	0.137738	0.347653	1.92612	0.492244		-0.0682078	-0.550435	0.78296	0.55902		-0.240519	-0.374016	-0.688958	-0.302387	-0.485902		↑ 0 0	?
	contig2000Sep131300_3578	AN5340.2	gi|6320974|ref|NP_011053.1| Lethal with conditional pap1 allele Lcp5p [Saccharomyces cerevisiae] (Evalue:0.0000000000004), small nucleolar ribonucleoprotein complex, 35S primary transcript processing 35S primary transcript processing	(Evalue:0.0000000000004)	-0.475096	-0.503211	-0.489432	-0.000602436	-0.0832437	0.661199	0.16874	-0.873911	-0.929967	0.827103	0.792179	0.683618	-1.06254	-0.506745	-0.180261	0.24914	0 0 ↓	superoxide
	contig2000Sep131300_201	AN5402.2	gi|15220633|ref|NP_176378.1| patatin family [Arabidopsis thaliana] (Evalue:0.000000000000004)	(Evalue:0.000000000000004)	-0.232804	1.45734	2.00181	0.792686	-0.503065	0.0708131	0.561615	2.87957	1.53968	2.2488	2.13644	0.0021912	3.08289	-0.0740829	0.315709	8.59725	↑ ↑ ↑	GSH/GSSG
	contig2000Sep131300_879	AN5422.2	gi|4959948|gb|AAD34555.1| transesterase [Aspergillus terreus] (Evalue:2E-31)	(Evalue:2E-31)	-0.0987578	-0.100029	-0.169794	-0.605963	-0.228398	-0.485157	0.23674	0.228911	-0.0941232	1.62687	-0.332116	-0.0930931	-0.221963	0.112615	-0.528999	-1.16538	0 0 ↓	superoxide		yes (↑)
	contig2000Sep131300_4555	AN5446.2	gi|13592175|gb|AAK31375.1| ppg3 [Leishmania major] (Evalue:0.000001), proteophosphoglycan	(Evalue:0.000001)	0.228213	-0.348865	0.0208316	-0.113394	-1.10219	0.242938		0.0971648	0.114897	0.793293	0.285853	-0.902967	-0.250057	-0.480037	0.563317	1.71328	0 0 ↑	superoxide	yes (↓)
	contig2000Sep131300_1020	AN5480.2	gi|38099381|gb|EAA46734.1| hypothetical protein MG09955.4 [Magnaporthe grisea 70-15] (Evalue:4E-22)	(Evalue:4E-22)	-0.305915	-0.111233	-1.28834	0.53982	-0.144511	0.428174	-0.125087	-0.0955164	-0.205122	0.696955	0.123066	0.156539	-0.0319641	1.01666	0.810508	0.281067	↓ 0 ↑	?
	contig2000Sep131300_1701	AN5480.2	gi|38099381|gb|EAA46734.1| hypothetical protein MG09955.4 [Magnaporthe grisea 70-15] (Evalue:4E-22)	(Evalue:4E-22)	0.793565	0.909058	-1.06601	-0.77671	0.324249	0.508092	1.50836	0.244407	0.0631316	0.867964	1.73539	1.19505	0.562169	0.451753	1.38634	2.30917	↓ ↑ ↑	?
	contig2000Sep131300_831	AN5492.2	gi|39979239|emb|CAE85609.1| related to CECR1 protein [Neurospora crassa] (Evalue:4E-37), adenosine deaminase	(Evalue:4E-37)	1.09206	1.63773	2.5661		-0.0358895	0.481089		0.784148		0.231819	0.206974	6.31406	1.84922		1.04883	0.456313	↑ 0 ↑	?
	contig2000Sep131300_2581	AN5567.2	unknown	unknown	-0.629499	0.215519	0.755192		-0.200185	-0.806631	0.0464985	0.3294			0.362837	1.02079	0.387977		1.04813	0.996601	0 0 ↑	superoxide
	contig2000Sep131300_1541	AN5568.2	gi|18376084|emb|CAD21111.1| conserved hypothetical protein [Neurospora crassa] (Evalue:e-122)	(Evalue:e-122)	0.150958	-0.698585	-0.696286	1.29024	0.322437	0.273789	0.448137	-0.365743	0.98522	0.0173915	-0.41458	-1.19141	-0.936737	-0.317841	-1.55693	-1.4279	0 0 ↓	superoxide	yes (↑)
	contig2000Sep131300_3513	AN5572.2	gi|32418040|ref|XP_329498.1| predicted protein [Neurospora crassa] (Evalue:5E-29)	(Evalue:5E-29)	-0.558675	-1.44786	-0.521405	-0.0491786	-0.111175	0.480653		-0.404203	0.0405544	0.0853436	-0.462554	-0.590224	-0.769907	0.553578	0.286457	-0.130424	↓ 0 0	?
	contig2000Sep131300_4206	AN5573.2	gi|32417976|ref|XP_329466.1| predicted protein [Neurospora crassa] (Evalue:2E-66)	(Evalue:2E-66)	0.435366	0.772724	2.36463	-0.0848896	1.61148	1.05936		0.905116	-0.0793403		0.734604	1.60143	0.785416	1.21107	1.16379	1.53768	↑ ↑ ↑	GSH/GSSG
	contig2000Sep131300_23	AN5575.2	gi|38090688|ref|XP_125851.4| similar to Early endosome antigen 1 (Endosome-associated protein) [Mus musculus] (Evalue:0.000002)	(Evalue:0.000002)	-0.371893	-1.18892	-1.42409	-0.637151	-0.324775	0.004191	1.65691	-1.71664	-1.13616		0.270513		-0.99978		0.893829	-0.510645	↓ ↑ 0	?
	contig2000Sep131300_4143	AN5597.2	gi|19113598|ref|NP_596806.1| putative ubiquinol-cytochrome c reductase complex subunit [Schizosaccharomyces pombe] (Evalue:0.000000000001)	(Evalue:0.000000000001)	0.255224	-0.032933	-0.911051	0.119143	0.701571	0.271061		-0.551243	-0.291289	-0.284536	0.192825	1.44762	0.495881	-0.213318	0.936629	0.971471	0 0 ↑	superoxide
	contig2000Sep131300_1118	AN5621.2	unknown	unknown	0.0744735	-0.141631	1.68038	-0.366665	-0.0325675	0.058855	-0.887383	0.848988	-0.720218	-1.73257	-0.385033	-0.165157	-0.106835	1.40613	0.780924	0.563101	↑ 0 ↑	?		yes (↓)
	contig2000Sep131300_368	AN5622.2	gi|38110508|gb|EAA56215.1| hypothetical protein MG01866.4 [Magnaporthe grisea 70-15] (Evalue:5E-24)	(Evalue:5E-24)	-0.0792249	-0.252233	0.317315	0.174714	-0.336652	-0.465864		0.530415	-0.148258	0.554687	0.418971	1.05209	0.483737	0.313943	0.793049	0.203293	0 0 ↑	superoxide
	contig2000Sep131300_1335	AN5649.2	unknown	unknown	0.140021	1.42633	1.48033	0.317329	0.00014085	-0.0306164		2.27548	0.899941	0.427687	1.66691		2.19192	0.201766	1.17525	1.98093	↑ ↑ ↑	GSH/GSSG
	contig2000Sep131300_1709	AN5696.2	unknown	unknown	0.150595	0.61243	-0.0432468	-0.035378	-0.473875	-0.0444083	-1.05861	0.225436	-0.200783	-1.39588	-0.443694	-0.737427	-0.397412	-0.919739	-0.311253	0.100821	0 ↓ 0	?
	contig2000Sep131300_4133	AN5700.2	gi|30685197|ref|NP_193808.2| cell-cell signaling protein csgA - like [Arabidopsis thaliana] (Evalue:2E-19)	(Evalue:2E-19)	0.167111	-0.006852	-0.457229	1.04904	-0.28163	-0.170587		-0.795084	1.04167	-1.03316	-0.298987	-1.426	-0.513306		-0.39397	-0.575046	0 0 ↓	superoxide	yes (↑)	yes (↑ ↓)
	contig2000Sep131300_1891	AN5706.2	gi|6324235|ref|NP_014305.1| Actin Patch Protein Ynl094wp [Saccharomyces cerevisiae] (Evalue:0.000000000000007)	(Evalue:0.000000000000007)	0.0856927	0.130991		0.227222	0.255763	0.43635	2.06393	-0.360545	0.20643		0.56828	-1.41782	-0.389793			1.13948	0 ↑ ↓	?
	contig2000Sep131300_2890	AN5714.2	unknown	unknown	-0.0722247	1.49047	1.83096	2.46273	-0.435807	0.467343		1.39084	0.813135		0.283215	1.87015	1.5601	1.12917	0.6349	1.81338	↑ ↑ ↑	GSH/GSSG
	contig2000Sep131300_1602	AN5719.2	gi|9887210|gb|AAG01800.1| acidic ribosomal protein P1 [Aspergillus fumigatus] (Evalue:5E-25)	(Evalue:5E-25)	-0.231348	-0.541823	-1.41188	1.05246	1.42568	-0.10471	0.573905	-1.0189	0.132194	-0.930183	-0.214639	-1.37293	-2.09683	-1.67096	-2.92317	-3.22345	↓ ↓ ↓	GSH/GSSG
	contig2000Sep131300_735	AN5720.2	gi|19115508|ref|NP_594596.1| seven transmembrane protein [Schizosaccharomyces pombe] (Evalue:4E-26)	(Evalue:4E-26)	-0.0648143	0.370617		-0.241638	0.968419	0.361202		-0.0323707		0.135772	0.513636		-1.08504		-0.469266	0.174239	0 0 ↓	superoxide
	contig2000Sep131300_2885	AN5737.2	gi|2506150|sp|P50161|VER1_ASPPA Versicolorin reductase (VER-1) [Aspergillus parasiticus] (Evalue:0.0000000000002), CATALYZES THE CONVERSION OF VERSICOLORIN A TO STERIGMATOCYSTIN.	(Evalue:0.0000000000002)	-0.10235	-0.356862	-1.08202	0.372415	0.618055	0.347197	0.949895	-0.254003	0.499805	0.465175	-0.364491	-1.15586	-1.3486	-1.43594	-2.11902	-2.09876	↓ 0 ↓	?
	contig2000Sep131300_2171	AN5745.2	gi|32416364|ref|XP_328660.1| predicted protein [Neurospora crassa] (Evalue:2E-41)	(Evalue:2E-41)	-0.455359	-1.11608	-0.641207	-0.226226	-0.134856	-0.177346	-0.550188	-0.781939	-0.535097	-0.108912	-0.17724	-0.882538	-0.806453	-1.20405	-0.953951	-1.08512	↓ 0 ↓	?
	contig2000Sep131300_1050	AN5755.2	gi|16416075|emb|CAB91473.2| related to a-agglutinin core protein AGA1 [Neurospora crassa] (Evalue:6E-35), Anchorage subunit of a-agglutinin of a-cells, highly O-glycosylated protein with N-terminal secretion signal and C-terminal signal for addition of GPI anchor to cell wall, linked to adhesion subunit Aga2p via two disulfide bonds Aga1p [Saccharomyces cerevisiae]	(Evalue:6E-35)	-0.16844	-0.0357461	0.768561	-0.158584	0.714797	-0.933306	-2.22125	-0.379503	-0.549837		-0.0604349	-0.143296	0.229132	-0.221557	0.398093	-0.830877	0 ↓ 0	?
	contig2000Sep131300_1140	AN5764.2	gi|284667|pir||A43427 neurofilament triplet H1 protein - rabbit (fragment) Oryctolagus cuniculus (Evalue:0.000007)	(Evalue:0.000007)	-0.217602	-0.386568	0.598419	-0.48037	-0.0672221	-0.464027	-0.911469	-0.578594	0.397823	0.243706	0.305675	-0.230562	-0.717825	0.0156447	-0.951571	-1.3877	0 0 ↓	superoxide
	contig2000Sep131300_3849	AN5764.2	gi|284667|pir||A43427 neurofilament triplet H1 protein - rabbit (fragment) [Oryctolagus cuniculus] (Evalue:0.000007)	(Evalue:0.000007)	0.145889	0.0112026	-1.11591	0.525979	-0.0606753	0.573378	1.05774	0.706802		-0.3973	-0.99062	-0.135077	-1.46346			-1.5338	↓ ↑ ↓	?
	contig2000Sep131300_2419	AN5792.2	gi|38107240|gb|EAA53440.1| hypothetical protein MG07717.4 [Magnaporthe grisea 70-15] (Evalue:0.000000001)	(Evalue:0.000000001)	-0.0313496	-0.433386	0.359524	0.324745	0.38533	0.326453	-0.844658	-0.443691	0.164107	0.172672	0.0545268	-1.45945	-0.818528	-1.75384	-0.806324	-1.25463	0 0 ↓	superoxide
	contig2000Sep131300_4244	AN5806.2	gi|13699910|dbj|BAB41214.1| putative transcriptional coactivator [Brassica rapa] (Evalue:0.000000000003)	(Evalue:0.000000000003)	-0.0263029	-0.24774	2.54698	0.750193	2.47594	-0.158949		-1.05675	-0.585267		-0.135536	-0.997012	-0.772284	2.22996	0.571892	-0.754552	↑ ↓ ↑	?
	contig2000Sep131300_1824	AN5809.2	gb|EAA58318.1| hypothetical protein AN5809.2 [Emericella nidulans FGSC A4] (Evalue: e-106)	(Evalue: e-106)	0.0342086	0.201145	0.49496	0.109804	-0.594164	0.419604		0.170029	-0.539238	-0.30057	-0.507666	0.541032	-0.184055		0.0099678	1.00977	0 0 ↑	superoxide
	contig2000Sep131300_882	AN5813.2	gi|6325041|ref|NP_015109.1| Protein required for assembly of ubiquinol cytochrome-c reductase Cbp3p [Saccharomyces cerevisiae] (Evalue:0.00000000000000006)	(Evalue:0.00000000000000006)	-0.0970305	-0.0514169	1.11789	0.568199	-0.189544	0.0202482		0.386787	0.656845		0.002448	0.95597	-0.603914		0.639729	0.343865	↑ 0 0	?
	contig2000Sep131300_3314	AN5813.2	gi|6325041|ref|NP_015109.1| Protein required for assembly of ubiquinol cytochrome-c reductase Cbp3p [Saccharomyces cerevisiae] (Evalue:0.00000000000000006)	(Evalue:0.00000000000000006)	-0.0945968	0.210864	1.52834	0.448494	-0.847296	2.8338e-05	1.02687	0.482696	-0.882471	-0.442953	-0.329774	-0.320901	0.144978		1.38148	1.72205	↑ ↑ ↑	GSH/GSSG
	contig2000Sep131300_3044	AN5834.2	unknown	unknown	0.0483638	-0.000278322	-0.738244	0.476776	0.840396	0.263845	1.18096	-0.444199	-0.197665		-0.129215	-0.795466	-0.774272	-0.663216	-1.0659	-1.35124	0 ↑ ↓	?
	contig2000Sep131300_3235	AN5851.2	gi|24649873|ref|NP_651318.1| CG13648-PA [Drosophila melanogaster] (Evalue:e-123)	(Evalue:e-123)	-0.177119	0.376048	1.59026			-0.0392656	-0.171906	1.79015			-0.955286	-0.515251	0.0824672		1.34544	0.0587757	↑ ↑ ↑	GSH/GSSG
	contig2000Sep131300_1757	AN5858.2	unknown	unknown	0.37196	-0.293118	0.704898	0.793949	-0.153945	-0.202832	0.0435039	0.804257	0.516465	0.0190308	0.22458	0.824779	1.42509	1.15293	0.707626	1.3772	0 0 ↑	superoxide
	contig2000Sep131300_1769	AN5858.2	unknown	unknown	0.37823	0.0637694	-0.0888327	0.788548	0.020371	0.174106	-0.305463	-0.209624	0.223431	0.0952089	-0.225169	0.256834	0.699654	0.527542	0.689272	1.3493	0 0 ↑	superoxide
	contig2000Sep131300_439	AN5874.2	gi|38111182|gb|EAA56797.1| hypothetical protein MG07152.4 [Magnaporthe grisea 70-15] (Evalue:7E-29)	(Evalue:7E-29)	0.283127	0.0159415	0.128857	0.520788	0.11276	-0.0477712		0.173896	0.725375	0.979988	-0.728931	1.34845	-4.41268		-0.355821	-0.314128	0 0 ↑	superoxide
	contig2000Sep131300_3601	AN5897.2	gi|6323472|ref|NP_013544.1| essential for mitochondrial function and for proper cell growth Mrpl4p [Saccharomyces cerevisiae] (Evalue:0.0000000000008)	(Evalue:0.0000000000008)	-0.0927001	0.304987	1.84832	-0.575144	-0.13033	0.236713	-0.800839	0.346276	-0.473847		-0.273849	-0.477529	-0.290851		0.721028	0.252327	↑ 0 0	?
	contig2000Sep131300_797	AN5897.2	gi|6323472|ref|NP_013544.1| essential for mitochondrial function and for proper cell growth (Evalue:0.0000000000008), Mitochondrial ribosomal protein of the large subunit Mrpl4p[Saccharomyces cerevisiae]	(Evalue:0.0000000000008)	0.397377	0.0704972	-0.692885	-0.925341	0.448207	0.58541	0.489216	-0.673354	-0.122978	0.0689552	1.81416	0.420901	0.124509	-0.0698177	0.0041307	1.05364	0 0 ↑	superoxide		yes (↑)
	contig2000Sep131300_808	AN5898.2	gi|6320036|ref|NP_010116.1| Required for Start B in mitosis and for meiosis I spindle pole body Cdc36p [Saccharomyces cerevisiae] (Evalue:0.000000000000000002)	(Evalue:0.000000000000000002)	0.662743	0.675361	0.918261	0.697393	-0.348297	0.311892		0.931086	-0.604307	-0.164254	-0.93604	1.04972	0.842937	-0.16106	-0.345921	0.442706	0 0 ↑	superoxide
	contig2000Sep131300_3363	AN5900.2	gi|32415800|ref|XP_328378.1| predicted protein [Neurospora crassa] (Evalue:6E-27)	(Evalue:6E-27)	-0.216877	-0.478405	0.898754	-0.547046	-1.6085	0.0675499		0.0567894	0.324894	-0.333244	0.0512119	0.0036242	0.619393	1.21506	0.830562	0.181846	0 0 ↑	superoxide	yes (↓)
	contig2000Sep131300_2979	AN5908.2	gi|40882224|emb|CAF06049.1| related to triose-phosphate isomerase [Neurospora crassa] (Evalue:3E-37)	(Evalue:3E-37)	0.324262	0.102427	-0.603694	-0.886784	0.124703	0.147251		0.154053	0.102875		0.25015		0.742912		-1.01163	-0.0567799	0 0 ↓	superoxide
	contig2000Sep131300_464	AN5908.2	gi|40882224|emb|CAF06049.1| related to triose-phosphate isomerase [Neurospora crassa] (Evalue:3E-37)	(Evalue:3E-37)	-0.0271133	-1.1848	-3.1176	0.0626287		0.541536	0.329229	0.0206787	0.322702		1.6774	-0.0953159	0.634772		0.886543		↓ 0 0	?		yes (↑)
	contig2000Sep131300_1301	AN5943.2	gi|38108348|gb|EAA54380.1| hypothetical protein MG02365.4 [Magnaporthe grisea 70-15] (Evalue:0.000000000000001)	(Evalue:0.000000000000001)	-0.369553	-0.561112	-0.0869157	0.626663	0.53053	-0.165803	-0.924069	-0.535241	0.400447	0.79845	0.704042	-0.667211	-1.10631	0.556088	-0.226252	0.24666	0 0 ↓	superoxide
	contig2000Sep131300_298	AN5995.2	unknown	unknown	-0.163423	0.655238	2.01272	0.282181	-0.943666	-0.336772	-0.522572	1.20786	0.349194	-1.09644	-0.106297	-0.245895	0.437312	0.065928	0.915433	1.26387	↑ ↑ ↑	GSH/GSSG
	contig2000Sep131300_1553	AN5996.2	gi|9887212|gb|AAG01801.1| acidic ribosomal protein P2 [Aspergillus fumigatus] (Evalue:1E-23)	(Evalue:1E-23)	-0.0973686	0.9131	0.477065	2.65375		-0.130572	0.495336	0.295923	0.2406	2.92161	0.948457	-1.4043	-0.0633875			0.908542	0 0 ↓	superoxide	yes (↑)	yes (↑)
	contig2000Sep131300_1185	AN6005.2	unknown	unknown	-0.349012	0.331373	0.517285	0.0306743	-0.0095462	-0.194769	0.0190167	1.26997	0.673318	1.10721	1.58092	-0.338199	1.36784	-0.0459434	0.620142	1.56812	0 ↑ ↑	peroxide
	contig2000Sep131300_1408	AN6005.2	gb|EAA57754.1| hypothetical protein AN6005.2 [Emericella nidulans FGSC A4] (Evalue: 1E-46)	(Evalue: 1E-46)	0.431156	-0.044216	-0.75504	-0.613657	-0.716947	0.799449	0.567268	0.114486	-1.01288	2.37679	0.0132985	1.00183	0.044533		-0.726342	0.123648	0 0 ↑	superoxide		yes (↓ ↑)
	contig2000Sep131300_4185	AN6016.2	unknown	unknown	0.487395	0.410831	-0.140378	1.08758	-0.016986	0.657253	1.13701	0.41201	0.817149	0.368584	0.0606937	0.27947	0.55196	0.0995853	-0.525837	0.522302	0 ↑ 0	?	yes (↑)
	contig2000Sep131300_4071	AN6024.2	gi|18280276|gb|AAL02368.1| class gamma glutathione S-transferase [Cunninghamella elegans] (Evalue:3E-20)	(Evalue:3E-20)	-0.189904	-0.975411	1.0479	0.288939	0.456221	-5.50008	-0.458723	-0.143683	-0.178987	0.664	0.275272	2.13425	0.537775	0.886755	2.47575	1.93023	↑ ↓ ↑	?
	contig2000Sep131300_4567	AN6034.2	gi|38110042|gb|EAA55820.1| hypothetical protein MG01471.4 [Magnaporthe grisea 70-15] (Evalue:2E-20)	(Evalue:2E-20)	-0.160893	-0.153169	-1.35696	-1.10154	-0.135591	-1.14843	-1.21512	-1.99591	1.40407	0.381294	-0.838627	-0.406921	-1.97562	-2.02206	-1.46959	-0.850609	↓ ↓ ↓	GSH/GSSG
	contig2000Sep131300_4575	AN6034.2	gi|38110042|gb|EAA55820.1| hypothetical protein MG01471.4 [Magnaporthe grisea 70-15] (Evalue:2E-20)	(Evalue:2E-20)	-0.0490184	-0.976393	-3.08168	0.812454	-0.34548	3.84225		-0.818246	-2.20203		0.473503	1.00664	-0.613366		0.7366	-0.0702954	↓ ↑ ↑	?
	contig2000Sep131300_1178	AN6058.2	gi|32409799|ref|XP_325380.1| hypothetical protein [Neurospora crassa] (Evalue:1E-38)	(Evalue:1E-38)	0.188788	-0.0108845	-1.55047	-0.381816	0.359404	-0.0861444	0.221321	-0.536509	0.0439631	0.347715	0.365522	0.872398	1.14793	1.4435	1.35197	0.836718	↓ 0 ↑	?
	contig2000Sep131300_4324	AN6117.2	unknown	unknown	-0.63183	0.287678	0.512508	-0.228876	-0.295815	-0.074459	0.571688	1.47996		1.3434	0.401194	-0.357406	1.17624		-0.466547	1.08526	0 ↑ ↑	peroxide
	contig2000Sep131300_514	AN6161.2	gi|2498766|sp|P87200|PEXH_YARLI PEROXISOMAL MEMBRANE PROTEIN PEX17 (PEROXIN-17) [Yarrowia lipolytica] (Evalue:1E-20)	(Evalue:1E-20)	-0.181029	-0.475527	-0.419139	-0.212823	1.08167	0.0277783	-0.254151	-0.360383	-0.203746	0.0819901	0.375894	-1.10573	-0.60421	0.213871	0.15698	-1.67806	0 0 ↓	superoxide	yes (↑)
	contig2000Sep131300_2486	AN6203.2	gi|28881191|emb|CAD70372.1| putative protein [Neurospora crassa] (Evalue:0.000000000000000001)	(Evalue:0.000000000000000001)	0.631458	-0.0070416	-2.83293	-0.0497535	0.119622	0.0259617	0.118173	-0.902566	-0.326769	-0.478493	-0.274249	0.566572	-0.597133	-0.256983	-0.106845	0.148248	↓ 0 0	?
	contig2000Sep131300_3818	AN6229.2	gi|19111913|ref|NP_595121.1| alcohol dehydrogenase [Schizosaccharomyces pombe] (Evalue:3E-23)	(Evalue:3E-23)	1.79067	1.79706	0.35877	-0.587579	-1.46054	0.654036	-0.632068	2.10611	1.22787		0.238634	1.34012	1.8564		0.804739	2.57152	↑ ↑ ↑	GSH/GSSG
	contig2000Sep131300_4430	AN6262.2	gi|32414995|ref|XP_327977.1| predicted protein [Neurospora crassa] (Evalue:3E-20)	(Evalue:3E-20)	1.4918	0.102366	-0.502538	0.312999	-0.560186	0.891218		0.351048	-0.0599913	0.683427	0.0041812	0.0556573	0.519548	-0.0712507	1.03563	1.13168	↑ 0 ↑	?
	contig2000Sep131300_1921	AN6264.2	gi|12232027|gb|AAG49358.1| PTAB [Emericella nidulans] (Evalue:e-113)	(Evalue:e-113)	0.632746	-0.113029	-1.58316	-0.737966	0.11954	1.26408		-1.25655	-0.856599	0.126312	0.926604		0.839776		0.337999	0.528793	↓ ↑ 0	?
	contig2000Sep131300_1753	AN6270.2	gi|6321945|ref|NP_012021.1| Hypothetical ORF Yhr151cp [Saccharomyces cerevisiae] (Evalue:0.0000000000000001)	(Evalue:0.0000000000000001)	0.292142	-0.231447	0.674683	0.10849	-0.48589	-0.171574	-0.525124	0.661454	0.238296	-0.33	0.206918	0.0348399	2.51197	0.0049065	-0.289183	0.394866	0 0 ↑	superoxide
	contig2000Sep131300_2652	AN6271.2	gi|32416468|ref|XP_328712.1| predicted protein [Neurospora crassa] (Evalue:1E-42)	(Evalue:1E-42)	-0.161975	-1.3648	-0.257943	0.343854	0.117627	-0.305548	-1.09556	-0.712516	-0.842282	0.583545	0.421544	-0.695409	-0.548919	0.0565083	0.153874	-0.064174	↓ ↓ 0	?
	contig2000Sep131300_2650	AN6271.2	gi|32416468|ref|XP_328712.1| predicted protein [Neurospora crassa] (Evalue:1E-42)	(Evalue:1E-42)	0.0272588	0.023369	-0.433884	0.661823	0.278403	-0.330571		-1.08354	1.63215	0.211855	-1.70998		-1.10999		-1.32241	-2.39536	0 ↓ ↓	peroxide
	contig2000Sep131300_725	AN6295.2	gi|31233636|ref|XP_318911.1| ENSANGP00000015137 [Anopheles gambiae] (Evalue:0.000004)	(Evalue:0.000004)	-0.511124	-1.83955	-1.42298	-0.378131	0.718962	-0.0611145	-0.565604	-0.882485	-0.735316		1.07706	-1.65062	-2.06153	-0.644739	-1.33351	-1.28614	↓ 0 ↓	?		yes (↑)
	contig2000Sep131300_3795	AN6322.2	gi|16944445|emb|CAB91400.2| related to negative acting factor [Neurospora crassa] (Evalue:3E-24)	(Evalue:3E-24)	0.333052	0.968768	2.11387		-0.628835	0.291996	0.206767	0.395353	-0.820499	-1.32938	0.602948	-0.150826	0.0341356		1.77719	1.92036	↑ 0 ↑	?		yes (↓)
	contig2000Sep131300_322	AN6469.2	gi|38100054|gb|EAA47255.1| hypothetical protein MG11080.4 [Magnaporthe grisea 70-15] (Evalue:0.0000000000000004)	(Evalue:0.0000000000000004)	0.721046	1.51474	-0.506889	-0.83295	0.0275235	0.689909	0.0202128	0.20177	0.951025	0.717612	0.179305	0.736763	-1.00824	-0.356209	-0.592009	0.199783	↑ 0 ↓	?
	contig2000Sep131300_1669	AN6500.2	gi|19114036|ref|NP_593124.1| 60s ribosomal protein L28/L44 [Schizosaccharomyces pombe] (Evalue:1E-34)	(Evalue:1E-34)	-0.479964	-0.249975	-0.48969	0.0982764	1.30067	0.225988	0.60905	-0.625424	-0.517274	1.30238	0.85724	-0.737569	-1.16111		-1.57811	-1.51639	0 0 ↓	superoxide	yes (↑)	yes (↑)
	contig2000Sep131300_647	AN6527.2	gi|1086252|pir||S51376 sucrose cleavage protein [Solanum tuberosum] (Evalue:0.000000000000001)	(Evalue:0.000000000000001)	0.605636	0.622158	0.760524	0.881674	-0.459101	0.642561		-0.205628	-0.979492	0.290943	-0.356275		0.0053936	0.160252	-0.50511	-1.10244	0 0 ↓	superoxide
	contig2000Sep131300_3157	AN6537.2	gb|EAA57877.1| hypothetical protein AN6537.2 [Emericella nidulans FGSC A4] (Evalue: 2E-80)	(Evalue: 2E-80)	0.358483	-0.777505	-0.0267209		-0.168108	-0.134912		0.0251714			-0.19781		-1.0299		-0.94352	-1.66226	0 0 ↓	superoxide
	contig2000Sep131300_1345	AN6573.2	gi|19115781|ref|NP_594869.1| putative urease accessory protein [Schizosaccharomyces pombe] (Evalue:2E-22), insertion of the nickel ion at the active site	(Evalue:2E-22)	0.0482515	-0.0897938	-1.49828	-0.828768	-0.778211	1.44121		-1.10912	-0.986759	-0.0349312	-0.448328	-0.974172	-0.264697	0.148925	-0.440288	-0.090714	↓ ↑ 0	?
	contig2000Sep131300_3685	AN6574.2	gi|19075997|ref|NP_588497.1| hypothetical zinc-finger zf-c3HC4 protein [Schizosaccharomyces pombe] (Evalue:4E-26)	(Evalue:4E-26)	-0.38123	-0.421917	0.0992471	-0.368893	1.39895	-0.690968		0.155906	-0.0800219		0.310922	0.43703	0.277671	1.20975	0.259777	0.35585	0 0 ↑	superoxide	yes (↑)
	contig2000Sep131300_3386	AN6575.2	gi|19075996|ref|NP_588496.1| putative transcription factor tfiiib component [Schizosaccharomyces pombe] (Evalue:2E-37)	(Evalue:2E-37)	0.633972	0.305899	-0.850552	0.910175		0.560392		1.43519	-0.569951			0.080882	0.841268		-1.01456	0.153578	0 ↑ ↓	?
	contig2000Sep131300_649	AN6608.2	gi|38101989|gb|EAA48883.1| hypothetical protein MG00541.4 [Magnaporthe grisea 70-15] (Evalue:7E-24)	(Evalue:7E-24)	-0.411152	-0.213115	0.389795	-0.257978	0.412903	-0.751912	1.47722	0.0823051	-0.0081298		0.246261		0.761466		0.932024	0.434136	0 ↑ 0	?
	contig2000Sep131300_2839	AN6625.2	unknown	unknown	0.580467	-0.0424095	-2.46792	0.19969	1.38596	-0.0874323	-0.42644	-1.57115	-0.752063	1.03979	0.534833	2.3575	0.622129	1.14384	1.41763	0.712951	↓ ↓ ↑	?
	contig2000Sep131300_150	AN6629.2	gi|6322847|ref|NP_012920.1| Homology to mammalian L14 Rpl14ap [Saccharomyces cerevisiae] (Evalue:5E-38)	(Evalue:5E-38)	-0.160123	-0.356341	-1.33083	0.33594	0.748061	0.167326	1.02048	-1.0594	-0.218145	-0.345994	-0.0478602	-1.13304	-3.83793	-1.73558	-2.49712	-2.22755	↓ ↑ ↓	?
	contig2000Sep131300_3147	AN6630.2	gi|27362955|gb|AAN86982.1| nascent polypeptide-associated complex alpha polypeptide [Oreochromis niloticus] (Evalue:2E-28)	(Evalue:2E-28)	0.0353651	0.213697	-0.378457	-0.0124104	0.232271	0.000816767	0.815283	-0.238551	-0.461443	-0.0624506	0.451738	-0.115071	-0.215625	-0.667591	0.24526	-1.16614	0 0 ↓	superoxide
	contig2000Sep131300_4410	AN6651.2	gi|6325030|ref|NP_015098.1| This gene encodes a protein with an Q/N-rich amino terminal domain New1p [Saccharomyces cerevisiae] (Evalue:0)	(Evalue:0)	0.135629	0.927217	0.825628	-0.0930256	-0.212115	-0.403094		1.0256	-0.509554	0.240199	0.281104	1.00375	0.967966	0.448996	0.698745	1.33905	0 ↑ ↑	peroxide
	contig2000Sep131300_1320	AN6657.2	unknown	unknown	0.0639364	-0.247427	-0.933114	-1.6267	-0.20896	0.675596	0.728624	-1.69867	-0.948278	-0.586079	0.429036	-0.04946	-1.86118	-0.537002	-0.0869162	0.207609	0 ↓ ↓	peroxide	yes (↓)
	contig2000Sep131300_2455	AN6680.2	gi|38101979|gb|EAA48874.1| hypothetical protein MG00532.4 [Magnaporthe grisea 70-15] (Evalue:e-105)	(Evalue:e-105)	-0.560833	-0.0777411	0.860764	-0.0180577	-0.683958	-1.04852	-2.23651	-0.511974	-0.628042		-0.4011	0.0356689	0.139445	0.951942	-0.468886	-0.916254	0 ↓ 0	?
	contig2000Sep131300_1443	AN6693.2	unknown	unknown	2.71554	3.04522	2.52605		-1.05671	1.03204		2.14686		-0.0568679		1.62166	2.01057		0.115949	-2.02293	↑ ↑ ↑	GSH/GSSG
	contig2000Sep131300_76	AN6732.2	gi|19115859|ref|NP_594947.1| ef-hand protein [Schizosaccharomyces pombe] (Evalue:3E-33)	(Evalue:3E-33)	0.0942952	-0.776836	0.560385	0.528682	0.195516	-0.229128	-1.3605	-0.131519	-0.0940782	-0.333065	0.528172	-0.382115	-0.557571	-0.268655	0.158659	-0.381589	0 ↓ 0	?
	contig2000Sep131300_3289	AN6767.2	gi|15236498|ref|NP_193179.1| enoyl-CoA hydratase/isomerase family [Arabidopsis thaliana] (Evalue:0.00000000000000003)	(Evalue:0.00000000000000003)	0.328632	-0.484743	-0.844028	-0.614058	1.56833	-0.254988	-0.0142084	-0.613107	-0.0704815	-0.408052	-0.588546	1.09151	0.920538	0.851466	0.218186	-0.13513	0 0 ↑	superoxide	yes (↑)
	contig2000Sep131300_3741	AN6769.2	gi|38110718|gb|EAA56398.1| hypothetical protein MG06369.4 [Magnaporthe grisea 70-15] (Evalue:0.000005)	(Evalue:0.000005)	-0.0650303	-0.158673	1.77927	-0.0011956	-0.359056	0.163287	0.995486	0.57791	-0.0222367	-0.33679	-0.0421177	-0.207842	0.349011	-0.198857	0.408713	0.231274	↑ 0 0	?
	contig2000Sep131300_1047	AN6795.2	gi|19716318|gb|AAL95714.1| antigenic cell wall protein MP1 [Aspergillus flavus] (Evalue:0.000000000001)	(Evalue:0.000000000001)	-0.239418	0.172053	0.922904	-0.16135	-2.20044	-0.410335	-0.928083	4.84872	0.408774	-0.488928	-0.824455	-0.317236	-0.150787	-0.301858	-3.17767	-2.57121	0 ↑ ↓	?	yes (↓)
	contig2000Sep131300_3086	AN6798.2	gi|24648431|ref|NP_650894.1| CG10877-PA [Drosophila melanogaster] (Evalue:e-123)	(Evalue:e-123)	0.016022	-0.224953	-0.079744	0.0223241	0.0966864	-0.0958673		-0.346016	0.246494	-0.948352	-0.143188	-1.12561	-0.188227	-1.00747	-0.0622489	0.0011171	0 0 ↓	superoxide
	contig2000Sep131300_1929	AN6862.2	unknown	unknown	0.15115	0.478891	0.610036	-0.217722	0.352378	0.849685		-0.0621885	0.507083		1.27992	0.558058	2.01025		0.184724	1.14036	0 0 ↑	superoxide		yes (↑)
	contig2000Sep131300_1258	AN6963.2	gi|38107269|gb|EAA53464.1| hypothetical protein MG07741.4 [Magnaporthe grisea 70-15] (Evalue:0.0000000000000008)	(Evalue:0.0000000000000008)	-0.0649182	-0.000448608	-1.54943	1.06071	-0.0083883	0.150802	1.73074	-0.792008	0.367157	0.0585071	-0.260109	-1.88398	-0.329319	-1.69499	-1.65785	-1.65113	↓ ↑ ↓	?
	contig2000Sep131300_4431	AN6987.2	gi|34913546|ref|NP_918120.1| putative PRLI-interacting factor K [Oryza sativa (japonica (Evalue:4E-36)	(Evalue:4E-36)	-0.395533	-0.741482	-0.481594	0.21915	-0.544486	-0.254399	-2.59958	-0.200566	-0.061938	0.0092783	-0.354564	-0.143598	-0.256166	-0.333881	0.081241	-0.864085	0 ↓ 0	?
	contig2000Sep131300_3652	AN7036.2	gi|5924031|emb|CAB56542.1| ZCR1 [Saccharomyces cerevisiae] (Evalue:3E-32), Vacuolar membrane zinc transporter, transports zinc from the cytosol into the vacuole for storage also has a role in resistance to zinc shock resulting from a sudden influx of zinc into the cytoplasm Zrc1p [Saccharomyces cerevisiae]	(Evalue:3E-32)	0.0816134	0.0647652	-2.20701	1.39243		0.867055		-0.875715	0.571995		0.179055	-1.90572	-1.16868			-1.22032	↓ 0 ↓	?
	contig2000Sep131300_35	AN7041.2	gi|6321451|ref|NP_011528.1| putative integral membrane protein Msb2p [Saccharomyces cerevisiae] (Evalue:0.0000000000000003), Protein that functions as an osmosensor in parallel to the Sho1p-mediated pathway in yeast	(Evalue:0.0000000000000003)	0.0705238	0.778488	2.64258	1.26736		-0.260537		0.444093	-0.562007		-1.18473		0.346344		-0.882953	-2.16663	↑ 0 ↓	?		yes (↓)
	contig2000Sep131300_267	AN7045.2	gi|19112049|ref|NP_595257.1| peptidyl-prolyl cis-trans isomerase fk506-binding protein [Schizosaccharomyces pombe] (Evalue:2E-21)	(Evalue:2E-21)	0.0726709	-0.381339	-1.11265	1.00912	0.73094	-0.105762	0.449839	-0.93518	0.0324875	0.484528	0.0473145	-1.12877	-0.104263	-1.36997	-2.03408	-2.08523	↓ 0 ↓	?
	contig2000Sep131300_1530	AN7102.2	unknown	unknown	-0.577229	-1.0508	-0.672451	-0.813852	-0.126365	-0.481726	0.320651	-0.111893	-1.06934	-0.246197	-0.32938	-0.737303	-0.0032419	-0.0467638	-1.03871	-2.17201	↓ 0 ↓	?		yes (↓)
	contig2000Sep131300_1274	AN7139.2	gi|38104913|gb|EAA51410.1| hypothetical protein MG09427.4 [Magnaporthe grisea 70-15] (Evalue:4E-30)	(Evalue:4E-30)	0.11647	0.486396	1.78657			1.0267		0.611455		0.596449	-0.331658	-0.626917	0.679421		2.43749	0.981454	↑ ↑ ↑	GSH/GSSG
	contig2000Sep131300_1426	AN7139.2	gi|38104913|gb|EAA51410.1| hypothetical protein MG09427.4 [Magnaporthe grisea 70-15] (Evalue:4E-30)	(Evalue:4E-30)	-0.183374	-1.61469	-1.15088	-0.403976	0.703657	-0.557504	-1.05501	-0.986497	-0.457018	-0.289551	-0.0790348	-0.353501	-0.709122	-0.301068	-0.0629319	-0.71685	↓ ↓ 0	?
	contig2000Sep131300_2596	AN7147.2	gi|6324435|ref|NP_014504.1| Bypass of Stop Codon transcript encoded by this ORF shows a high Bsc6p [Saccharomyces cerevisiae] (Evalue:2E-28)	(Evalue:2E-28)	-0.062334	0.125425	0.0379648	0.530412		0.427388		-1.77261	-1.15262		0.433603	0.165933	0.301574		0.173287	-0.49689	0 ↓ 0	?
	contig2000Sep131300_1502	AN7148.2	unknown	unknown	0.737628	1.72905	-0.0763064	-1.5982	-0.961039	1.1878	1.74641	-0.0077512	-1.49706	-1.58412	-0.900799	0.0389788	-1.30215	-0.328104	-0.0273006	-0.0678154	↑ ↑ ↓	?
	contig2000Sep131300_3927	AN7148.2	unknown	unknown	0.35923	1.17944	1.15726	-1.70519	-1.09963	0.748774	1.061	0.688985	-1.00005	-0.888709	-0.167425	-0.101907	-1.25313	-0.0082723	0.362053	-0.375765	↑ ↑ ↓	?
	contig2000Sep131300_3624	AN7158.2	gi|4959943|gb|AAD34550.1| esterase [Aspergillus terreus] (Evalue:3E-27)	(Evalue:3E-27)	0.614908	0.70907	-1.69249	-0.548515		-0.0924062	1.06657	-0.24255	-3.29476		1.22432	0.70036	0.232407	1.48828	2.05743	1.41654	↓ ↑ ↑	?
	contig2000Sep131300_1719	AN7166.2	unknown	unknown		0.275324	0.640328	-0.0377433		0.189454	2.087	-0.275063			-0.0123585		1.10421		-1.93115	1.31032	0 ↑ ↑	peroxide
	contig2000Sep131300_621	AN7172.2	gi|38104638|gb|EAA51175.1| hypothetical protein MG08697.4 [Magnaporthe grisea 70-15] (Evalue:1E-75)	(Evalue:1E-75)	-0.419887	-1.77284	-1.06594	-1.00339	0.0525977	-0.536831	-0.333471	-1.06165	-0.383794	-1.15979	0.281404	-0.613182	-1.82353	-0.750227	-2.00777	-1.32625	↓ ↓ ↓	GSH/GSSG
	contig2000Sep131300_3286	AN7182.2	gi|6321190|ref|NP_011267.1| Bad Response to Refrigeration Brr6p [Saccharomyces cerevisiae] (Evalue:0.0000000000002), mRNA-nucleus export	(Evalue:0.0000000000002)	0.185512	0.201587		-0.87953		-0.125681		-0.113668	-0.508002		-0.455028		-2.21496		-2.33897	-0.44133	0 0 ↓	superoxide
	contig2000Sep131300_1283	AN7190.2	gi|18375961|emb|CAD21260.1| related to ARCA protein [Neurospora crassa] (Evalue:3E-27), regulatory gene of arginine catabolic pathway, TRANSCRIPTIONAL ACTIVATOR	(Evalue:3E-27)	-0.0821553	-1.07711	-1.85758	0.357052	0.119104	0.317301	0.731648	-0.469676	0.447789	0.289704	-0.490956	-0.205478	-0.672615	-0.812522	-0.325931	-1.26607	↓ 0 ↓	?
	contig2000Sep131300_3389	AN7222.2	gi|38104828|gb|EAA51338.1| hypothetical protein MG09355.4 [Magnaporthe grisea 70-15] (Evalue:0)	(Evalue:0)	-0.445904	0.0902897	-0.661574		0.302012	-0.399156	-0.376109	-1.38777			-0.456654	-1.00935	-2.18756		-2.31031	-2.91902	0 ↓ ↓	peroxide
	contig2000Sep131300_3452	AN7258.2	gi|28394452|gb|AAM08679.1| 25D9-6 [Aspergillus fumigatus] (Evalue:3E-89)	(Evalue:3E-89)	0.0463474	-0.206856	0.378831	-0.624121	0.217222	-0.211859	0.400272	1.25485	0.514556	-0.368094	0.223844	-0.708627	-0.666927	-0.300797	-0.177957	0.113714	0 ↑ 0	?
	contig2000Sep131300_2726	AN7269.2	gi|38099862|gb|EAA47138.1| hypothetical protein MG10961.4 [Magnaporthe grisea 70-15] (Evalue:1E-32)	(Evalue:1E-32)	-0.0553852	-0.541614	0.674885	1.10685	-0.452957	-1.00812	-0.271503	0.206348	0.693531	0.119226	0.0646907	0.592585	0.153531	-0.175928	-0.521534	0.0446739	0 ↓ 0	?	yes (↑)
	contig2000Sep131300_3904	AN7269.2	gi|38099862|gb|EAA47138.1| hypothetical protein MG10961.4 [Magnaporthe grisea 70-15] (Evalue:1E-32)	(Evalue:1E-32)	-0.159889	-0.434518	0.23786	-1.9317	-0.633572	-1.45831		-0.21677	-0.21689		1.00892	0.234285	0.759839		-0.0674874	0.366921	0 ↓ 0	?	yes (↓)
	contig2000Sep131300_4358	AN7282.2	gi|6320924|ref|NP_011003.1| The authentic, non-tagged protein was localized to the Fmp29p [Saccharomyces cerevisiae] (Evalue:5E-20)	(Evalue:5E-20)	-0.16051	0.354757	1.37526	0.690774	-0.592839	-0.323552		0.711578	-0.184332	-0.446831	-0.165594	-0.0145301	-0.190394	0.459192	0.440441	-0.257767	↑ 0 0	?
	contig2000Sep131300_4173	AN7285.2	gi|38106131|gb|EAA52479.1| hypothetical protein MG05171.4 [Magnaporthe grisea 70-15] (Evalue:3E-70)	(Evalue:3E-70)	0.104427	-0.232019	-0.74734	0.78006	-0.204243	0.421798		0.365987	0.32994		-0.258912	-0.540814	-0.906565	-0.851798	-1.02071	-0.652456	0 0 ↓	superoxide
	contig2000Sep131300_1879	AN7289.2	gi|28829972|gb|AAO52462.1| similar to Homo sapiens (Human). Protein tyrosine kinase (Evalue:2E-27)	(Evalue:2E-27)	-0.128962	-0.783745	0.140273	0.830567	0.551531	0.0409735	0.485831	-0.2131	0.581184	-0.453967	-0.144061	-0.81387	-0.922372	-0.847161	-1.18189	-1.80411	0 0 ↓	superoxide
	contig2000Sep131300_758	AN7294.2	gi|19075950|ref|NP_588450.1| putative PHD-type zinc finger [Schizosaccharomyces pombe] (Evalue:3E-35)	(Evalue:3E-35)	-0.0523313	-0.449154	-1.5148	0.667545	1.19751	0.0942602	0.104705	-0.993856	-0.439963	-0.998446	-0.275523	-0.971017	-1.38121	-1.36819	-1.62554	-1.4661	↓ 0 ↓	?
	contig2000Sep131300_843	AN7321.2	gi|462439|sp|P33279|E2K1_RABIT Eukaryotic translation initiation factor 2 alpha kinase 1 [Oryctolagus cuniculus] (Evalue:9E-34)	(Evalue:9E-34)	0.429096	0.198795	-0.686112	-1.65232	0.459046	0.883699		-1.11315	-0.217316	0.089165	-0.256511	0.459437	0.323191	1.03221	-0.104002	0.885149	0 ↓ ↑	?	yes (↓)
	contig2000Sep131300_1012	AN7327.2	unknown	unknown	0.305006	0.247713	-2.00084	-1.57708	0.0822388	0.902465	0.152577	-0.672167	-0.806985	0.34	0.881185	-1.54866	1.00021	0.142224	2.03359	1.67151	↓ 0 ↓	?
	contig2000Sep131300_1796	AN7335.2	gi|6321378|ref|NP_011455.1| 35% identity with Ybp1p, which is required for the oxidative stress Yap1p regulation,Ybp2p [Saccharomyces cerevisiae] (Evalue:0.000004)	(Evalue:0.000004)	0.0306653	0.298057	-1.33143	-0.375222	-1.31612	0.76027		0.267836	0.0798802		-0.151971		-0.530559		-0.0689514	0.169945	↓ 0 0	?
	contig2000Sep131300_2177	AN7335.2	gi|6321378|ref|NP_011455.1| 35% identity with Ybp1p, which is required for the oxidative stress Ybp2p [Saccharomyces cerevisiae] (Evalue:0.000004)	(Evalue:0.000004)	-0.0688968	-0.384878	0.36136	-0.409029	-0.271916	1.71278	0.342993	-0.0599006	-0.43455	0.188127	0.790357	0.780262	2.25637	0.936358	0.413256	0.124718	0 ↑ ↑	peroxide
	contig2000Sep131300_1504	AN7357.2	unknown	unknown	-0.239806	-0.928394	-0.187183	0.688264	0.497623	-0.390117	-0.178663	0.162377	0.541632	-0.520164	-2.20873	-0.543449	-0.897593	-1.69956	-1.56656	-2.60021	0 0 ↓	superoxide		yes (↓)
	contig2000Sep131300_2437	AN7440.2	gi|19112105|ref|NP_595313.1| hypothetical coiled-coil protein possible histone binding [Schizosaccharomyces pombe] (Evalue:7E-27)	(Evalue:7E-27)	-0.218517	0.321014	-0.468128	0.549586	0.803387	0.215481	0.786056	0.736975	0.63685	1.51384	0.917848	-0.488754	0.0305019	1.0673	1.67415	0.396878	0 0 ↑	superoxide		yes (↑)
	contig2000Sep131300_2970	AN7443.2	gi|6325035|ref|NP_015103.1| bypass of PAM1 Ypl221wp [Saccharomyces cerevisiae] (Evalue:1E-31)	(Evalue:1E-31)	0.0867273	0.656013	2.5744			1.52557	0.167475	2.25522			0.82987	1.22781	2.14657		1.91377	2.69754	↑ ↑ ↑	GSH/GSSG
	contig2000Sep131300_1173	AN7470.2	unknown	unknown	0.0536139	-0.304804	-0.904409	0.844586	0.786364	-0.0271472	0.531239	-0.755966	0.658038	0.0906593	0.371425	-1.58649	-0.873293	-0.176068	-1.4407	-1.27037	0 0 ↓	superoxide
	contig2000Sep131300_3000	AN7512.2	gi|19115502|ref|NP_594589.1| MFS multidrug efflux transporter [Schizosaccharomyces pombe] (Evalue:0.000000000000000002)	(Evalue:0.000000000000000002)	-0.383484	-0.692284	-1.58682	0.676643	0.207995	-0.245498	-0.247604	-0.47267	1.04867	0.118623	-0.225529	-0.524224	-1.19808	-0.84679	-1.81788	-0.711245	↓ 0 ↓	?		yes (↑)
	contig2000Sep131300_3100	AN7519.2	unknown	unknown	1.31565	2.01438	0.658866	-1.09793	-1.06623	1.14216	1.113	0.324672	-0.815325	-0.0753645	0.153272	0.130952	-0.0965	-0.52736	-0.0300618	0.333846	↑ ↑ 0	?
	contig2000Sep131300_2046	AN7524.2	gi|19114729|ref|NP_593817.1| hyptohetical protein [Schizosaccharomyces pombe] (Evalue:1E-26)	(Evalue:1E-26)	-0.192313	-0.429853	-0.700337	0.403244	-0.554968	-0.130111	0.27173	-0.25925	-0.462632		-0.0653111	-0.269402	-0.309971	-0.407877	-0.270096	-1.07128	0 0 ↓	superoxide
	contig2000Sep131300_3772	AN7531.2	unknown	unknown	-0.0545208	0.186267	-0.595646	0.187505	0.0367721	0.087173	-0.109666	-0.482331	-0.567442	-0.192924	0.67542	1.18841	-0.180358	1.74409	1.22056	1.7825	0 0 ↑	superoxide
	contig2000Sep131300_2260	AN7580.2	gi|38111587|gb|EAA57145.1| hypothetical protein MG08114.4 [Magnaporthe grisea 70-15] (Evalue:7E-21)	(Evalue:7E-21)	1.2141	1.4533	-0.363351	-0.896808	-1.06081	1.58095	0.656471	-0.0208036	-0.44556	-0.669096	-0.282439	0.715316	-0.584255	-0.163444	-0.934195	-0.130678	↑ ↑ 0	?
	contig2000Sep131300_4217	AN7583.2	gi|13592175|gb|AAK31375.1| ppg3 [Leishmania major] (Evalue:0.000001), proteophosphoglycan	(Evalue:0.000001)	0.0393913	0.17042	-0.445193	-0.856753	-0.0425293	-0.0741773		0.466059	1.06158		-0.146277	0.999912	1.01239	0.727581	0.462192	0.633079	0 0 ↑	superoxide		yes (↑)
	contig2000Sep131300_1198	AN7619.2	unknown	unknown	0.367478	0.459712	-0.0829882	0.466016	0.396674	-0.221034	-0.275577	-0.184375	-0.406482	0.0083689	-0.287913	1.15307	0.710319	0.119093	0.238546	-0.646657	0 0 ↑	superoxide
	contig2000Sep131300_1385	AN7619.2	unknown	unknown	0.464056	0.558131	-0.235306	0.405027	0.288558	0.259733	0.201602	0.281419	-0.130453	0.0854055	-0.436923	2.18291	0.492711	0.383823	-0.282896	-1.19885	0 0 ↑	superoxide
	contig2000Sep131300_404	AN7629.2	gi|38110270|gb|EAA56016.1| hypothetical protein MG01667.4 [Magnaporthe grisea 70-15] (Evalue:2E-23)	(Evalue:2E-23)	-0.267209	-1.41271	-0.0291927	-0.117815	0.600701	-0.874421	-0.575926	-0.0550006	0.833755	0.563013	0.58164	0.0231923	0.163554	0.988582	0.623179	0.48661	↓ 0 0	?
	contig2000Sep131300_3645	AN7630.2	gi|6322202|ref|NP_012277.1| Involved in a late step of 60S ribosomal subunit assembly or modification contains multiple WD repeats interacts with Qsr1p in a two-hybrid assay Sqt1p [Saccharomyces cerevisiae] (Evalue:5E-21)	(Evalue:5E-21)	0.0586066	0.565597	0.214092	-2.5083	-0.23482	-0.135856	0.772282	-0.873131	-1.00344	0.594936	1.95466	1.28169	-1.03695	-0.971167	-0.17927	1.38304	0 0 ↑	superoxide	yes (↓)	yes (↓ ↑)
	contig2000Sep131300_3646	AN7630.2	gi|6322202|ref|NP_012277.1| Involved in a late step of 60S ribosomal subunit assembly or modification contains multiple WD repeats interacts with Qsr1p in a two-hybrid assay Sqt1p [Saccharomyces cerevisiae] (Evalue:5E-21)	(Evalue:5E-21)	-0.495338	-0.875066	-0.423664	0.77209	-0.36787	-0.52957		0.559402	0.578537	-0.336348	-0.612888	-0.806891	0.0321889	1.45185	1.95627	1.37482	0 0 ↑	superoxide
	contig2000Sep131300_1417	AN7670.2	unknown	unknown	0.269327	-0.46467	-0.585911	1.59107	-0.240243	0.329408	1.08301	-0.70494	0.549595	-0.0545857	-0.649236	-1.07469	-1.30942	-1.2496	-1.80162	-1.823	0 ↑ ↓	?	yes (↑)
	contig2000Sep131300_3315	AN7686.2	gi|16944614|emb|CAD11383.1| putative protein [Neurospora crassa] (Evalue:8E-21)	(Evalue:8E-21)	-0.754437	-0.138768	1.81669	0.312592	0.017137	-0.546349	-1.20215	1.0463	-0.607472	0.337924	-0.0326482	-0.338082	0.70406	-0.297255	0.670003	0.450713	↑ ↓ 0	?
	contig2000Sep131300_4496	AN7688.2	gi|6323945|ref|NP_014016.1| para-AminoBenZoic acid (PABA) biosynthesis. Third enzymatic step in (Evalue:0.0000000000005), 4-amino-4-deoxychorismate lyase, catalyzes the third step in para-aminobenzoic acid biosynthesis, Folate synthesis Abz2p [Saccharomyces cerevisiae]	(Evalue:0.0000000000005)	-0.0148546	-0.0736706	-1.64178	0.94233	1.90565	-0.124283		-1.15164	0.0671471	0.680667	0.215484		-0.275656	-2.89814	-1.41486	-1.67363	↓ ↓ ↓	GSH/GSSG
	contig2000Sep131300_1313	AN7708.2	gi|14279174|gb|AAK58518.1| aldo/keto reductase [Trypanosoma cruzi] (Evalue:9E-27)	(Evalue:9E-27)	1.72166	1.1943	0.877418	-0.0995189	0.038029	0.0556686	-0.149455	0.23865	0.508921	0.342797	0.685812	1.89809	0.618074	0.894768	0.442846	2.03215	↑ 0 ↑	?
	contig2000Sep131300_2421	AN7727.2	gi|11596254|gb|AAG38543.1| Ydr124wp-like protein [Pneumocystis carinii f. sp. carinii] (Evalue:1E-22)	(Evalue:1E-22)	0.586393	0.390053	-1.19957	-0.959899	0.668683	0.194366	0.947399	-0.344446	-0.112106	-0.437896	0.560192	1.42261	0.819717	1.11928	1.30326	1.06202	↓ 0 ↑	?
	contig2000Sep131300_2422	AN7727.2	gi|11596254|gb|AAG38543.1| Ydr124wp-like protein [Pneumocystis carinii f. sp. carinii] (Evalue:1E-22)	(Evalue:1E-22)	0.456348	-0.0175302	1.02438	-2.51873	-0.0771669		0.435562	-1.18859	-3.05724		-0.990368		-1.21532	0.495441	1.51041	0.099095	↑ ↓ ↓	?
	contig2000Sep131300_2887	AN7732.2	gi|28394456|gb|AAM08683.1| 25D9-10 [Aspergillus fumigatus] (Evalue:0.00000000004)	(Evalue:0.00000000004)	-0.0727223	-0.0985873	0.271668	-0.730369	0.441549	0.0951968	0.308414	0.422606	-0.244449	0.499664	-0.226035	1.27796	0.630806		0.0132161	-0.166121	0 0 ↑	superoxide
	contig2000Sep131300_1517	AN7836.2	gi|2352898|gb|AAB69310.1| cystein rich protein [Metarhizium anisopliae] (Evalue:1E-90)	(Evalue:1E-90)	-0.501705	-0.159925	0.245657	-0.548203	0.924223	-0.287513	-0.283077	0.2448	-0.709747	-0.0941274	0.00129	0.074016	2.91377	-0.66581	0.405144	-0.444555	0 0 ↑	superoxide
	contig2000Sep131300_3856	AN7889.2	unknown	unknown	-0.123901	-0.65423	-1.15248		0.709013	0.204628	-0.47267	-0.308442	0.465453		-1.24442	-0.230855	-0.182427		0.446685	-0.972931	↓ 0 0	?		yes (↓)
	contig2000Sep131300_517	AN7911.2	gi|37999723|sp|Q8TDX5|ACMD_HUMAN 2-amino-3-carboxymuconate-6-semialdehyde decarboxylas [Homo sapiens] (Evalue:0.0000000000003), degradation of Trp	(Evalue:0.0000000000003)	-0.259419	0.439405	1.32355	-0.317339	0.641736	-0.341398	-0.433993	-0.395955	0.0394448	0.0621585	0.160935	-0.677922	-0.140572	1.64666	0.772647	0.488961	↑ 0 ↑	?
	contig2000Sep131300_3414	AN7939.2	gi|32394494|gb|AAM93945.1| peptidoglycan binding domain protein [Griffithsia japonica] (Evalue:0.000000000000008)	(Evalue:0.000000000000008)	-0.542979	0.0048681	-0.0959558	-0.0513837	0.12887	-0.65459	1.3268	0.266761	0.0497708	0.824489	0.436464	0.201519	-0.053411	-0.279318	0.61525	0.869135	0 ↑ 0	?
	contig2000Sep131300_3442	AN7960.2	gi|32416646|ref|XP_328801.1| predicted protein [Neurospora crassa] (Evalue:0.00000000002)	(Evalue:0.00000000002)	0.149519	-0.784758	-0.0542571	-0.468222		0.160419	-0.872081	-1.24316	-0.959985	-0.205583	0.0149991		-0.506499		-1.66963	-0.280646	0 ↓ ↓	peroxide
	contig2000Sep131300_1694	AN7992.2	unknown	unknown	0.032708	-1.56596	-2.78982	1.17845	0.497413	0.459809	-0.177813	-1.19506	0.28832	1.09061	0.664389	0.0395379	-0.156596	1.57287	0.517956	-0.164112	↓ ↓ ↑	?
	contig2000Sep131300_3672	AN8022.2	gi|24528335|emb|CAD54042.1| VmaA protein [Emericella nidulans] (Evalue:7E-25)	(Evalue:7E-25)	-0.473423	-0.294623	0.845407	0.625291	0.373639	-0.0866805		0.208997	1.37589		0.892041	0.350983	0.551147		0.484057	1.15016	0 0 ↑	superoxide		yes (↑)
	contig2000Sep131300_3006	AN8038.2	gi|6319420|ref|NP_009502.1| [PSI+] induction Pin4p [Saccharomyces cerevisiae] (Evalue:4E-36)	(Evalue:4E-36)	-0.0070349	1.15808	0.926465	-0.13554	0.342295	-0.182774	1.05864	1.86083	0.380862	1.39589	1.085	0.741795	2.34995	0.120447	0.986373	2.69554	↑ ↑ ↑	GSH/GSSG
	contig2000Sep131300_1690	AN8145.2	gi|25402881|pir||F86324 protein F14D16.29 [Arabidopsis thaliana] (Evalue:0.00000000000000006)	(Evalue:0.00000000000000006)	0.0043819	-0.260177	-1.96324	-0.716701	0.295684	-0.225998	0.308922	-0.811838	-0.992732	-0.424122	-0.624532	-0.952034	-0.793713	-1.14997	-2.16758	-2.59718	↓ 0 ↓	?
	contig2000Sep131300_2305	AN8146.2	gi|38099277|gb|EAA46639.1| predicted protein [Magnaporthe grisea 70-15] (Evalue:0.00000000000000002)	(Evalue:0.00000000000000002)	1.64703	2.16139	-0.0163241	0.515084	0.0174251	3.18042		-0.383394	2.13701	-2.21931	-0.0134781		-0.537265		-1.46501	2.08076	↑ ↑ ↓	?
	contig2000Sep131300_3240	AN8151.2	gi|12597806|gb|AAG60117.1| copia-type polyprotein, putative [Arabidopsis thaliana] (Evalue:1E-21)	(Evalue:1E-21)	-1.01353	-0.0865691	-0.420111	0.137099	0.0174723	-0.153141	-0.480367	2.00938	-0.11877	-0.284792	-0.120583	-0.227361	-0.138059	-0.291462	0.437625	-0.189834	↓ ↑ 0	?
	contig2000Sep131300_3531	AN8156.2	gi|38103019|gb|EAA49781.1| hypothetical protein MG09772.4 [Magnaporthe grisea 70-15] (Evalue:0.000008)	(Evalue:0.000008)	2.58936	2.68298	3.13678	0.706326	-0.90713	0.339324	1.09278	1.76019	1.11983	0.0919912	-0.0145801	4.21943	3.39888	2.89625	3.31107	2.87428	↑ ↑ ↑	GSH/GSSG
	contig2000Sep131300_3362	AN8179.2	gi|19075477|ref|NP_587977.1| hypothetical DNAJ domain protein [Schizosaccharomyces pombe] (Evalue:2E-26)	(Evalue:2E-26)	-0.0397995	0.217176	-2.21219	-0.328131	0.464571	0.377026		-0.728202	-0.115636	-0.115685	0.0861616		0.0016625	0.669749	0.910735	0.494924	↓ 0 0	?
	contig2000Sep131300_4316	AN8202.2	unknown	unknown	0.324246	-0.603735	-1.37635	-0.864092	0.315118	-0.430886		-0.362712	0.149077		-0.424314		-0.229248		0.806802	0.364564	↓ 0 0	?
	contig2000Sep131300_3119	AN8257.2	gi|19114338|ref|NP_593426.1| possible involvement in lipid metabolism by similarity [Schizosaccharomyces pombe] (Evalue:4E-26), May mediate accelerated ATP-independent bidirectional transbilayer migration of phospholipids upon binding calcium ions that results in a loss of phospholipid asymmetry in the plasma membrane	(Evalue:4E-26)	0.0758229	-0.0395977	-0.799125	-0.0449826	-0.433342	0.176878		-0.247178	-1.24638	-0.270867	-0.506825		-1.28861		-1.49169	-0.926179	0 0 ↓	superoxide		yes (↓)
	contig2000Sep131300_4234	AN8267.2	gi|38108679|gb|EAA54662.1| hypothetical protein MG05454.4 [Magnaporthe grisea 70-15] (Evalue:0.0000000004)	(Evalue:0.0000000004)		-0.379353	-1.92426	1.72648	0.63247	0.668288		-0.633213	0.060421	-0.147949	0.114643		-0.629293	0.667225	0.817426	0.803693	↓ 0 0	?
	contig2000Sep131300_3737	AN8270.2	gi|38110686|gb|EAA56370.1| hypothetical protein MG06341.4 [Magnaporthe grisea 70-15] (Evalue:7E-68)	(Evalue:7E-68)	-0.248174	-0.458716	0.578495	0.325764	0.507473	-0.0068465	-1.53499	-0.772396	0.177105		-0.147451	-1.81923	-1.02251		-0.957184	-1.19095	0 ↓ ↓	peroxide
	contig2000Sep131300_86	AN8278.2	gi|38111515|gb|EAA57086.1| hypothetical protein MG08055.4 [Magnaporthe grisea 70-15] (Evalue:0.0000000004)	(Evalue:0.0000000004)		0.0056986	-1.06656	0.121673	-0.109569	0.857982		-1.54143	-0.300466		0.0889122	1.03524	-0.549324	-0.889383	2.02055	0.764877	↓ ↓ ↑	?
	contig2000Sep131300_4059	AN8339.2	gi|17562388|ref|NP_505575.1| plant Late Embryo Abundant related, contains Thrombospondin type 3 [Caenorhabditis elegans] (Evalue:0.0000002)	(Evalue:0.0000002)	0.178869	0.232198	-1.48933	0.562638	0.917566	0.212586		-0.570412	-0.0851576	1.36035	0.102803	-0.0621397	-0.46055			0.281899	↓ 0 0	?		yes (↑)
	contig2000Sep131300_4318	AN8363.2	gi|15130762|emb|CAC48160.1| Phytase [Agrocybe pediades] (Evalue:2E-36)	(Evalue:2E-36)	0.021605	-0.252491	0.611921	0.0535018	-0.114933	0.966805	0.23188	-0.683683	-0.391141	0.408423	-0.106126	-0.487655	-0.538285	0.366352	1.07866	0.52599	0 0 ↑	superoxide
	contig2000Sep131300_3253	AN8382.2	unknown	unknown	-0.0308797	0.611823	0.36544	-0.941619	-0.0855323	-0.399189	0.211778	0.0398074	0.682964	1.0943	0.630107	-0.424452	1.22794	-0.445167	0.486753	1.14995	0 0 ↑	superoxide		yes (↑)
	contig2000Sep131300_1421	AN8461.2	gi|18202095|sp|O60024|ALL4_ASPFU Allergen Asp f 4 [Aspergillus fumigatus] (Evalue:5E-76)	(Evalue:5E-76)	1.10756	1.62756	-0.247528	-0.228279		1.16636	0.378308	-0.204175	-1.01728		0.443321	1.08552	1.72876			1.65837	↑ ↑ ↑	GSH/GSSG
	contig2000Sep131300_3905	AN8461.2	gi|18202095|sp|O60024|ALL4_ASPFU Allergen Asp f 4 [Aspergillus fumigatus] (Evalue:5E-76)	(Evalue:5E-76)	-0.40731	-0.183162	1.03518	0.573813	-0.528328	-0.0531616	-0.285423	0.630005	0.855132	-0.392322	-0.312651	0.389376	-0.346401	-0.200282	-0.197029	-0.269426	↑ 0 0	?
	contig2000Sep131300_2949	AN8532.2	unknown	unknown	0.107411	-0.564782	-1.8775	0.322005	0.968924	-0.296857	0.46714	-1.32426	0.116143	0.601054	0.39225	-0.449648	-1.17352	-0.565408	-0.453544	-0.566579	↓ ↓ ↓	GSH/GSSG
	contig2000Sep131300_4551	AN8548.2	gi|38101696|gb|EAA48619.1| hypothetical protein MG00277.4 [Magnaporthe grisea 70-15] (Evalue:2E-33)	(Evalue:2E-33)	-0.497444	-0.409004	-0.0554211	0.982979	0.705161	-0.0397514	0.363303	-0.381196	0.0884124	-0.539293	-0.085017	-0.931891	-1.3981	-1.34824	-0.201951	-0.753192	0 0 ↓	superoxide
	contig2000Sep131300_1486	AN8594.2	gi|6322971|ref|NP_013043.1| similar to Fe(II)-dependent sulfonate/alpha-ketoglutarate (Evalue:5E-32), Taurine dioxygenase. Catalyzes the conversion of taurine and alpha ketoglutarate to sulfite, aminoacetaldehyde and succinate. Required for the utilization of taurine (2-aminoethanesulfonic acid) as an alternative sulfur source.Jlp1p[Saccharomyces cerevisiae]	(Evalue:5E-32)	0.307058	0.0139216	-1.20613	0.79064	0.0214281	-0.310165		0.639472	0.493661		-0.184984	-0.113323	0.716408		0.182534	1.33637	↓ 0 ↑	?
	contig2000Sep131300_2803	AN8594.2	gi|6322971|ref|NP_013043.1| similar to Fe(II)-dependent sulfonate/alpha-ketoglutarate (Evalue:5E-32), Taurine dioxygenase. Catalyzes the conversion of taurine and alpha ketoglutarate to sulfite, aminoacetaldehyde and succinate. Required for the utilization of taurine (2-aminoethanesulfonic acid) as an alternative sulfur source.Jlp1p[Saccharomyces cerevisiae]	(Evalue:5E-32)	0.271671	0.687855	-0.997734	-0.708732	-0.299031	-0.452034		-0.324821	-0.298417		0.0764353		1.177		0.1709	-0.0194128	0 0 ↑	superoxide
	contig2000Sep131300_1949	AN8602.2	gb|EAA60636.1| hypothetical protein AN8602.2 [Emericella nidulans FGSC A4] (Evalue: 0)	(Evalue: 0)	-0.683215	-0.406247	0.122419	-0.87802	0.275983	-0.772668	-1.09836	-0.354093	-0.522494	-0.484199	-0.333139	0.12446	-0.591158	-1.51866	-0.288168	-1.58081	0 ↓ ↓	peroxide
	contig2000Sep131300_3081	AN8609.2	unknown	unknown	-0.0482889	1.17531	0.443268	-0.806861		-0.790027		0.857665			-1.00358		1.47647		-0.252065	-0.882423	↑ 0 ↑	?		yes (↓)
	contig2000Sep131300_3189	AN8612.2	unknown	unknown	1.08525	2.33396	1.5906	1.02225	0.438254	0.712758	1.98718	2.6663	1.29378	0.804999	1.64581	1.0362	3.24593	0.943413	-0.137877	2.69163	↑ ↑ ↑	GSH/GSSG
	contig2000Sep131300_729	AN8616.2	gi|32403554|ref|XP_322390.1| predicted protein [Neurospora crassa] (Evalue:2E-37)	(Evalue:2E-37)	-0.320346	-0.286229	-1.09264	0.836833	0.382051	-0.0632785	0.868901	-0.698468	0.27717	1.68359	0.884081	-1.38763	-1.67633	-0.766073	-2.19394	-2.54293	↓ 0 ↓	?		yes (↑)
	contig2000Sep131300_2168	AN8630.2	gi|15216177|emb|CAC51430.1| putative 42-9-9 protein [Bos taurus] (Evalue:0.000002)	(Evalue:0.000002)	-0.231016	-0.52747	-1.1452	0.669536	0.718275	-0.0782936		-0.0698355	0.658056		-1.27075	0.314021	-1.38214		-0.908017	-1.8731	↓ 0 ↓	?		yes (↓)
	contig2000Sep131300_1357	AN8636.2	gi|128340|sp|P28348|NIRA_EMENI NITROGEN ASSIMILATION TRANSCRIPTION FACTOR NIRA [Emericella nidulans] (Evalue:2E-31)	(Evalue:2E-31)	-1.16822	0.0297716	0.73152	-0.820787	-1.01503	-2.17716	0.178385	2.56461	0.989518	-1.2646	-0.0369214	-1.33845	-0.234923	-0.580086	-0.157659	-0.501103	↓ ↓ ↓	GSH/GSSG
	contig2000Sep131300_3444	AN8679.2	gi|10720243|sp|O93831|RAEP_CANAL Rab proteins geranylgeranyltransferase component A (Rab escort protein) (REP) [Candida albicans] (Evalue:1E-19)	(Evalue:1E-19)	0.470718	-0.0619832	-0.935259	-0.279569	-0.267746	0.255548	-0.282839	-1.78898	-0.436084	1.42431	-0.157666	-0.217969	-0.427223	0.359871	-0.0201489	-0.0296674	0 ↓ 0	?
	contig2000Sep131300_1523	AN8705.2	gi|19112761|ref|NP_595969.1| ribosomal protein s30 [Schizosaccharomyces pombe] (Evalue:0.000000000000000008)	(Evalue:0.000000000000000008)	-0.211734	-0.205746	-0.588386	0.693665	1.25474	-0.264055	-0.311588	-1.11071	0.247716	0.476106	0.221687	0.198319	-0.490441	-0.56177	-0.974079	-0.624579	0 ↓ 0	?	yes (↑)
	contig2000Sep131300_1023	AN8714.2	unknown	unknown	0.363289	0.226311	-0.982586	-0.749831	0.624503	0.37362	2.15287	-0.774798	-0.495847	0.903502	0.646246	0.79332	0.304739	0.26908	1.34184	1.18379	0 ↑ ↑	peroxide
	contig2000Sep131300_4164	AN8718.2	gi|6325225|ref|NP_015293.1| Styryl dye vacuolar localization Svl3p [Saccharomyces cerevisiae] (Evalue:0.000000000000000002), Protein of unknown function, mutant phenotype suggests a potential role in vacuolar function green fluorescent protein (GFP)-fusion protein localizes to the cell periphery, cytoplasm, bud, and bud neck Svl3p [Saccharomyces cerevisiae]	(Evalue:0.000000000000000002)	0.674645	1.76924	1.83859	0.676194	0.0149572	0.833856	1.59169	1.63696	0.697901	1.30418	1.04555	0.113305	1.58216	0.102649	0.0204355	1.97227	↑ ↑ ↑	GSH/GSSG
	contig2000Sep131300_47	AN8723.2	gi|38100681|gb|EAA47780.1| hypothetical protein MG03023.4 [Magnaporthe grisea 70-15] (Evalue:0.0000000000000002)	(Evalue:0.0000000000000002)	-0.595279	0.0530584	1.99985		-0.0480368	-0.493177	0.684732	1.35971			0.145118	0.263491	-0.0741071		1.72923	0.90126	↑ ↑ ↑	GSH/GSSG
	contig2000Sep131300_1786	AN8743.2	gi|21040277|ref|NP_631918.1| KCCR13L [Homo sapiens] (Evalue:0.0000000000000007), triacylglycerol lipase activity	(Evalue:0.0000000000000007)	-0.0616665	0.251312	-1.16925			-0.321069		-0.0035265	-0.636126		-0.854551	0.733035	0.766575			-0.129804	↓ 0 0	?
	contig2000Sep131300_2274	AN8746.2	gi|19115669|ref|NP_594757.1| transcription factor btf3 homolog [Schizosaccharomyces pombe] (Evalue:2E-37)	(Evalue:2E-37)	-0.200051	-0.288894	-0.0805602	4.3738	0.774817	-0.175384	0.47973	-0.295592	0.211904	0.445308	0.0160252	-0.85896	-1.09406	-0.291131	-0.385503	-0.741906	0 0 ↓	superoxide	yes
	contig2000Sep131300_2680	AN8754.2	gi|22208544|gb|AAM94340.1| asparagine synthetase 2 [Striga hermonthica] (Evalue:3E-34)	(Evalue:3E-34)	-0.574437	0.290337	0.792232			-0.896279	-1.64143	-1.60715	-0.953289		-1.09644	-0.0534017	0.721822		-2.44768	-1.40419	0 ↓ ↓	peroxide
	contig2000Sep131300_1587	AN8815.2	gi|7578895|gb|AAF64174.1| phenylcoumaran benzylic ether reductase homolog Fi1 [Forsythia x intermedia] (Evalue:0.0000000000000006)	(Evalue:0.0000000000000006)	-0.0077564	-0.818956	-1.69145	-1.33746	0.344155	0.599237	0.800704	-0.393586	-0.649547	0.553384	0.585413	0.446679	0.199846	0.441913	1.56845	0.745452	↓ 0 ↑	?
	contig2000Sep131300_2057	AN8847.2	gi|19115303|ref|NP_594391.1| possible trna-ribosyltransferase [Schizosaccharomyces pombe] (Evalue:1E-19)	(Evalue:1E-19)	-0.136476	0.321758	1.17608	0.587938		0.0345552		0.569447	-0.97624	-0.143695	0.700432	0.495346	0.258841		0.407475	0.226514	↑ 0 0	?
	contig2000Sep131300_2641	AN8857.2	gi|15029378|gb|AAK81863.1| G10 protein [Branchiostoma belcheri] (Evalue:2E-48)	(Evalue:2E-48)	0.475891	0.474232			-2.05627	-0.0901494		0.0755947	3.27665		-2.17042		-0.422043		-1.85597	-1.42666	0 0 ↓	superoxide	yes (↓)	yes (↑ ↓)
	contig2000Sep131300_2625	AN8888.2	gi|38104442|gb|EAA51007.1| predicted protein [Magnaporthe grisea 70-15] (Evalue:1E-23)	(Evalue:1E-23)	0.617403	0.0915634	-1.89969	0.13086	0.967329	0.0203401	0.371791	-0.704832	-0.939223	-0.396072	0.758908	2.12448	1.09956	1.88556	1.47843	1.06273	↓ 0 ↑	?
	contig2000Sep131300_1070	AN8965.2	gi|19074574|ref|NP_586080.1| similarity to ribosomal protein L5 [Encephalitozoon cuniculi] (Evalue:0.0000008)	(Evalue:0.0000008)	0.455586	0.149468	-1.37995	0.571305	-0.206724	0.54891		-0.453135	0.933198		1.22299	0.218876		3.11199	-0.31037	1.48128	↓ 0 ↑	?		yes (↑)
	contig2000Sep131300_723	AN9025.2	gi|34786915|emb|CAE46958.1| transcription factor RegA [Aspergillus fumigatus] (Evalue:0.00000002)	(Evalue:0.00000002)	-0.283736	-0.0196109	1.45462	0.834564	0.325432	0.466541		0.0402789		0.130815	-0.646472		-0.344959	-0.43142	-0.276198	-0.292323	↑ 0 0	?
	contig2000Sep131300_55	AN9038.2	gi|15242124|ref|NP_197599.1| MOLYBDOPTERIN BIOSYNTHESIS CNX1 PROTEIN [Arabidopsis thaliana] (Evalue:4E-29)	(Evalue:4E-29)	0.0040648	-0.19524	-1.33471	-0.0777894	-0.518438	-0.0788455		-1.41075	-0.347837	-0.262956	-0.355729		-1.49957		-0.978368	-0.870003	↓ ↓ ↓	GSH/GSSG
	contig2000Sep131300_325	AN9054.2	unknown	unknown	0.495385	0.777909					2.24203	0.857479			-0.385845		-0.421828		1.04775	0.0921038	0 ↑ ↑	peroxide
	contig2000Sep131300_4208	AN9058.2	gi|38074275|ref|XP_129726.3| RIKEN cDNA 2410118I19 [Mus musculus] (Evalue:4E-23)	(Evalue:4E-23)	-0.0659598	-0.171844	0.811205	-0.140605	-0.732394	-0.413291	0.780572	0.217415	-0.503931	-2.08338	-1.47058	0.522964	-0.243741	-1.0211	0.439184	-0.40912	0 0 ↓	superoxide		yes (↓)
	contig2000Sep131300_4512	AN9061.2	gi|19112319|ref|NP_595527.1| protein with R3H and G-patch domain [Schizosaccharomyces pombe] (Evalue:0.0000000000000001)	(Evalue:0.0000000000000001)	0.138071	-0.255911	-0.724439	-0.482395	-0.397644	0.319588	0.729499	-0.458121	-0.49172	-0.810416	0.869595		-0.075667	0.328939	0.493744	1.00968	0 0 ↑	superoxide
	contig2000Sep131300_1917	AN9082.2	gi|38104036|gb|EAA50659.1| hypothetical protein MG04418.4 [Magnaporthe grisea 70-15] (Evalue:2E-47)	(Evalue:2E-47)	0.162428	0.527017	1.73733	1.46555	-1.42092	-0.466002		-0.508039	-1.11475		-2.36762	1.83452	0.291247	-0.951824	-1.35567	-1.70141	↑ 0 ↑	?		yes (↓)
	contig2000Sep131300_1916	AN9082.2	gi|38104036|gb|EAA50659.1| hypothetical protein MG04418.4 [Magnaporthe grisea 70-15] (Evalue:2E-47)	(Evalue:2E-47)	-0.301404	-0.577137	-0.252159		0.146845	0.349505		-1.25988			-0.759388	-4.92852	-1.93204			-2.06064	0 ↓ ↓	peroxide
	contig2000Sep131300_1045	AN9110.2	gi|6320419|ref|NP_010499.1| involved in sterol uptake Upc2p [Saccharomyces cerevisiae] (Evalue:0.000000002), responsible for regulating transcription of the sterol biosynthetic genes ERG2 and ERG3 in yeast	(Evalue:0.000000002)	-0.0628168	-0.0751255	0.219145	0.0541908	0.37649	-0.170315	-0.743466	0.367805	-0.140325	0.357008	0.0145125	0.519725	1.0647	0.715684	0.214311	-0.114865	0 0 ↑	superoxide
	contig2000Sep131300_2163	AN9125.2	gi|19075898|ref|NP_588398.1| dna-directed rna polymerase iii subunit [Schizosaccharomyces pombe] (Evalue:1E-36)	(Evalue:1E-36)	-0.308665	-0.467865	0.116342	-0.239294	0.866243	-0.607646		-0.101922	0.631877	0.800538	-0.12627	-1.57106	-0.188491	0.731677	0.0541151	0.641048	0 0 ↓	superoxide
	contig2000Sep131300_1754	AN9140.2	gi|18252047|ref|NP_060081.1| likely ortholog of mouse embryonic epithelial gene 1 [Homo sapiens] (Evalue:0.0000000002)	(Evalue:0.0000000002)	-0.0761863	-0.253417	0.195379	-0.256841	0.0379864	-0.348789	0.381573	-0.264817	0.70043	-0.982044	0.119006	0.884414	0.706103	1.21606	0.634887	0.624414	0 0 ↑	superoxide
	contig2000Sep131300_4046	AN9149.2	gi|6687541|emb|CAB65007.1| transmembrane protein [Erysiphe pisi] (Evalue:0)	(Evalue:0)	-0.0025466	0.085899	1.4108	-0.309566	-0.048292	-0.0142108	0.274091	-0.0150391	0.050237	-0.60494	-0.0429845	-1.26016	0.116996	0.418287	0.363912	0.510633	↑ 0 ↓	?
	contig2000Sep131300_4377	AN9224.2	gi|38109502|gb|EAA55364.1| hypothetical protein MG09171.4 [Magnaporthe grisea 70-15] (Evalue:0.00000000002)	(Evalue:0.00000000002)	0.399348	0.636872	1.30772	-0.108544	-0.561911	-0.940116		-0.0648421	0.391608	0.362318	0.335126	-1.15182	0.961901	0.46207	0.469667	0.960607	↑ 0 ↓	?
	contig2000Sep131300_2400	AN9256.2	unknown	unknown	-0.197354	0.585164	0.787842	0.235901	-0.558564	-0.392524	0.116808	1.72014	1.01045	1.49823	1.21993	0.178264	1.62621	-0.243328	0.0532965	1.59689	0 ↑ ↑	peroxide
	contig2000Sep131300_1725	AN9285.2	gi|5051406|emb|CAB44984.1| GRG-1 protein [Podospora anserina] (Evalue:0.000000003)	(Evalue:0.000000003)	0.727546	0.0506616	-2.80555	-0.0510496	5.6777	-0.393157		-0.885414	-0.440297		-0.0561521	1.77413	1.5143	2.53475	2.32281		↓ 0 ↑	?
	contig2000Sep131300_1029	AN9301.2	unknown	unknown	0.187889	0.765187	0.312497	-0.384545	0.424708	-0.0198418	0.187583	0.841558	-0.18407	1.11917	0.319778	-0.657915	0.683544	0.243866	0.343356	1.53299	0 0 ↑	superoxide		yes (↑)
	contig2000Sep131300_2851	AN9358.2	gi|38566897|emb|CAE76202.1| related to TBP-binding repressor protein [Neurospora crassa] (Evalue:6E-35)	(Evalue:6E-35)	-0.0315365	-0.258811	-0.412983	-0.614885	0.116108	0.348526	2.26974	-0.327892	-0.611187	-0.122495	0.0541482		0.0831621	-0.490295	-0.636899	0.124118	0 ↑ 0	?
	contig2000Sep131300_1956	AN9359.2	gi|19115268|ref|NP_594356.1| actin-like protein [Schizosaccharomyces pombe] (Evalue:3E-33)	(Evalue:3E-33)	0.5139	0.789361	1.09036	0.499662	1.45176	0.0877423	-0.524274	0.476232	0.236359	0.269828	0.270366	1.52158	0.932477	1.12249	-1.09455	0.924269	↑ 0 ↑	?
	contig2000Sep131300_4104	AN9360.2	gi|33859684|ref|NP_079556.1| antigenic determinant of rec-A protein [Mus musculus] (Evalue:2E-51)	(Evalue:2E-51)	0.922854	2.06327	1.85782	-0.6847	-0.135906	2.02246	0.618249	2.37348	1.68434		1.40523		1.09832		0.0159386	1.11938	↑ ↑ ↑	GSH/GSSG
	contig2000Sep131300_3804	AN9370.2	gi|19111851|ref|NP_595059.1| MFS transporter of unkown specificity [Schizosaccharomyces pombe] (Evalue:e-139)	(Evalue:e-139)	-0.187558	-0.61099	-0.963224	0.514706	0.346943	0.250779	-0.0795388	-0.374827	0.843145	0.314578	-0.0526371	-1.19485	-1.49697	-0.874566	-0.304824	-0.444233	0 0 ↓	superoxide
	contig2000Sep131300_3341	AN9380.2	gi|15182974|gb|AAK84438.1| chitin deacetylase [Blumeria graminis] (Evalue:3E-33)	(Evalue:3E-33)	-0.122551	-1.19652	-0.757765	0.644188	1.04054	-0.0652899	-0.767537	0.578286	0.623864	0.0297005	0.18399	0.645256	0.244928	-0.165958	-0.465408	-0.0916412	↓ 0 0	?
	contig2000Sep131300_4132	AN9422.2	gi|38099606|gb|EAA46931.1| hypothetical protein MG10742.4 [Magnaporthe grisea 70-15] (Evalue:6E-21)	(Evalue:6E-21)	-0.299544	-0.0276173	0.277212	0.0066444		0.0607142		0.136868	0.544048		0.1163	0.798468	1.31736	1.49772	1.33556	1.57926	0 0 ↑	superoxide
	contig2000Sep131300_1419	AN9450.2	gi|38110200|gb|EAA55958.1| hypothetical protein MG01609.4 [Magnaporthe grisea 70-15] (Evalue:0.00000004)	(Evalue:0.00000004)	0.049944	0.259962	-0.249369	0.214923	-0.15326	0.441094	-0.13673	-0.66699	-0.0609658	-0.376981	-0.293112	-0.490936	-1.01766	-0.681758	-0.224062	-1.1973	0 0 ↓	superoxide
	contig2000Sep131300_1389	AN9468.2	gi|28564081|gb|AAO32419.1| RPS16 [Saccharomyces bayanus] (Evalue:2E-39)	(Evalue:2E-39)	-0.215673	-0.729829	-1.94985	0.296639	1.03643	0.0711366	0.687333	-1.12132	0.640551	1.05666	0.0434089	-1.36326	-2.75451	-1.57399	-3.16097	-2.74149	↓ ↓ ↓	GSH/GSSG
	contig2000Sep131300_2501	AN9485.2	unknown	unknown	-0.0343187	0.114858	0.71145	-0.002946	0.101524	-0.355386	-1.57301	-0.161535	-0.352034	0.301981	0.238382	-0.518839	-0.199537	-0.316819	0.1801	-1.58116	0 ↓ ↓	peroxide
	contig2000Sep131300_3485	AN9491.2	gi|6320310|ref|NP_010390.1| Putative membrane protein, conserved in mammals Tms1p [Saccharomyces cerevisiae] (Evalue:1E-85)	(Evalue:1E-85)	-0.389133	-0.024611	-1.20767	-0.859836		0.29243		-1.50365	-0.157676	-0.0032909	-0.471453		-1.30042		-0.0290619	0.167673	↓ ↓ ↓	GSH/GSSG
	contig2000Sep131300_4521	AN9533.2	unknown	unknown	-0.249505	-0.478756	-0.42848	-0.662906	0.433502	-0.829164	-0.189591	-0.3761	-1.12714	1.06305	-0.266343	-0.392286	-0.327442	-0.454762	-2.57039	-2.08585	0 0 ↓	superoxide		yes (↓ ↑)
	contig2000Sep131300_100	No AN_pep found	unknown	unknown	-0.552917	-0.264814	0.428877	1.11449	0.700107	-0.348492	0.839935	-0.30573	0.0262626	1.47456	0.891397	-0.183375	-1.23801	-0.694493	-0.651963	0.171831	0 0 ↓	superoxide	yes (↑)	yes (↑)
	contig2000Sep131300_1000	No AN_pep found	related to D-lactate dehydrogenase [Neurospora crassa]	(Evalue:2e-28)	0.0487331	0.0732502	-0.226322	0.138815	0.692272	0.0214074	-0.513126	-0.0966513	0.428895	1.0391	0.185472	-1.48605	-0.643679	-1.52223	-0.224948	-0.47348	0 0 ↓	superoxide		yes (↑)
	contig2000Sep131300_1024	No AN_pep found	unknown	unknown	0.921479	1.40065	2.45889	-1.08475	-1.44264	0.421905	0.0436715	0.298774	-1.41951	-0.766968	-0.170747	0.872012	0.386566	-0.621584	-0.163873	0.269643	↑ 0 0	?		yes (↓)
	contig2000Sep131300_1051	No AN_pep found	unknown	unknown	-0.474578	-1.20933	-0.380295	-0.827564	0.684113	0.217141	-0.504101	-0.691955	-0.0661698	0.0534783	0.227129	0.17386	-1.02404	-0.565819	-1.1218	0.16685	↓ 0 ↓	?
	contig2000Sep131300_1056	No AN_pep found	unknown	unknown	0.84112	1.12139	1.68547	-0.123294	-2.06483	0.377397	0.579706	0.385298	-0.644821	-1.02054	-1.13686	1.84028	0.525026	-0.508653	1.05017	0.401836	↑ 0 ↑	?		yes (↓)
	contig2000Sep131300_1075	No AN_pep found	unknown	unknown	-0.31239	-0.42351	-0.126679	-0.45899	0.198921	-0.470698	-0.734382	0.2409	0.0622884	0.644466	-0.058083	-0.0420087	0.292985	1.02968	0.0554922	-0.167136	0 0 ↑	superoxide
	contig2000Sep131300_108	No AN_pep found	unknown	unknown	-0.179794	-0.460555	1.01553	0.0941233	0.435885	0.331936		1.19389	0.920821	1.13506	0.303022	-0.625989	-0.0734168		0.920319	1.29573	↑ ↑ ↑	GSH/GSSG
	contig2000Sep131300_1080	No AN_pep found	unknown	unknown	-0.410763	-0.935109	-0.523505	0.0723639	0.293826	0.114908	-0.534235	-0.505888	-0.343784	0.0906072	0.400666	-0.310139	-0.769095	0.684203	0.547554	1.37567	0 0 ↑	superoxide
	contig2000Sep131300_1101	No AN_pep found	unknown	unknown	0.284539	0.180512	-0.84359	0.403788	0.17253	0.371171	0.262259	-0.582286	-0.348068	0.288361	-0.551354	0.284896	-1.26225	0.478501	0.0963194	-0.266835	0 0 ↓	superoxide
	contig2000Sep131300_1108	No AN_pep found	unknown	unknown	-0.67284	-0.899646	-1.2244	0.0842806	0.0783348	-0.529851	-0.853314	-0.0960518	-0.175626	0.961241	-0.740354	-0.706315	-0.211545	0.217669	0.840942	-0.159282	↓ 0 0	?
	contig2000Sep131300_1114	No AN_pep found	unknown	unknown	-0.0463886	0.109961	1.23695	0.549518	-0.793714	-0.163666	-0.533892	-0.677642	-0.41086	0.824012	0.119292	-1.16478	-0.266352	-0.670723	0.206905	0.329523	↑ 0 ↓	?
	contig2000Sep131300_1119	No AN_pep found	unknown	unknown	1.61059	2.09494	-0.570206	0.433007	-0.479131	2.26199	1.94121	-0.187474	0.802955	0.227906	0.3328	0.656014	-0.621682	-0.423289	-1.09096	1.51397	↑ ↑ ↓	?
	contig2000Sep131300_112	No AN_pep found	unknown	unknown	-0.402221	-0.0273575	0.612899	-1.2085	0.673343	-0.295236	-0.317306	-0.249638	-0.479375		-0.16029	0.253703	0.435371		0.531137	1.08126	0 0 ↑	superoxide	yes (↓)
	contig2000Sep131300_1123	No AN_pep found	unknown	unknown	1.03744	0.685341	-0.0070899	0.734302	0.108964	0.697763	0.523016	0.545725	0.312608	0.468999	0.0996091	0.602414	0.0744635	-0.434089	-0.308199	0.661408	↑ 0 0	?
	contig2000Sep131300_115	No AN_pep found	unknown	unknown	-0.110734	0.238889	0.613594	-0.257792		-0.385902		-0.203637	-0.96968		-2.34291	1.01515	1.18216		-0.16678	-0.161269	0 0 ↑	superoxide		yes (↓)
	contig2000Sep131300_1153	No AN_pep found	unknown	unknown	-0.0120601	0.557324	-0.455246	-0.597522	2.53893	-0.497563	0.175132	-0.552963	-0.367146	1.87482	0.780304	-1.02095	-1.29462		-2.58383	-1.92727	0 0 ↓	superoxide	yes (↑)	yes (↑)
	contig2000Sep131300_1168	No AN_pep found	unknown	unknown	-0.342188	-0.542604	-1.24672	0.301082	0.387211	0.230856	0.295061	0.117342	0.1022	-0.65476	-0.0230175	-0.505326	-0.64471	-0.896305	-0.141088	-1.00393	↓ 0 ↓	?
	contig2000Sep131300_1229	No AN_pep found	unknown	unknown	-0.30374	-0.365232	-0.198308	-0.0314287	0.0463472	-0.365359	-0.827799	1.08309	0.227603	0.213684	-0.244434	-0.261848	-0.416785	-0.454554	-0.254804	-0.290482	0 ↑ 0	?
	contig2000Sep131300_1238	No AN_pep found	unknown	unknown	0.130215	0.187512	-0.985483	-0.492503	-7.57768	0.587364		-0.78033	0.129434		0.255261	0.593936	1.0803		0.0397199	-0.159151	0 0 ↑	superoxide	yes (↓)
	contig2000Sep131300_1247	No AN_pep found	unknown	unknown	0.368988	-1.23244	-2.00861	-0.049883	-0.306808	-0.191349	-0.502894	-1.51896	0.0633807	2.77153	-0.961011	0.0406874	-1.40663	0.0521146	-0.791369	0.682028	↓ ↓ ↓	GSH/GSSG
	contig2000Sep131300_1251	No AN_pep found	unknown	unknown	-0.200712	0.312899	0.360188	0.17503		0.128272		-0.13115	-1.00708	0.610058	-0.19962	-0.187103	1.20777		0.689962	-0.876312	0 0 ↑	superoxide		yes (↓)
	contig2000Sep131300_1273	No AN_pep found	unknown	unknown	-1.05431	-0.786985	-0.490745		-1.03883	-0.256241		-0.663282	-0.506462		0.299962		-1.89194		-1.08684	-0.26053	↓ 0 ↓	?
	contig2000Sep131300_1303	No AN_pep found	unknown	unknown	-0.168299	0.416307	0.614653	0.0566571	-0.481813	0.0459384		1.08306	-0.205019		0.59246	-0.0397623	1.04524	-1.61935	1.1865	1.31143	0 ↑ ↑	peroxide
	contig2000Sep131300_1311	No AN_pep found	unknown	unknown	-0.0832	-0.522444	-0.0739472	0.45584	0.443942	0.0347102		-0.149546	0.397294	1.09232	0.555858	-1.06645	-0.729524	0.230958	-0.424584	0.0114458	0 0 ↓	superoxide		yes (↑)
	contig2000Sep131300_1333	No AN_pep found	unknown	unknown	0.60934	0.450644	0.696896	-0.425644		0.652383	0.475882	-0.0151142	-1.15671	1.45793	0.355955	0.658405	1.39161	0.172473	0.537576	0.74366	0 0 ↑	superoxide		yes (↓ ↑)
	contig2000Sep131300_1375	No AN_pep found	mitochondrial ribosomal protein L36 [Coprinopsis cinerea]	(Evalue:0.0000000009)	-1.5537	-1.63874	-1.23921	-0.719867	0.253985	-1.08019	-1.5408	-0.6958	-0.437394	-0.247054	-0.288597	-2.00651	-0.581198	-0.242704	-0.554094	-1.05034	↓ ↓ ↓	GSH/GSSG
	contig2000Sep131300_1383	No AN_pep found	unknown	unknown	-0.399697	-0.293533	0.442064	-0.211076	-0.287442	-0.156543	-0.625251	-0.0886521	0.66199	-0.454226	-0.0562337	-0.906886	0.431767	1.48646	0.442933	0.011026	0 0 ↑	superoxide
	contig2000Sep131300_1393	No AN_pep found	unknown	unknown	-0.285603	-1.29447	-0.321887	0.0261791	-0.247166	-0.46966	-2.54382	-0.0959411	0.358902		0.435232	0.481444	-0.137646	0.410766	-0.29345	0.306494	↓ ↓ 0	?
	contig2000Sep131300_1415	No AN_pep found	unknown	unknown	0.15961	-0.554011	-1.70739	0.279471	0.410818	1.23141	-0.423814	-0.436364	0.307585	2.20679	-0.44715	1.25399	1.48548		1.66457	0.386818	↓ ↑ ↑	?
	contig2000Sep131300_146	No AN_pep found	unknown	unknown	0.685094	1.22153	0.901351	-0.966056	0.362592	0.432873		0.704098	-0.423504	0.239924	0.32982		-1.30898		0.413616	0.254444	↑ 0 ↓	?
	contig2000Sep131300_1463	No AN_pep found	unknown	unknown	-0.441273	-0.0649822	2.1733	-0.654987	0.587602	-0.216037	-0.263285	0.910197	-1.08951	-1.14773	-0.514265	0.127704	0.796004	0.22123	1.56294	0.0394372	↑ 0 ↑	?		yes (↓)
	contig2000Sep131300_1487	No AN_pep found	unknown	unknown	0.386739	0.636817	0.085716	0.0445059	-0.23572	0.341197		-0.424669	-0.58583		0.0406416	1.69711	0.726502		1.00893	0.448695	0 0 ↑	superoxide
	contig2000Sep131300_1490	No AN_pep found	unknown	unknown	-0.522361	-1.40767	-0.473489	0.201082	0.747032	0.748402	0.0476262	-0.726435	-0.166329	-0.2006	0.350232	-1.01772	-0.351079	-0.374819	0.0632062	-0.0819142	↓ 0 ↓	?
	contig2000Sep131300_1498	No AN_pep found	unknown	unknown	-1.14058	0.373525	1.86158			-1.49834		3.28517	0.54778		0.484375	-1.56893	-1.17065		0.495521		↓ ↓ ↓	GSH/GSSG
	contig2000Sep131300_15	No AN_pep found	unknown	unknown	0.080548	0.128158	-1.28131	0.0604179	-0.257587	-0.584638	0.237506	-0.402326	-0.888306	0.316299	0.102022	1.39415	1.09871	1.28241	1.11577	0.291832	↓ 0 ↑	?
	contig2000Sep131300_1535	No AN_pep found	unknown	unknown	-0.211689	0.312337	0.13736	0.215569	0.595864	-0.107579	0.378025	0.40453	0.180017	0.905397	0.209997	-0.687643	-0.0547795	-1.15729	-0.852218	-0.341976	0 0 ↓	superoxide
	contig2000Sep131300_1538	No AN_pep found	unknown	unknown	-0.40956	-0.585764		0.0331339	-0.346072	-0.935772		1.28557	0.238086	-0.161611	-0.740395		0.41356	-0.2973	-0.369746	0.170031	0 ↑ 0	?
	contig2000Sep131300_1547	No AN_pep found	unknown	unknown	0.0478219	-0.220957		1.91331	-0.000357853	0.684211		-1.18162	-0.848671	-0.172588	-0.545838		0.161817		0.654514	0.0948227	0 ↓ 0	?	yes (↑)
	contig2000Sep131300_1585	No AN_pep found	unknown	unknown	-0.157775	0.0856669	-0.430579	-0.138868	1.0808	-0.305808	-0.40212	-0.598138	-0.553426	-0.312319	0.37594	-1.07789	-2.39265	-0.918658	-2.12416	-2.47338	0 0 ↓	superoxide	yes (↑)
	contig2000Sep131300_1586	No AN_pep found	unknown	unknown	-0.246535	0.181904	0.333535	0.424775	-0.288075	-0.288452		1.07736	-0.403025	0.296173	-0.324815	1.12906	-0.366711	0.0478936	-0.446611	-0.467235	0 ↑ ↑	peroxide
	contig2000Sep131300_1598	No AN_pep found	unknown	unknown	0.322131	0.711698	0.567178	-0.22068	0.0997066	0.130314	-0.833902	0.643003	-0.268831	-0.702323	-0.0155613	0.0034906	-1.16582	-0.715984	0.0967775	-0.0596555	0 0 ↓	superoxide
	contig2000Sep131300_1626	No AN_pep found	unknown	unknown	-0.217222	-0.665108	0.683557	0.0266989	0.0909732	-0.174597	-1.19162	0.0312942	-0.463299	-0.307016	-0.219159	-1.19635	-0.437291	0.510395	0.287496	0.313036	0 ↓ ↓	peroxide
	contig2000Sep131300_1637	No AN_pep found	unknown	unknown	0.488443	0.27236	-3.01905	-1.53088	0.732461	0.424885	1.14506	-1.12857	-0.527414	0.756092	1.35651	1.67757	-0.000776	0.324638	-0.0270254	1.05868	↓ ↑ ↑	?
	contig2000Sep131300_174	No AN_pep found	unknown	unknown	0.123736	0.318507	1.83267	-0.811648	-0.855748	0.351682	-0.65655	0.452248	-1.7367	-1.12612	-0.284777	-0.755377	-1.59487	1.0311	1.38611	1.24123	↑ 0 ↓	?		yes (↓)
	contig2000Sep131300_1743	No AN_pep found	unknown	unknown	0.0282056	0.425108	-0.149601	-1.04517	0.0889345	0.0221649	-1.64097	-0.15354	-1.27318	-0.332465	0.0426349	0.309801	1.14115	-1.44268	0.253904	0.0728566	0 ↓ ↑	?	yes (↓)
	contig2000Sep131300_176	No AN_pep found	unknown	unknown	-0.0480392	-0.298819	-1.88257	-0.89586	-0.680689	0.411648	-0.677948	-2.19943	0.62378	-0.789817	-1.46485	-0.693081	-2.17236	-1.31482	-2.37214	-2.35042	↓ ↓ ↓	GSH/GSSG
	contig2000Sep131300_1799	No AN_pep found	unknown	unknown	0.0550375	0.301525	-0.223969	-0.114607	-0.170351	0.353407		-0.416677	0.0891183	0.776572	0.12596	0.0275057	0.406999		0.0313714	1.61732	0 0 ↑	superoxide
	contig2000Sep131300_1805	No AN_pep found	unknown	unknown	0.600002	-0.129843	-2.63462	0.365183	0.434185	0.070329	0.105979	-0.912006	-0.501912	0.333818	0.909146	1.57007	0.438402	1.79827	1.1216	1.34205	↓ 0 ↑	?
	contig2000Sep131300_181	No AN_pep found	unknown	unknown	0.289273	0.162073				0.274316		0.155388			0.311832	-1.91976	-0.457611			-0.277589	0 0 ↓	superoxide
	contig2000Sep131300_1811	No AN_pep found	unknown	unknown	0.331923	0.320989	1.62334	-0.707766	0.421627	-0.372068		0.663607			1.01763		0.825041		-1.15321	0.329942	↑ 0 ↓	?		yes (↑)
	contig2000Sep131300_1812	No AN_pep found	unknown	unknown	0.0423576	1.50131	1.25867	0.0426938	-0.923894	0.0871973	0.52729	2.59515	1.06125	1.14314	1.90672		2.53341	-0.334369	0.5104	2.17642	↑ ↑ ↑	GSH/GSSG
	contig2000Sep131300_1832	No AN_pep found	unknown	unknown	0.0375791	0.101731	2.11469	-0.810342		0.31183		0.490941			0.272831		0.575463		1.45164	0.934637	↑ 0 ↑	?
	contig2000Sep131300_1840	No AN_pep found	unknown	unknown	-0.0930571	-1.28103	-0.732398	0.998116	-0.893098	-0.37135	-1.14806	-0.541157	-0.0301251		0.0478571		-0.0254597		1.87705	0.92721	↓ ↓ ↑	?
	contig2000Sep131300_1855	No AN_pep found	unknown	unknown	-0.0314232	-0.470688	0.458608	-1.06427	-0.120946	0.0761298	-0.0834132	-1.16002	-2.37505		-0.598624	-0.148715	0.411046		0.717438	0.57206	0 ↓ 0	?	yes (↓)
	contig2000Sep131300_1865	No AN_pep found	unknown	unknown	0.0026678	0.174053	-0.449613	0.103569	0.469952	-0.276403		-0.0936433	0.722288	-0.755985	-0.805425	-1.79865	-0.796941	-0.316135	-1.54387	-1.62417	0 0 ↓	superoxide
	contig2000Sep131300_1887	No AN_pep found	unknown	unknown	0.946454	1.0452		0.15653	-0.564977	0.713797		-0.151026	-0.711831	-0.215011	-0.347392	0.904261	0.50733	-1.14545	0.458459	1.32067	↑ 0 ↓	?
	contig2000Sep131300_189	No AN_pep found	unknown	unknown	-0.537623	0.168765		-0.064798	-1.46132	-0.848471		-0.455283	0.218828	-1.32614	-1.32881		-0.231628		-2.43294	-1.81413	0 0 ↓	superoxide	yes (↓)	yes (↓)
	contig2000Sep131300_1952	No AN_pep found	unknown	unknown	-0.556592	-0.605677		-1.23074		-1.28303		0.0283927	1.20012		0.223399		-0.607775		-1.01024	-0.518395	0 ↓ ↓	peroxide	yes (↓)
	contig2000Sep131300_196	No AN_pep found	unknown	unknown	0.109946	0.149885	-2.01443	-1.0344	-0.0987519	0.783182		-0.246991	-1.47083	0.114105	0.956357		1.33491	0.252543	1.56634	1.97042	↓ 0 ↑	?		yes (↓)
	contig2000Sep131300_1970	No AN_pep found	unknown	unknown	-0.0219077	0.0857103	0.799742	-0.0762019		0.0970155		-0.0770835	0.951256		-0.643622	1.26174	0.308994		1.30867	0.394827	0 0 ↑	superoxide
	contig2000Sep131300_2025	No AN_pep found	unknown	unknown	0.425315	0.0338203	-0.733859	-0.115453	-0.238043		0.516737	-1.43964	0.752193	-1.44737	-0.251314	-0.131583	-0.520606			-0.752564	0 ↓ 0	?
	contig2000Sep131300_2043	No AN_pep found	unknown	unknown	-0.0167835	-0.713334	0.262936	-0.409738	0.424791	0.362133		-0.197893	0.264336	-0.127427	-0.120817	1.70676	0.0698862		-0.107178	-0.0295626	0 0 ↑	superoxide
	contig2000Sep131300_2062	No AN_pep found	unknown	unknown	0.528085	1.04127	2.10772	0.387705	-0.616752	-0.201871		0.772427			0.596989		0.830747		1.2154	0.344785	↑ 0 ↑	?
	contig2000Sep131300_2083	No AN_pep found	probable cis-prenyltransferase [Neurospora crassa]	(Evalue:3e-14)	-0.0223915	0.352627	-0.28425	0.506288	1.1292	0.0662223	0.256996	-0.678176	-0.076465	0.475143	0.882649	-0.9798	-2.23527	-0.425118	-2.03367	-1.29009	0 0 ↓	superoxide	yes (↑)
	contig2000Sep131300_216	No AN_pep found	unknown	unknown	0.398432	0.209255	-1.51748	-1.26923	-0.327192	1.12972	1.4576	-0.477282	-1.10089	-0.496626	0.843602	1.15313	1.27931	0.675651	1.32065	1.46965	↓ ↑ ↑	?
	contig2000Sep131300_217	No AN_pep found	unknown	unknown	-0.300535	-0.624596	-0.751256	0.865304	0.49609	-0.652571		0.0787283	0.127223		-0.692782	-0.309245	-0.672563		-0.130836	-1.0828	0 0 ↓	superoxide
	contig2000Sep131300_2194	No AN_pep found	unknown	unknown	0.45775	0.497543	1.05967	-0.302245	0.334556	-0.760643	0.0982767	0.394078	0.115282	0.779321	-0.647289	1.54129	1.35145	1.39852	-0.21351	0.0643107	↑ 0 ↑	?
	contig2000Sep131300_2199	No AN_pep found	unknown	unknown	-0.284213	0.372742	1.64432	-0.87322	-1.18883	-0.454269	-0.193931	0.645492	-0.559193	-0.762218	-0.445136	0.178022	0.485944		0.915963	0.38377	↑ 0 0	?
	contig2000Sep131300_2214	No AN_pep found	unknown	unknown	-0.0203071	-0.146191	0.564892	0.0213517	-0.0413516	-0.744814	-2.42827	-0.285251	0.0370391	-0.329837	0.345752	-1.37684	-0.942577	-0.23373	-1.18517	-1.98303	0 ↓ ↓	peroxide
	contig2000Sep131300_2250	No AN_pep found	unknown	unknown	-0.342332	-1.93009	-1.20523	-0.46645	0.394048	-0.218258	-0.249947	-0.985444	-0.241763		0.515944	-0.650933	-1.62793	-0.615959	-1.7238	-0.306013	↓ 0 ↓	?
	contig2000Sep131300_2269	No AN_pep found	unknown	unknown	0.324344	0.527966	0.488604	1.23885	-0.0374639	0.848167		-0.411567			0.275295		0.23804		0.950565	1.18295	0 0 ↑	superoxide	yes (↑)
	contig2000Sep131300_2271	No AN_pep found	unknown	unknown	0.187085	-1.25939	-2.57821	-1.60898	-0.802681	-0.297258		-3.13187	0.544744	-1.63544	-1.92894		-2.95229	-3.09953	-2.8472	-2.38808	↓ ↓ ↓	GSH/GSSG
	contig2000Sep131300_2276	No AN_pep found	unknown	unknown	-0.0909829	0.251438	0.888081	0.170795	-0.100216	-0.208642	1.64074	0.0407487	0.179601	-0.353683	-0.215742	0.793201	3.39102	1.4154	0.750664	0.450718	0 ↑ ↑	peroxide
	contig2000Sep131300_2315	No AN_pep found	unknown	unknown	0.116257	0.147325	-0.561944	0.511738	0.0520573	0.420735		-0.797772	0.0881213	0.742352	0.57631	-2.04501	0.359443		-0.0257681	0.167193	0 0 ↓	superoxide
	contig2000Sep131300_2324	No AN_pep found	unknown	unknown	0.181422	0.161687	-0.195074	0.0495992	9.07901	-1.22083		-0.188571	-1.01105		-0.108133	0.541191	0.944505		1.02681	0.440416	0 ↓ ↑	?	yes (↑)
	contig2000Sep131300_2337	No AN_pep found	unknown	unknown	0.640269	1.12663	0.59863	-0.304448	0.854496	0.268268		0.688412	-1.2186		-0.479542	0.292977	0.884012	0.548836	0.161011	-0.163439	↑ 0 0	?		yes (↓)
	contig2000Sep131300_2348	No AN_pep found	unknown	unknown	0.540726	-0.605326	-0.152566	1.65506	0.589015	1.36453		-0.302434	4.4553		-0.312053	1.28627	0.622983			0.268411	0 ↑ ↑	peroxide	yes (↑)
	contig2000Sep131300_2353	No AN_pep found	unknown	unknown	-0.214034	0.249917	1.57557	0.821386	-0.329456	-0.692434	-0.601858	0.265572	-0.79966	0.589905	-0.766715	1.09412	0.790801	-0.0554048	-0.83702	-1.74747	↑ 0 ↑	?
	contig2000Sep131300_2361	No AN_pep found	unknown	unknown	0.106333	1.68168	2.50225	0.112799	-0.911741	0.22324		2.7998	0.863332	1.06339	2.41423		2.66603	0.302926	0.431225	3.49116	↑ ↑ ↑	GSH/GSSG
	contig2000Sep131300_2376	No AN_pep found	unknown	unknown	-0.103886	-0.0715895	0.0169919	0.125061	0.885637	0.338018		-0.0491506	0.0038667	-0.628791	-0.0705432	-0.070823	-0.242272	-1.18647	0.0162145	0.178201	0 0 ↓	superoxide
	contig2000Sep131300_2381	No AN_pep found	unknown	unknown	0.149894	-0.906984	-0.0488789	-0.210563	0.515081	0.109929	-1.0568	-0.0394595	-0.0131541	0.413087	0.131096	0.0168824	-0.146255	-0.0269009	-0.0319602	0.393461	0 ↓ 0	?
	contig2000Sep131300_2398	No AN_pep found	unknown	unknown	-0.327068	-0.395667	-0.148577	-0.38556	-1.1585	-1.46729		0.10796	0.0487662		-0.498155		-0.479938	-0.511025	-0.505463	-0.787387	0 ↓ 0	?	yes (↓)
	contig2000Sep131300_2402	No AN_pep found	unknown	unknown	-0.159337	-0.087562	-0.214767	0.190691	-1.56491	-0.187999		-0.208286	0.154235	0.246448	-0.181819	0.200829	0.164919	0.398805	1.08473	0.255595	0 0 ↑	superoxide	yes (↓)
	contig2000Sep131300_2410	No AN_pep found	unknown	unknown	-0.0168446	-0.13462	0.739457	-1.0478	-0.683872	0.956197		0.54901	0.234546		0.177194	1.77423	2.54076	2.11426	1.27657	1.20306	0 0 ↑	superoxide	yes (↓)
	contig2000Sep131300_2415	No AN_pep found	unknown	unknown	-0.259164	0.223418	-0.218997			-0.327823		0.435847			-0.57884	0.541933	0.596651			-1.59639	0 0 ↓	superoxide
	contig2000Sep131300_2420	No AN_pep found	unknown	unknown	-0.0430891	-0.430708	-2.77508	-1.88597	-0.483735	-0.101189	-1.60109	-2.82852	0.434508	-0.654838	-1.56588	-0.963987	-2.77317	-1.64983	-2.39527	-2.63104	↓ ↓ ↓	GSH/GSSG
	contig2000Sep131300_2441	No AN_pep found	unknown	unknown	-0.461221	0.25092	1.39975	-1.29356	-1.34514	-0.308817	-0.742549	0.398624	-1.83504	-1.03723	-0.0463078	-0.145056	0.294248		1.34406	1.19145	↑ 0 ↑	?		yes (↓)
	contig2000Sep131300_2442	No AN_pep found	unknown	unknown	0.0827124	-0.327663	-0.0129921	-0.0477442	-0.374711	-0.398105		0.362706	-0.442637	0.179926	-0.0100856		0.644834		1.28764	0.738694	0 0 ↑	superoxide
	contig2000Sep131300_2449	No AN_pep found	unknown	unknown	1.05855	0.709701	-0.634838	-1.04723	0.451989	1.72339		0.110019	-0.881426	-0.543921	0.419235		-0.796538	0.463608	0.0564754	0.434108	↑ ↑ 0	?
	contig2000Sep131300_2517	No AN_pep found	unknown	unknown	0.0898627	0.643962	1.41808	0.711527		0.502142	0.24245	0.60323	-1.10702		0.468048	-0.654882	0.258475		0.509561	0.987934	↑ 0 0	?		yes (↓)
	contig2000Sep131300_2539	No AN_pep found	unknown	unknown	-0.215932	-0.0900403	-0.527956	0.176254	0.372322	-0.0639025	-0.26428	-0.448931	0.335842	0.931679	0.329686	0.379464	-0.158956	1.57038	0.539341	0.6133	0 0 ↑	superoxide
	contig2000Sep131300_2560	No AN_pep found	unknown	unknown	0.0570492	-0.268825		0.304545		-0.537328	-2.05012	-0.0197094	0.706697	0.0930341	-0.270975		-0.28698	0.826614	0.497417	-0.0364034	0 ↓ 0	?
	contig2000Sep131300_2568	No AN_pep found	unknown	unknown	0.166643	0.660437	1.60362	2.37445		0.272661		0.081608	0.799815		0.14074	0.120877	-0.30233			-0.33642	↑ 0 0	?
	contig2000Sep131300_2590	No AN_pep found	unknown	unknown	0.205714	0.38517	1.5872	0.224249	0.190562	-0.0943667	-0.394116	1.47246	-0.057236	-0.0701654	0.560905	-0.582705	-0.140304	0.811688	0.0196113	-0.105705	↑ ↑ 0	?
	contig2000Sep131300_261	No AN_pep found	unknown	unknown	-0.584423	-1.36648	-0.744304	-0.111964	-0.740919	-0.596738	-1.26215	-0.747995	-0.199586	-0.638258	-2.82482	-2.07672	-0.95941	-1.60294	-1.56512	-2.02034	↓ ↓ ↓	GSH/GSSG
	contig2000Sep131300_2620	No AN_pep found	unknown	unknown	0.0910051	-0.518924	-1.10181	0.0041243	0.222635	-1.13195	-0.193163	-1.13763	-0.437864	-0.804808	-0.640803	0.782371	0.681693	0.448027	1.05409	0.0370989	↓ ↓ ↑	?
	contig2000Sep131300_263	No AN_pep found	unknown	unknown	-0.594516	-0.298331	1.0478	-0.210055	-0.614139	-0.689666	-0.713746	0.345553	1.37681	0.226983	0.628139	-0.303462	0.63508	0.0072302	-0.0761506	0.173698	↑ 0 0	?		yes (↑)
	contig2000Sep131300_2630	No AN_pep found	unknown	unknown	0.0571774	0.0113604	-0.0665644	0.213008	-0.3199	-0.0191921		-0.4572	-0.185586	-0.293874	0.199101	-0.113645	0.14708	0.174871	0.59468	1.27811	0 0 ↑	superoxide
	contig2000Sep131300_2632	No AN_pep found	unknown	unknown	-0.148708	-1.34633	-3.19971	0.559122	0.0908862	1.07935	1.37714	-0.646805	-1.28478	0.0816777	0.434321	1.10072	-0.905437	1.03828	0.0577188	-0.0879181	↓ ↑ ↑	?
	contig2000Sep131300_2636	No AN_pep found	unknown	unknown	0.0701021	0.667584	0.620908	-0.291428	-0.829785	0.460874	0.629651	1.14017	-0.786536	-0.191474	-0.228695	0.534444	0.617442	0.193038	-0.369737	0.300155	0 ↑ 0	?
	contig2000Sep131300_2640	No AN_pep found	unknown	unknown	0.220031	-0.0307011	-1.16519	0.202366		0.805739	1.56215	0.253665	-0.227091		0.545483	-0.500614	-1.88101	0.659055	-0.117803	-0.814054	↓ ↑ ↓	?
	contig2000Sep131300_2671	No AN_pep found	unknown	unknown	-0.0866572	0.0702926	-1.28418	0.751343	0.19559	-0.0111163		-0.337934	0.588287	-0.0423967	0.510193	0.802576	0.679837	1.63741	0.655784	0.814908	↓ 0 ↑	?
	contig2000Sep131300_2675	No AN_pep found	probable VAC8 protein [Neurospora crassa]	(Evalue:1e-37)	-0.0435335	-0.772106	-1.11822	-1.61379	-0.816722	1.26338		-1.48195	-2.20487		-0.453184		-1.3391		-0.265091	-0.58637	↓ ↑ ↓	?
	contig2000Sep131300_2700	No AN_pep found	unknown	unknown	0.534868	0.415244	0.189958	0.119457	-0.799814	0.417806		-0.210631	-0.235225	-0.14259	-0.275412	1.31681	0.129249	0.522088	-0.169332	-0.909439	0 0 ↑	superoxide
	contig2000Sep131300_2702	No AN_pep found	unknown	unknown	0.092996	0.422221	0.250681	-0.389856	-0.823039	-0.324835		-0.273803	0.574275		0.149307	1.316	0.606645		0.515896	0.560073	0 0 ↑	superoxide
	contig2000Sep131300_2713	No AN_pep found	unknown	unknown		-1.60686	-3.6631	-1.34727	-0.840203	0.176708		-3.07524	0.549176		-1.89123		-3.61279	-0.983205	-1.64815	-3.0791	↓ ↓ ↓	GSH/GSSG
	contig2000Sep131300_274	No AN_pep found	unknown	unknown	-0.136167	-0.962892	-1.06053	-0.47887	-0.319433	-0.49646	-0.622712	0.0602542	0.0312445	-0.0854722	-0.695454	0.0284431	0.425637	0.417017	-0.282194	-2.1149	↓ 0 ↓	?
	contig2000Sep131300_2742	No AN_pep found	unknown	unknown	-0.360558	-0.653254	0.937742	-0.592571	-0.103345	0.128381		0.000477026	0.121567		0.907054		0.397254		1.30653	-0.248342	0 0 ↑	superoxide
	contig2000Sep131300_2766	No AN_pep found	unknown	unknown	1.23967	0.950379	0.0911944	0.449497	-0.220376		-0.626358	1.32376	0.410337	-1.36799	-0.718576	-1.00317	1.09118		-0.163947	-0.179045	↑ ↑ ↓	?
	contig2000Sep131300_277	No AN_pep found	unknown	unknown	0.135816	-0.113033	-0.86743	0.952116	0.564449	0.0958119	0.251933	-0.913704	0.135413	0.267568	-0.153785	-0.956007	-1.14604	-0.648918	-0.112403	-0.289278	0 0 ↓	superoxide
	contig2000Sep131300_2780	No AN_pep found	unknown	unknown	-0.306374	-0.203709	-0.58478			-0.478895		-0.822613			2.15169	-0.684315	0.192535		1.19585	0.24617	0 0 ↑	superoxide		yes (↑)
	contig2000Sep131300_2812	No AN_pep found	unknown	unknown	-0.289132	-0.280295	0.0253065	-0.0560581	-0.774162	-0.333353	1.72975	-0.97446	1.26744		0.2061	-0.117992	-1.7808		-0.795413	-1.45912	0 ↑ ↓	?
	contig2000Sep131300_286	No AN_pep found	unknown	unknown	-0.465693	-0.425868	-1.70704	-0.265965			4.08096	-4.03673	-1.76067		-0.825452	-2.87634	-4.25835	0.169723	-0.210754	-0.544419	↓ ↑ ↓	?
	contig2000Sep131300_2861	No AN_pep found	unknown	unknown	0.203869	0.346513	-0.762402	-2.29757	-0.406122	-0.145402		-0.932116	0.0547076		-0.979244	-2.30311	-1.33509	-0.583429	-1.64083	-2.29592	0 0 ↓	superoxide	yes (↓)
	contig2000Sep131300_2865	No AN_pep found	unknown	unknown	0.692097	0.456813	-0.285578	-0.1735	-0.0189828	-0.16797	-0.258839	0.853354	0.1021	-3.63899	-0.398576	1.16164	0.294462	0.522767	0.84566	0.341727	0 0 ↑	superoxide		yes (↓)
	contig2000Sep131300_2866	No AN_pep found	unknown	unknown	-0.451501	-1.22077	0.195713	0.766763	0.0802212	-0.0885334	-0.641559	0.521078	-0.0652814	0.208068	0.0726179	-0.222794	-0.0654936	0.412891	0.708001	0.382129	↓ 0 0	?
	contig2000Sep131300_2879	No AN_pep found	unknown	unknown	-0.364444	0.227035	1.65943	-0.646621	-0.712847	-0.263019	-0.420904	0.495707	-0.719947	-0.977202	-0.313493	0.429183	0.215253	0.822584	1.33443	0.549053	↑ 0 ↑	?
	contig2000Sep131300_2892	No AN_pep found	unknown	unknown	-0.221222	0.195936			0.379394	-0.1138		-0.475405		-0.776497	-0.388925		1.29652		-0.326182	0.896112	0 0 ↑	superoxide
	contig2000Sep131300_2897	No AN_pep found	unknown	unknown	-0.0178715	0.19546	1.85212		-0.893031	-0.592439	1.45365	0.0165943		-1.28555	-0.411936	0.157956	1.35052		1.52436	0.479941	↑ ↑ ↑	GSH/GSSG
	contig2000Sep131300_2899	No AN_pep found	unknown	unknown	0.860403	0.0643699	1.21969	1.05621	0.0544332	0.237663	-0.297783	0.0091326	0.336188	-0.597422	0.169224	0.388579	1.06549	0.504567	0.101601	2.07467	↑ 0 ↑	?
	contig2000Sep131300_2922	No AN_pep found	unknown	unknown	-0.182463	0.308802	1.06851	0.0309199	0.12243	0.59114		0.40771	0.287809	-0.231829	0.189306	0.941327	1.181		0.577513	1.09957	↑ 0 ↑	?
	contig2000Sep131300_2928	No AN_pep found	unknown	unknown	0.0901434	0.0680814	-0.969232	0.416124	-0.0540283	0.185096	0.945076	-0.422034	0.116076	0.333073	-0.848217	-0.916691	-1.24713	-0.521861	-0.851199	-0.873352	0 0 ↓	superoxide
	contig2000Sep131300_2939	No AN_pep found	unknown	unknown	-0.24526	-1.34023	-1.42608	0.396872	-0.115884	-0.61454	0.141824	-0.536422	-0.174935		-0.177657	-0.536524	0.504455	-0.594454	1.1864	0.399712	↓ 0 ↑	?
	contig2000Sep131300_2990	No AN_pep found	unknown	unknown	0.0478341	-1.20741	-0.927876	0.324923	0.10739	-0.417157	-0.581814	0.0826398	0.255553	0.308247	0.0607303	-0.854394	-0.461921	-0.817387	-0.801625	-0.832014	↓ 0 0	?
	contig2000Sep131300_2998	No AN_pep found	unknown	unknown	0.259807	-1.35339	-3.70205	0.430376	0.206855	1.39322	0.696547	-1.28049	-0.85662	-0.254785	0.601045	0.444654	-0.957735	0.552956	0.16494	-0.0862944	↓ ↑ 0	?
	contig2000Sep131300_3002	No AN_pep found	chromosome VIII cosmid SW06H01, genomic sequenceLe e: 1e-104 [Emericella nidulans]	(Evalue: 1e-104)	0.055872	0.906258	0.710483	-0.0544262	-0.17138	-0.220884	-0.164882	0.747687	0.442068	0.851343	0.68333	0.611477	1.0175	0.27119	0.829885	2.20999	0 0 ↑	superoxide
	contig2000Sep131300_3008	No AN_pep found	unknown	unknown	0.157268	0.517551	1.05442	-6.4924e-05	-0.398047	0.37114	-0.0089384	0.331413	-0.169582	-0.0729017	0.0179055	-1.33486	-0.17462	-0.12619	1.13222	0.742791	↑ 0 ↓	?
	contig2000Sep131300_3017	No AN_pep found	unknown	unknown	0.0547339	0.191183	0.756303	0.291361	-0.9982	0.147271	-0.103998	0.496678		3.47505	0.289604	1.50482	1.3423		1.21713	0.740672	0 0 ↑	superoxide		yes (↑)
	contig2000Sep131300_3024	No AN_pep found	unknown	unknown	0.328706	0.39345	0.0897894	-0.833045	0.778755	0.53723		-0.387792	-0.378138		0.883757		1.10872	1.97581	0.960917	0.548514	0 0 ↑	superoxide
	contig2000Sep131300_3027	No AN_pep found	unknown	unknown	0.0247274	0.532372	0.252736	0.306929	-0.727069	0.401045		-0.721018	0.830237	-0.421743	-0.491832	-0.715411	-0.653702	1.13598	1.29263	0.767351	0 0 ↑	superoxide
	contig2000Sep131300_3031	No AN_pep found	unknown	unknown	-1.18845	-1.55559	-1.45469	-0.305438	-0.453618	-1.44229	-1.39159	-1.04301	-0.641941	-0.149065	-0.370497	-1.33164	-1.17452	-0.55779	-0.772129	-1.25477	↓ ↓ ↓	GSH/GSSG
	contig2000Sep131300_3037	No AN_pep found	unknown	unknown	-0.156906	-0.104083	-0.244417	-2.13603	-0.693695	1.65819	0.630663	-0.132217	-0.516875	-0.433524	0.320252	1.24365	-0.292444	-0.203491	-1.42224	-1.29985	0 ↑ ↑	peroxide	yes (↓)
	contig2000Sep131300_3045	No AN_pep found	unknown	unknown	0.288777	0.353477	1.56423	0.792423	0.781198	-0.252739	-0.973457	0.482994	0.605768	-0.197627	-0.493392	-0.385969	0.623012	0.203915	0.245101	0.193811	↑ 0 0	?
	contig2000Sep131300_3069	No AN_pep found	unknown	unknown	-0.0780403	-0.425679	0.224472	-0.559815	-0.292285	-0.13427	-0.230527	-0.431232	-0.626008	-0.67644	0.417814	1.06961	2.07548	0.929201	0.529304	0.584898	0 0 ↑	superoxide
	contig2000Sep131300_3076	No AN_pep found	unknown	unknown	-0.403375	-1.06805	-0.511189	-1.26495	-0.699478	-0.100086	-0.0645875	-0.560186	-1.2471	0.0335978	0.243657	0.0589521	-0.443429	0.888236	0.707374	-0.808824	↓ 0 0	?		yes (↓)
	contig2000Sep131300_3090	No AN_pep found	unknown	unknown	0.791117	0.735501	-2.00044	-0.553439	0.954349	0.695974	1.04416	-0.509518	-0.252882	0.835973	1.32472	1.53114	0.543466	0.289753	1.4289	0.889873	↓ ↑ ↑	?
	contig2000Sep131300_3091	No AN_pep found	unknown	unknown	0.112013	0.0963508	-1.19811	2.03246	0.248118	-0.169994	1.21549	-1.02569	0.109884	0.0096208	0.86508	-1.41937	-1.46384		-0.67862	-1.41951	↓ ↑ ↓	?
	contig2000Sep131300_3105	No AN_pep found	unknown	unknown	-0.324275	-0.301164	0.201016	-0.0247798	-0.152281	0.668755	0.576145	-0.134259	0.65916	0.562938	0.843309	-0.138711	0.327068	0.245637	0.768974	1.15659	0 0 ↑	superoxide
	contig2000Sep131300_3142	No AN_pep found	unknown	unknown	1.86423	1.58167	0.272821	0.113157	-0.254993	0.542824	-0.263784	1.32183	0.752535	-0.353384	0.0349987	1.44387	0.567407	0.686561	0.767609	1.30484	↑ ↑ ↑	GSH/GSSG
	contig2000Sep131300_3155	No AN_pep found	unknown	unknown	-0.412229	-0.329555	0.65905	0.4232	0.450346	0.268381	-0.450732	0.0697271	-0.0714645	-0.192009	0.230557	-1.00952	-0.404327	-0.739046	-0.0825761	-0.146521	0 0 ↓	superoxide
	contig2000Sep131300_3168	No AN_pep found	putative inosine-uridine nucleoside N-ribohydrolase [Oryza sativa]	(Evalue:2e-05)	0.24698	0.389492	0.845534	-0.348232	-0.59102	-0.440287		0.0962322	-0.47312		0.50227	0.514224	0.644666	0.702318	1.77612	0.154889	0 0 ↑	superoxide
	contig2000Sep131300_3186	No AN_pep found	unknown	unknown	-0.26093	0.665792	0.219403	-0.173709	-0.378737	-0.184946		0.60714	0.151384		0.600874	2.82989	0.697506		-0.62635	-0.437425	0 0 ↑	superoxide
	contig2000Sep131300_3194	No AN_pep found	unknown	unknown	0.0545795	-0.702456	0.0278029	-0.158237	0.577535	-0.0833015	-0.323941	-0.0704343	-0.0533157		0.691744	-0.747672	-0.728275	1.03449	0.0333301	-0.815671	0 0 ↑	superoxide
	contig2000Sep131300_3195	No AN_pep found	unknown	unknown	0.349245	-0.250654	-1.82536	0.513119	0.829091	-0.424169	0.0192041	-1.02433	0.050102	0.62201	-0.387981	1.35404	1.40034		0.519305	-0.357797	↓ ↓ ↑	?
	contig2000Sep131300_320	No AN_pep found	unknown	unknown	0.413924	0.717929	1.25748	0.0801615	0.0528907	-0.128398	0.348227	1.81978	0.235771	-0.585844	-0.0277499	1.86182	1.90022	1.1425	0.497435	1.44028	↑ ↑ ↑	GSH/GSSG
	contig2000Sep131300_3217	No AN_pep found	unknown	unknown	0.142411	-0.472579	0.214248	0.643524	1.55553	0.536338	0.222264	-0.121298	-0.86788	0.327622	-0.0138012	0.507351	1.60812	2.16439	3.86473	2.82498	0 0 ↑	superoxide	yes (↑)
	contig2000Sep131300_3227	No AN_pep found	unknown	unknown	0.108156	0.672154	1.49269	-0.41089	-0.907889	0.32436	-0.271965	-0.142589	-0.439692	-0.816438	-0.11467	-0.42704	0.149577	-1.2261	1.64118	0.986055	↑ 0 ↓	?
	contig2000Sep131300_3257	No AN_pep found	unknown	unknown	-0.162242	0.0272653	1.55642	-0.176541	0.561522	0.34657		-0.258177	-0.643271	-0.169243	-0.409187		0.0931792		0.157183	-0.689967	↑ 0 0	?
	contig2000Sep131300_3267	No AN_pep found	unknown	unknown	0.175117	0.15137	-0.56356	0.678536	0.791724	0.108517	0.672233	-0.141824	0.381991	0.513157	-0.416014	-1.14911	-1.44424	-1.91256	-1.27595	-1.12505	0 0 ↓	superoxide
	contig2000Sep131300_3274	No AN_pep found	unknown	unknown	1.61967	0.694961	1.60046		-1.56299	0.838324		-0.239616			0.459482		1.57299		1.52684	1.06893	↑ 0 ↑	?
	contig2000Sep131300_3312	No AN_pep found	unknown	unknown	-0.900479	0.0207588	1.47179	-0.636834	0.146515	-0.331379	1.02501	0.0806701	-0.898515		0.485883	-0.205875	0.369553		0.739002	-0.0998874	↑ ↑ 0	?
	contig2000Sep131300_3321	No AN_pep found	unknown	unknown	-0.502216	-0.232661	0.951182	-0.475549	-1.17874	-1.49551	-2.67479	-0.356328	-0.736976	-0.635843	-0.436248	0.234157	0.240158	-0.087232	-0.13062	-1.37349	0 ↓ ↓	peroxide	yes (↓)
	contig2000Sep131300_3327	No AN_pep found	unknown	unknown	0.100344	-0.0795546	-1.37798	-1.30751	-1.12795	0.200409	0.525496	-0.412235	-1.43104		-0.226818	1.05809	1.27329	-0.562991	1.21711	1.01489	↓ 0 ↑	?		yes (↓)
	contig2000Sep131300_3338	No AN_pep found	unknown	unknown	-0.339251	-0.571801	0.617865	-0.167453	-0.128337	-0.420665	-0.68172	0.214238	-0.120205	-0.201946	0.376012	-0.457286	-0.307155	-1.3788	-0.747718	-0.278007	0 0 ↓	superoxide
	contig2000Sep131300_3349	No AN_pep found	unknown	unknown	-0.283598	0.0927647	0.064304	0.188441	-0.296356	-1.74929	-1.40499	-0.726149	0.107887	0.855058	-0.322877	-0.862478	-1.34744	0.0590576	0.42186	-0.601361	0 ↓ ↓	peroxide
	contig2000Sep131300_3353	No AN_pep found	unknown	unknown	0.0954672	-0.0102563	1.00527	0.350222	-0.203284	-0.982363	-0.628769	0.144934	0.131661	0.771561	0.0699846	1.26129	0.268192		-1.15656	1.08517	↑ 0 ↑	?
	contig2000Sep131300_3381	No AN_pep found	unknown	unknown	-0.143062	-0.0848466	-1.1215	0.223173	0.211668	0.472343	0.824767	-0.423703	0.0979751	-0.127754	-0.0307595	-1.46876	-2.52547	-1.7555	-1.75631	-2.20503	↓ 0 ↓	?
	contig2000Sep131300_3406	No AN_pep found	unknown	unknown	0.730105	-0.225184		-0.325133		1.10413		-1.3457	0.244383		-0.815791		1.36009		0.787643	1.35481	0 ↑ ↑	peroxide
	contig2000Sep131300_3422	No AN_pep found	unknown	unknown	0.0778005	-0.0502873	-0.0125091	0.641148	-0.286084	0.65071		0.125974	0.873402		0.817776	-0.754269			0.742061	2.45854	0 0 ↑	superoxide
	contig2000Sep131300_3443	No AN_pep found	probable tryptophan-tRNA ligase (EC 6.1.1.2) - fission yeast [Schizosaccharomyces pombe]	(Evalue:2E-28)	-0.288177	-0.442713		0.348138	0.776339	-0.0159583		-0.379651	0.263754		-0.0531793		-1.50003		-1.68122	-1.66292	0 0 ↓	superoxide
	contig2000Sep131300_3449	No AN_pep found	unknown	unknown	-0.120291	0.0444591	-0.0948573	-0.0722897	0.322234	-0.0209859	1.75116	-0.409648	-1.13323	0.383431	-0.300804		-0.238865		-0.287114	-0.987004	0 ↑ 0	?
	contig2000Sep131300_3457	No AN_pep found	unknown	unknown	-0.135831	0.97299	1.54316	1.47268	-0.590008	0.0160112	1.34609	1.43623	-0.692456	0.273718	0.0807294		1.217		0.0455579	1.89885	↑ ↑ ↑	GSH/GSSG
	contig2000Sep131300_346	No AN_pep found	unknown	unknown	0.114617	0.151745	0.544239	0.330968	0.661436	-0.218599		0.710624	-1.05142	-0.396496	-0.35959	-1.07078	-0.0312937	0.0650257	-0.141802	-0.515273	0 0 ↓	superoxide		yes (↓)
	contig2000Sep131300_3462	No AN_pep found	unknown	unknown	0.463739	-0.17534	-0.827386	-1.02816	-0.360963	-0.478195	-0.345551	-1.17366	-0.95439	-0.507123	-1.61838	0.942234	0.0771141	0.561632	-0.375924	-0.957515	0 ↓ 0	?	yes (↓)
	contig2000Sep131300_348	No AN_pep found	unknown	unknown	0.133364	-0.156125	0.950334	-0.423708	-0.569632	-0.587645	-1.66037	-0.651763	0.41444	-0.982599	-1.26405	-0.218542	-0.179211		-0.254779	-0.849888	0 ↓ 0	?
	contig2000Sep131300_3494	No AN_pep found	unknown	unknown	0.131686	1.54651	2.22287	0.844636	3.17105	0.458102	0.99645	3.32241	2.04054	1.39353	3.01563	-0.320218	3.11578	-0.0813568	0.292268	3.12	↑ ↑ ↑	GSH/GSSG
	contig2000Sep131300_3503	No AN_pep found	unknown	unknown	-0.266424	-0.581262	-0.114777	-0.676211	0.259573	-0.0799309	-0.0436727	0.20126	0.223112	-1.20952	-1.84573	-1.0727	-0.584879	-0.219422	-0.529694	-1.23571	0 0 ↓	superoxide		yes (↓)
	contig2000Sep131300_3507	No AN_pep found	unknown	unknown	-0.130372	-0.170385	-0.445198	0.0611463	1.22439	-0.693516		-0.651665	-0.0543886	-0.2168	0.240588		-2.50992		-2.53516	-1.56247	0 0 ↓	superoxide	yes (↑)
	contig2000Sep131300_3508	No AN_pep found	unknown	unknown	0.858099	0.821942	0.310136	0.869071	0.589071	0.0181443	0.119041	0.20841	0.419366	0.217891	0.645032	2.05996	1.09655	0.624112	0.677906	1.44446	0 0 ↑	superoxide
	contig2000Sep131300_351	No AN_pep found	unknown	unknown	-0.341755	-0.424023	-1.07562	0.551323	1.14272	-0.169061	0.120858	-0.950754	0.228028	0.818485	0.236621	-1.54343	-1.86208	-0.787838	-0.900673	-1.32964	↓ 0 ↓	?
	contig2000Sep131300_3510	No AN_pep found	unknown	unknown	-0.464452	-0.347511	-1.05124	-1.08014	0.453592	-0.0044508		-0.75383	-0.849367		-0.205489		-0.351659	-0.339961	-1.36123	-1.22179	↓ 0 ↓	?
	contig2000Sep131300_3528	No AN_pep found	unknown	unknown	0.0231828	-0.176782	-0.352936	-0.316782	0.0558334	-0.0932326		-0.647779	-0.159559	-0.61755	-0.259231		-1.22136	-0.25994	-0.223203	-1.35249	0 0 ↓	superoxide
	contig2000Sep131300_353	No AN_pep found	unknown	unknown	0.303702	0.632106	0.951931	-0.404587	-0.433671	1.43854		0.339789	0.876314	0.641283	0.228499	2.37764	0.92389		0.731686	1.19599	0 ↑ ↑	peroxide
	contig2000Sep131300_3556	No AN_pep found	unknown	unknown	0.203105	-0.228595	-0.727302	0.421545	0.81912	0.41727	0.694183	-0.297092	0.401928	-0.0270387	-0.034096	-2.04254	-0.8422	-0.829365	-1.41981	-1.20159	0 0 ↓	superoxide
	contig2000Sep131300_3557	No AN_pep found	unknown	unknown	0.0167715	-0.312493	-0.361	-0.0126027	0.395136	0.299911		-0.696339	0.440649	-0.0906093	-0.305859	1.31239	-0.885129	0.093659	-0.860431	-0.992395	0 0 ↑	superoxide
	contig2000Sep131300_356	No AN_pep found	unknown	unknown	0.255523	0.154184	-0.260304	-0.738006	-0.350757	0.3658		0.0928108	-0.511695	-0.0311459	0.0590054		0.778253		1.41056	0.788891	0 0 ↑	superoxide
	contig2000Sep131300_357	No AN_pep found	unknown	unknown	0.173211	0.0625096	-1.43547	-0.58875	0.0998027	-0.406797	0.207547	0.295534	0.757986	-0.505557	-0.455275	-0.197543	-0.0196977	0.285904	0.0642418	0.956722	↓ 0 0	?
	contig2000Sep131300_3573	No AN_pep found	unknown	unknown	-0.0795025	0.142903	0.309253	-0.806093	-0.81422	-0.857653		0.154316	0.45635	-0.191962	0.19429		0.314199	-1.36105	0.736328	1.75743	0 0 ↓	superoxide
	contig2000Sep131300_3576	No AN_pep found	unknown	unknown	2.23351	1.17348	-1.84516	-0.92442	0.544197	2.21809	2.70172	-0.0278481	0.0400381	-0.0227006	1.19622	0.50232	-0.97799	1.7061	1.31211	1.46659	↑ ↑ ↑	GSH/GSSG
	contig2000Sep131300_3589	No AN_pep found	unknown	unknown	-0.387496	0.0646992	1.06373	-0.745172	-0.224561	-0.322616	-0.380285	0.534521	0.320343	1.42189	0.299109	-0.341141	-0.114957	0.108088	-0.804624	-1.07908	↑ 0 ↓	?		yes (↑)
	contig2000Sep131300_3597	No AN_pep found	unknown	unknown	0.5888	0.169156	-0.907356	-0.371277	-0.288668	2.33804		-1.0145	0.147663	-0.0356835	-0.909401		-1.30287	-1.50597	-1.29828	-1.83568	0 ↑ ↓	?
	contig2000Sep131300_3605	No AN_pep found	unknown	unknown	-0.0070052	0.137404	1.61694	-0.0359555	-0.289764	0.417443		-0.0798947	-0.494478	0.0940199	-0.378942		0.712399		-0.294544	-0.149098	↑ 0 0	?
	contig2000Sep131300_3610	No AN_pep found	unknown	unknown	-0.0830789	1.35189	1.39165	0.178696	-0.0360933	-0.0866853	0.796413	2.58308	1.32346	1.42233	1.60384	-0.115596	2.41969	-0.385092	0.515143	2.88809	↑ ↑ ↑	GSH/GSSG
	contig2000Sep131300_362	No AN_pep found	unknown	unknown	-0.206043	-0.578484	-0.142645	0.0757464	0.891812	0.234093	0.792686	-0.582763	0.111719	-0.15405	0.146568	-1.08974	0.132239	1.62942	1.18807	0.728868	0 0 ↓	superoxide
	contig2000Sep131300_3621	No AN_pep found	unknown	unknown	0.230335	1.9352	2.56841	0.375441		0.388252	0.697366	3.61519	1.86715		2.49248	1.55254	4.18816		0.914827	4.20946	↑ ↑ ↑	GSH/GSSG
	contig2000Sep131300_3634	No AN_pep found	unknown	unknown	0.0064988	0.570842	-0.680918	0.714246	-0.236155	0.10014	0.419073	-0.485788	0.730695	0.505719	0.0359915	-1.03531	0.042375	0.232533	-0.275476	-0.156162	0 0 ↓	superoxide
	contig2000Sep131300_3643	No AN_pep found	unknown	unknown	-0.0573535	0.273888	-0.695949		-1.68075	-0.359267		-0.539989	-0.695923		0.0730307	0.647497	1.37606			-0.0119351	0 0 ↑	superoxide	yes (↓)
	contig2000Sep131300_3649	No AN_pep found	unknown	unknown	-0.0051003	-0.413952	0.2122	0.165248	-0.612788	-0.278843	-0.0355468	-0.191202	0.0592526	0.405973	0.343544	-0.465487	6.20188	-0.418907	-0.698929	-0.0996128	0 0 ↑	superoxide
	contig2000Sep131300_365	No AN_pep found	unknown	unknown	-0.172609	0.751568	2.0526	-0.428013	-0.935444	0.141889	0.0604804	0.719183	-0.86015	-0.762495	-0.874467	-0.30683	0.281994		1.2376	0.7485	↑ 0 ↑	?
	contig2000Sep131300_3696	No AN_pep found	unknown	unknown	-0.171729	-0.1164	1.14707	-0.391352	-0.34146	-0.2505	-0.45042	0.522414	0.260786	0.415071	-0.459038	0.295476	1.11823	0.163532	-0.896482	-0.504631	↑ 0 ↑	?
	contig2000Sep131300_3714	No AN_pep found	unknown	unknown	-0.216197	0.229145	-0.175173	-1.40831	-1.03798	-0.292097	-0.846899	1.36487	-0.960683	0.498651	-0.768755	0.800733	1.23631			0.61706	0 ↑ ↑	peroxide	yes (↓)
	contig2000Sep131300_3719	No AN_pep found	unknown	unknown	-0.25621	-0.110092	-0.142667	0.627515		-0.249311		-0.882221	0.959816		-0.194724	0.615528	0.325316	1.24731	0.105705	0.323849	0 0 ↑	superoxide
	contig2000Sep131300_3722	No AN_pep found	unknown	unknown	-0.217903	-0.224278	-0.145645	-0.227511	-0.110495	0.66452	2.20321	-0.250428	-0.222195	-0.0346927	-0.197196	0.167119	0.566927	1.4389	1.0214	0.589308	0 ↑ ↑	peroxide
	contig2000Sep131300_3723	No AN_pep found	unknown	unknown	-0.158143	-0.100763	0.370331	-0.89213	1.00382	0.754118		-0.210617	-0.963772	-0.846928	0.539668	1.28372	0.576482		0.329646	1.06782	0 0 ↑	superoxide	yes (↑)
	contig2000Sep131300_3728	No AN_pep found	unknown	unknown	-0.0898517	-0.0027537	-0.625807	0.119539	0.0834259	-0.196484		-1.34896	0.0273666	0.164901	-0.490886		-1.39212	-0.576071	-0.97346	-1.10908	0 ↓ ↓	peroxide
	contig2000Sep131300_3729	No AN_pep found	unknown	unknown	2.1934	2.4353	0.301471	0.478976	-1.02129	0.718223		0.411281	-0.0739609		-0.384101	0.960317	1.60495		-0.271222	-0.449497	↑ 0 ↑	?
	contig2000Sep131300_3732	No AN_pep found	, complete genomeLength = 48502 e: 0.0 [Bacteriophage lambda]	unknown	-0.492168	-0.0430889		-0.573045	-1.48135	-1.33249	-0.864521	0.112493	2.41219	-1.03579	-0.652571	0.469698	0.124097	0.974973	0.634278	0.254647	0 ↓ 0	?	yes (↓)
	contig2000Sep131300_3745	No AN_pep found	unknown	unknown	-0.664301	-0.47886	-4.34629	-0.246607	0.008419	-0.580612	-1.07291	0.396191	-0.414646	0.205362	-0.228493	0.200803	0.161482	-0.0152366	0.375632	0.256575	↓ ↓ 0	?
	contig2000Sep131300_3748	No AN_pep found	unknown	unknown	0.272408	0.399493	0.337224	-0.0653178	0.338286	-1.26518	1.01686	0.477514	0.0919086	0.0574742	0.0217523	-0.163068	0.475967		0.487203	1.00443	0 ↓ ↑	?
	contig2000Sep131300_375	No AN_pep found	unknown	unknown	0.190685	-0.0699778	-2.99641	0.280584		0.274071	-0.530715	-0.739912	-1.04366		0.824685	1.87887	1.48802	2.31319	1.08277	0.861174	↓ 0 ↑	?		yes (↓)
	contig2000Sep131300_377	No AN_pep found	unknown	unknown	-0.0914852	-0.0012754	0.593509	0.376046	0.455528		1.6297	0.431317	-0.186086	0.482083	-0.19002	0.296598	0.747573	2.17923	-0.122356	0.733288	0 ↑ ↑	peroxide
	contig2000Sep131300_3775	No AN_pep found	DUF427 domain protein [Aspergillus fumigatus Af293]	(Evalue:3E-23)	-0.0682132	-0.285066	0.64761	0.308091	-0.742911	-0.14053	-0.0757611	-1.0953	0.318501		0.364754	0.451999	-0.255639	0.691697	-0.110409	0.855541	0 ↓ 0	?
	contig2000Sep131300_3776	No AN_pep found	unknown	unknown	0.306504	0.279151	-0.538754	-0.434808		-1.31616	-0.262956	-0.578223	-1.23252	0.564678	0.0729202	0.764144	0.288625		1.79269	-0.0575005	0 ↓ ↑	?
	contig2000Sep131300_3792	No AN_pep found	probable nuclear export factor CRM1 (fragment) [Neurospora crassa]	(Evalue:2e-15)	-0.361331	-1.75748	-0.843288	0.106982	0.945394	-0.16852	-0.930534	-1.7791	3.97816	0.36716	-0.115783	-1.5178	-2.36443		-1.73689	-1.06145	↓ ↓ ↓	GSH/GSSG
	contig2000Sep131300_3794	No AN_pep found	unknown	unknown	-0.559964	-0.229282	2.02497	0.555736	0.382969	-0.235643	-0.869148	-0.771741	-1.92407	-0.543507	-1.44729	-0.806409	-0.0959926	1.01847	0.25658	-0.445833	↑ 0 ↑	?		yes (↓)
	contig2000Sep131300_3808	No AN_pep found	unknown	unknown	-0.334971	-0.764737	-2.01061	0.866341	-0.772779	0.122032		-0.805577	0.102017		0.0037923	-2.58981	-2.42201	0.29994	-3.04825	-3.73486	↓ 0 ↓	?
	contig2000Sep131300_3813	No AN_pep found	unknown	unknown	0.0297451	0.526583	0.362914	0.133877	-0.431809	0.452193		-0.621064	-0.491557		0.545049		-0.64422	-1.23545	0.38655	0.271931	0 0 ↓	superoxide
	contig2000Sep131300_3884	No AN_pep found	unknown	unknown	0.0963215	0.630925	0.621591	-1.19845		0.197854		0.899138	1.56479	-1.34952	-0.026212		1.42923		0.913331	0.648453	0 0 ↑	superoxide	yes (↓)	yes (↑ ↓)
	contig2000Sep131300_3889	No AN_pep found	unknown	unknown	-0.267704	-0.424833	2.03073	0.333794	-0.248404	-0.631958		0.27195	0.770609	-0.311522	0.545169	0.0419978	-0.206245		-0.869773		↑ 0 0	?
	contig2000Sep131300_3908	No AN_pep found	unknown	unknown	0.415418	-0.406492	0.128349	0.623796	-0.0593928	0.27715		-0.47717	-0.675305	0.291536	0.428797		-0.285813	1.71066	0.357544	-0.0043176	0 0 ↑	superoxide
	contig2000Sep131300_3933	No AN_pep found	unknown	unknown	0.0389777	-0.0710234	-1.07609	0.516665	1.11588	0.629399		-0.442766	0.900794		-0.4134		-1.41248		-1.82833	-2.00477	↓ 0 ↓	?
	contig2000Sep131300_3938	No AN_pep found	unknown	unknown	0.0565476	-0.521841	-1.48921	-0.0618254	0.583243	-0.657335		-1.40346	-1.4672	-0.794782	0.468307	2.63773	0.665443	0.788905	0.721067	0.282028	↓ ↓ ↑	?
	contig2000Sep131300_3977	No AN_pep found	unknown	unknown	-0.496515	-0.710604	-1.12376	-1.17223	-0.576285	-0.358461	-2.22939	-1.81938	0.613429	-0.56598	-2.09265	-1.42664	-2.15146	-1.67599	-1.983	-2.08194	↓ ↓ ↓	GSH/GSSG
	contig2000Sep131300_3984	No AN_pep found	unknown	unknown	-0.590694	-0.175109	0.733938	-0.34799	-0.838459	0.348297	-0.814171	-0.270824	-0.141731	-0.0628175	-0.152794	0.394846	-0.220095	-0.143076	0.0852308	-1.36924	0 0 ↓	superoxide
	contig2000Sep131300_3986	No AN_pep found	unknown	unknown	0.593816	0.571907	-1.77846	0.661966	-0.582653	1.57735	0.217425	0.327764			-1.37858	0.431562	0.362568		0.236256	0.357562	↓ ↑ 0	?
	contig2000Sep131300_3995	No AN_pep found	unknown	unknown	0.0484011	-0.12468	-0.0777046	-0.580962	0.745362	0.0087292	0.484353	-0.331077	-0.0884831	-0.599487	0.0159925	-1.15716	-0.728867		-0.138474	-0.346074	0 0 ↓	superoxide
	contig2000Sep131300_4013	No AN_pep found	unknown	unknown	0.579292	0.712078	-0.52762	-1.04447	0.275322	0.678705		0.0111901	-1.07651		1.65647		1.44406	0.487115	0.530458	0.76574	0 0 ↑	superoxide	yes (↓)	yes (↓ ↑)
	contig2000Sep131300_4023	No AN_pep found	unknown	unknown	-0.344581	-0.0644806	1.23501	0.235155	-1.57196		-1.49061	-0.677393	-0.590708		0.0354636	0.15422	0.133236		-0.84745	-0.779464	↑ ↓ 0	?
	contig2000Sep131300_4024	No AN_pep found	unknown	unknown	-0.820845	0.24482	0.328031	-0.198965	-0.782573	-0.914236		2.02768	0.0277934		0.796012	-0.988275	-1.07576			-0.308141	0 ↑ ↓	?
	contig2000Sep131300_4036	No AN_pep found	unknown	unknown	0.0657588	-0.304374	-1.32279	-0.42803	-0.27388	0.788413		-0.546401	-0.161018	-0.326939	-1.27707		-0.467015	1.26633	-0.310321	-0.893388	↓ 0 ↑	?		yes (↓)
	contig2000Sep131300_4039	No AN_pep found	unknown	unknown	-0.246166	-0.0638763	0.988326	-0.133929	-0.147004	-0.663873	-0.397176	0.691169	-0.128371	-0.0577588	0.763814	-0.108948	0.718428	0.628566	0.505227	1.26518	0 0 ↑	superoxide
	contig2000Sep131300_4054	No AN_pep found	unknown	unknown	0.684225	0.23173	-2.38774	-0.0805537	0.306318	-0.127736	0.867904	-0.460108	0.178475		0.149743	-0.198132	0.472864	0.0843471	-0.583793	0.271521	↓ 0 0	?
	contig2000Sep131300_4088	No AN_pep found	unnamed protein product [Candida glabrata CBS138]	(Evalue:0.003)	-0.213847	-0.0510744	-1.31502	0.40495	0.639907	0.128876	0.814479	0.622452	0.173078	0.586843	-0.073444	-1.15811	-1.80379	-0.824705	-1.99558	-4.2343	↓ 0 ↓	?
	contig2000Sep131300_4118	No AN_pep found	unknown	unknown	-0.311867	-0.000452307	1.47599	0.580101	-0.91787	0.958299	-0.164116	0.926404	-1.22824	-1.29804	-0.227988	0.0746796	-0.159931	-1.2419	0.532475	1.04248	↑ 0 ↓	?		yes (↓)
	contig2000Sep131300_4121	No AN_pep found	unknown	unknown	-0.0662701	-0.608181	0.170112	-0.0976503	-0.381897	0.043463	0.308919	-0.489001	0.273377		-0.499132	-1.10134	-1.76055	-1.78449	-1.88494	-1.8733	0 0 ↓	superoxide
	contig2000Sep131300_4148	No AN_pep found	unknown	unknown	-0.0600753	1.40309	1.70169	0.136027	-0.930187	0.476794	0.730033	1.23092	-0.912689	2.80685	0.397776	0.227692	1.37538		1.2492	1.10858	↑ ↑ ↑	GSH/GSSG
	contig2000Sep131300_4168	No AN_pep found	unknown	unknown	-0.0200977	0.14985	-0.0315742	0.0723569	-0.274149	0.117779	-0.950046	0.81112	0.376052	-0.291625	0.49122	0.673292	0.844436	-0.660967	0.749581	2.04663	0 0 ↑	superoxide
	contig2000Sep131300_4175	No AN_pep found	unknown	unknown	-0.186241	-0.388245	1.27295	-1.12189	-0.466676	-0.0393279		-0.0246978	-2.5165		0.121663		-0.661301	0.81037	1.66462	0.147741	↑ 0 ↑	?		yes (↓)
	contig2000Sep131300_4197	No AN_pep found	unknown	unknown	0.828049	1.0761	0.448719	0.368053	0.621333	0.0889396		0.537313	0.762327		0.452764	1.21256	0.811822		1.10457	0.663161	↑ 0 ↑	?
	contig2000Sep131300_4213	No AN_pep found	unknown	unknown	0.21507	-0.377935	0.9993	1.56169	0.0504624	-0.193095	-1.49922	-1.14487	-0.201523		-0.463123	0.244474	0.59191	0.81909	0.548555	-0.193615	0 ↓ 0	?	yes (↑)
	contig2000Sep131300_4243	No AN_pep found	unknown	unknown	-0.188126	-1.23591	-0.705632	0.475354	0.362513	0.536797		-0.357474	0.453999	0.196625	-0.237809	0.667455	0.125471		-1.10978	-0.780162	↓ 0 ↓	?
	contig2000Sep131300_4258	No AN_pep found	unknown	unknown	-0.0368679	0.0305458	-0.0055439	-0.471984	-0.924044	0.520677	1.16832	0.561947	0.835024	-2.17491	-1.42465	1.26692	1.55276	0.286469	-0.212053	-0.233416	0 ↑ ↑	peroxide
	contig2000Sep131300_4282	No AN_pep found	unknown	unknown	-0.457148	-0.222658	0.250656	0.579182	-1.07856	-1.29605		-1.12606	0.932384	-0.281168	-1.31288	0.953342	-0.533778	-0.0878684	-1.44378	-2.40053	0 ↓ ↓	peroxide	yes (↓)
	contig2000Sep131300_4286	No AN_pep found	unknown	unknown	0.30621	0.174975	-0.462591	2.20207	0.998131	1.63007		0.844245	1.3186		-0.964119		-0.625753		-1.04125	0.788771	0 ↑ ↓	?	yes (↑)
	contig2000Sep131300_429	No AN_pep found	unknown	unknown	-0.322305	-0.199593				0.296526		0.02985	0.301694		0.764657		0.0384006	0.993928	0.711071	-1.12611	0 0 ↓	superoxide
	contig2000Sep131300_4294	No AN_pep found	conserved hypothetical protein [Neurospora crassa]	(Evalue:2E-23)	-0.113051	-1.15009	-1.24705	-1.49612	0.0823967	-0.369084	-2.57071	-2.21267	0.414431	-1.06301	-1.97829	-0.507776	-2.89461	-0.053903	-1.33423	-1.00892	↓ ↓ ↓	GSH/GSSG
	contig2000Sep131300_4303	No AN_pep found	unknown	unknown	0.56674	-0.207342				0.60903	-0.732408	1.47604	-3.24543		-2.06985	0.603229	-0.94972			0.0815746	0 ↑ 0	?
	contig2000Sep131300_4330	No AN_pep found	unknown	unknown	-0.643136	-1.65329	-1.59798	-1.04991	0.260843	-0.372965		-1.22151	-1.37861	0.122214	-0.0560827	-2.99737	-0.561591	-1.31341	-0.215771	-0.703046	↓ ↓ ↓	GSH/GSSG
	contig2000Sep131300_4362	No AN_pep found	unknown	unknown	-0.412342	0.226427	1.14808	0.586352	-0.156431	0.0837651		1.06365	0.695148		0.955019	0.670831	2.06279		-0.0233943	1.27791	↑ ↑ ↑	GSH/GSSG
	contig2000Sep131300_4370	No AN_pep found	unknown	unknown	0.204579	0.102222	-0.611013	-1.35937	1.5644	-0.167766		-0.33894	-0.478127		1.01925		-1.65594		-0.0026031	-0.244087	0 0 ↓	superoxide	yes (↓ ↑)	yes (↑)
	contig2000Sep131300_4389	No AN_pep found	unknown	unknown	0.616773	0.793059	0.798028	0.279387	0.125856	0.461749		0.627281	0.647563	0.140377	1.00228	1.69971	1.81414		1.24655	1.22246	0 0 ↑	superoxide		yes (↑)
	contig2000Sep131300_4400	No AN_pep found	unknown	unknown	0.0521688	-0.229016	-0.967252	0.870348	0.837612	0.214314	2.20418	-0.163985	-0.177406		-0.251119		-1.05781	-0.745395	-1.27629	-1.85015	0 ↑ ↓	?
	contig2000Sep131300_4420	No AN_pep found	unknown	unknown	-0.0137171	-0.0385504	1.21501	-1.39168	0.553361	-0.401715	0.269479	1.44269	-0.62727	-0.270339	0.246684	-0.187207	-0.109858	-0.279338	0.685663	0.407122	↑ ↑ 0	?
	contig2000Sep131300_4425	No AN_pep found	unknown	unknown	-0.188263	0.260157	1.82873	-2.01994	0.149864	-0.760585		-0.866445	-3.34591		-0.231193		-0.269424	0.971517	1.27708	0.555367	↑ 0 ↑	?		yes (↓)
	contig2000Sep131300_443	No AN_pep found	unknown	unknown	0.431348	0.270029	0.824908	0.41725	-0.566016	0.303795	0.402233	0.155399	-0.0331218	0.301279	0.323844	-0.252113	0.0223201	-0.299713	0.601956	1.16519	0 0 ↑	superoxide
	contig2000Sep131300_4439	No AN_pep found	probable zinc metallo-protease [Neurospora crassa]	(Evalue:6e-11)	-0.322528	-0.370867	-0.775623	0.767436	0.492025	-0.602633	0.273274	-0.271528	0.57695	0.426214	0.311868	-1.47601	-1.40201	-1.83499	-0.744158	-0.842187	0 0 ↓	superoxide
	contig2000Sep131300_4440	No AN_pep found	unknown	unknown	-0.481153	-1.3748	-0.917262	0.537276	0.0558976	-0.154576	-0.327805	-0.421177	0.138048	-0.346104	0.121192	-0.403632	-0.678401	-0.415393	-0.834817	-0.171169	↓ 0 0	?
	contig2000Sep131300_4441	No AN_pep found	conserved hypothetical protein [Neurospora crassa]	(Evalue:0.00000000000004)	0.308796	-0.127338	0.278729	1.48137	0.881812	0.0746478		0.799363	0.279656	0.935601	0.660935	1.8209	0.775947		1.70031	1.52119	0 0 ↑	superoxide	yes (↑)
	contig2000Sep131300_4531	No AN_pep found	unknown	unknown	-0.16036	0.510286	1.23537	-3.18383	-0.734156	0.284959	-0.0333264	-0.0555821	-0.953864	-0.76844	-0.0789826	-0.0382335	0.125796	0.29986	0.478167	0.52564	↑ 0 0	?
	contig2000Sep131300_455	No AN_pep found	unknown	unknown	-0.448041	1.77031	2.27345	0.675811	-0.134025	0.364677	0.496348	3.61384	2.09358	2.7878	2.7572	0.329669	1.79458	0.97199	0.902606	7.2673	↑ ↑ ↑	GSH/GSSG
	contig2000Sep131300_4563	No AN_pep found	unknown	unknown	0.0045198	-0.462429	0.316405	-0.0515112	-1.13203	0.22744	-0.754812	-0.987086	-0.0481794		-0.160268	1.45432	0.0186747		0.290325	0.609579	0 0 ↑	superoxide	yes (↓)
	contig2000Sep131300_4568	No AN_pep found	unknown	unknown	0.43546	-0.0359219	-0.211669	-0.193134	-0.186524	-0.954432	-0.572093	0.0358321	-0.547093		0.635305	2.09024	1.54708		0.329735	1.7169	0 0 ↑	superoxide
	contig2000Sep131300_4586	No AN_pep found	unknown	unknown	0.712658	-0.25626	-1.58894	-0.522239	-0.422483	-0.748025	-0.482665	-1.32189	-0.737067	-1.38978	-1.31633	0.602873	-0.279399	1.44303	-0.4847	-0.794121	↓ ↓ ↑	?
	contig2000Sep131300_4592	No AN_pep found	unknown	unknown	-0.117344	-0.205034	-0.234326	0.989384	0.351195	0.108069	1.39794	-0.0833512	0.344495	0.334658	0.08136	-0.801184	-0.739061		-2.55582	-0.441144	0 ↑ ↓	?
	contig2000Sep131300_469	No AN_pep found	unknown	unknown	-0.0734916	-0.346579	-0.228531	-0.216229		-0.183798	-2.02443	-0.985664	0.66301		0.155635		-0.354729	0.0983039	0.324918	0.246339	0 ↓ 0	?
	contig2000Sep131300_504	No AN_pep found	unknown	unknown	0.609766	0.216578	0.580922	-0.319003	-0.67905	-0.806379		-0.117788	-0.183007	-0.221449	0.448511		0.554288		0.138492	1.17066	0 0 ↑	superoxide
	contig2000Sep131300_512	No AN_pep found	unknown	unknown	-0.761725	-0.216325	0.841361	1.04962	0.416209	-0.127512		1.12051	-0.0904311		-0.248875	-0.530743	0.187025		0.338659	-1.14568	0 ↑ ↓	?	yes (↑)
	contig2000Sep131300_522	No AN_pep found	unknown	unknown	1.01597	1.45681	1.43392	-0.817551	-0.600604	-0.411255		0.0115939	-0.734355		0.167648		0.0349564	0.217222	-0.278018	-0.627922	↑ 0 0	?
	contig2000Sep131300_524	No AN_pep found	unknown	unknown	-0.556318	-0.637198	-1.18321	0.372746	2.28355	-0.555993	-0.237511	-0.578708	-0.287992	-0.221322	-0.11472	-1.17566	-2.05327	-0.675746	-1.61027	-2.56496	↓ 0 ↓	?
	contig2000Sep131300_53	No AN_pep found	unknown	unknown	0.018204	0.0154941	-0.381653	-2.20161	-0.325564	1.00866		-0.601459	-0.36825		0.345969	1.16191	0.183575		-0.255866	-0.425542	0 ↑ ↑	peroxide	yes (↓)
	contig2000Sep131300_563	No AN_pep found	unknown	unknown	0.283338	0.217529	-0.627919	0.646429	0.0025756	-1.21257	-1.21553	-1.42463	0.507131		-1.23209	-1.39935	-1.77802		-0.823591	-1.1231	0 ↓ ↓	peroxide
	contig2000Sep131300_579	No AN_pep found	unknown	unknown	0.436239	0.165915	-0.751007	0.248027	0.520422	-0.0230269	0.25876	-0.404591	0.045322	0.0562467	0.403843	-1.13574	-1.07869	0.497993	-0.933334	-0.297961	0 0 ↓	superoxide
	contig2000Sep131300_588	No AN_pep found	unknown	unknown	0.864374	1.77789	1.57663	-0.239099	1.00677	1.97452		1.62874	1.53066		0.770959		2.13826		-1.58585	2.54058	↑ ↑ ↑	GSH/GSSG
	contig2000Sep131300_600	No AN_pep found	unknown	unknown	0.526043	0.526803	0.697682	-0.43513	-0.517983	-0.298285		0.575934	0.694976	-0.170893	-0.855826	1.52466	1.00368	0.579179	-0.259737	0.569724	0 0 ↑	superoxide
	contig2000Sep131300_606	No AN_pep found	unknown	unknown	-0.0616149	0.26155	-0.503339	-1.5965	2.02546	0.460407		-0.0072972	-0.16018		-0.179987		-1.91211	-0.4649	0.260427	-1.61737	0 0 ↓	superoxide	yes (↓ ↑)
	contig2000Sep131300_617	No AN_pep found	unknown	unknown	-0.354792	-0.253473	0.69099	0.407968	-0.798019	-0.246649		-0.836372	-0.321632	0.0052593	0.216465		-1.42731		-0.0537746	-0.474109	0 0 ↓	superoxide
	contig2000Sep131300_64	No AN_pep found	unknown	unknown	0.205962	-0.345441	-1.29858	0.329642		1.04493	-0.859561	-0.556416	-1.10621		0.967716	0.922734	1.23577		-0.412515		↓ ↑ ↑	?
	contig2000Sep131300_651	No AN_pep found	A12.2 subunit of RNA polymerase I Rpa12p [Saccharomyces cerevisiae]	(Evalue:0.00000002)	-0.0511521	-0.448873	-1.23998	1.16076	0.644481	-0.346163	0.011642	-0.367399	0.987674	0.615324	-0.332882	-0.55654	-0.898071	-0.380514	-1.1629	-1.88809	↓ 0 ↓	?
	contig2000Sep131300_657	No AN_pep found	unknown	unknown	0.352393	0.0126093	-0.772532	-0.364527	0.606495	-0.880626		-0.60864	-0.0968883	-0.0684883	0.258654		-0.761073	-0.957446	-1.55187	-0.982049	0 0 ↓	superoxide
	contig2000Sep131300_692	No AN_pep found	unknown	unknown	1.06405	2.86621	1.97014	0.530669	-1.38831	0.940015	2.09126	3.31646	1.47917	1.01957	1.95488	1.24826	3.65391	1.5188	0.21493	3.79588	↑ ↑ ↑	GSH/GSSG
	contig2000Sep131300_70	No AN_pep found	phosphoprotein phosphatase 1 mRNA, complete cdsLen e: 1e-118 [Emericella nidulans]	(Evalue: 1e-118)	-0.316319	-0.255649	0.272025	-0.098875	-3.64576	-0.779649	-1.50866	-0.554917	-0.860404	-0.112398	-0.743162	-0.213454	0.298333	-0.277882	-0.0057537	-1.04713	0 ↓ ↓	peroxide	yes (↓)
	contig2000Sep131300_702	No AN_pep found	unknown	unknown	-0.007394	0.154367	0.552128		-2.5339	-0.929597		0.378155	1.26345		-2.01554		0.345658		-2.10212	-3.24396	0 0 ↓	superoxide	yes (↓)	yes (↑ ↓)
	contig2000Sep131300_708	No AN_pep found	unknown	unknown	0.751405	-0.337529	-2.47976	0.614594	0.532022	1.20247	0.629588	-1.47735	-0.396937	-1.47393	-0.0037261	1.03917	-0.716233	0.490567	0.409125	0.0456596	↓ ↑ ↑	?
	contig2000Sep131300_748	No AN_pep found	unknown	unknown	-0.0971956	0.0135385	-0.169408	0.118266	0.219234	0.398013	0.412031	-0.61042	-0.799355	-0.716451	0.626605	0.527943	-0.262298	1.53118	0.422018	0.916643	0 0 ↑	superoxide
	contig2000Sep131300_749	No AN_pep found	unknown	unknown	0.175599	-0.0361311	-0.699929	-0.745294	0.209349	0.126595		-0.658768	-0.586554		0.226044		0.0501369	1.21221	1.82304	1.15292	0 0 ↑	superoxide
	contig2000Sep131300_768	No AN_pep found	unknown	unknown	0.0584544	0.296158	2.08267	1.17337	0.400906	0.0820745		1.63622	1.98253		0.502636	1.5083	0.996494		-0.60318	1.77866	↑ ↑ ↑	GSH/GSSG
	contig2000Sep131300_770	No AN_pep found	unknown	unknown	-0.351168	0.297464	1.59805	0.135656	-0.935583	-0.519385	-0.746537	0.847474	-0.427296	-1.00474	-0.60748	0.0196027	0.0864017	1.03889	0.986496	0.964501	↑ 0 ↑	?		yes (↓)
	contig2000Sep131300_773	No AN_pep found	unknown	unknown	0.018434	0.392173	2.64699	0.651491	0.357219	-0.0320186		0.170674	-0.0165093	0.128264	-0.448812	-0.568743	0.347856	0.670486	0.684232	0.107798	↑ 0 0	?
	contig2000Sep131300_781	No AN_pep found	unknown	unknown	0.023829	-0.392237	-1.50863	-0.544316	0.753557	0.837011	0.111642	-0.740979	-0.365875	0.52966	0.368106	0.668284	-0.71099	0.444888	1.39237	1.08803	↓ 0 ↑	?
	contig2000Sep131300_795	No AN_pep found	unknown	unknown	0.460932	1.38841	2.14919	-0.856317	-1.21978	-1.15612		0.241479	-1.92541	-1.55772	-0.299613	0.235111	0.13411	-0.37586	0.961593	-0.678889	↑ ↓ 0	?
	contig2000Sep131300_820	No AN_pep found	ACOB protein acoB mRNA, complete cdsLength = 182 e: 0.0 [Emericella nidulans]	(Evalue: 0.0)	-0.293822	-0.18038	-1.6492	0.388981	0.997967	-0.154682	0.147579	-0.8272	-0.0115275	-0.0137505	-0.218291	-0.873054	-2.31047	-1.29508	-2.82857	-3.16512	↓ 0 ↓	?
	contig2000Sep131300_830	No AN_pep found	unknown	unknown	-0.0279944	1.42912	1.13514	1.15463	-0.955251	-0.230996	0.692829	2.61707	0.647141	-0.704746	1.76692		2.84693	0.000888073	0.337428	2.03934	↑ ↑ ↑	GSH/GSSG
	contig2000Sep131300_854	No AN_pep found	unknown	unknown	-0.0959964	-0.322962	0.169839	0.144811	0.287417	-0.685481	-0.321812	-0.192373	-0.667445	0.647046	0.824137	1.16384	0.996444		0.790235	1.93858	0 0 ↑	superoxide
	contig2000Sep131300_856	No AN_pep found	unknown	unknown	0.176017	0.507898	0.867758	-0.0933402	1.51182	-0.110996	0.382804	-0.100594	0.442237	-0.988238	-0.0222272	-0.465447	0.120141	-0.0349993	0.821374	1.02998	0 0 ↑	superoxide	yes (↑)
	contig2000Sep131300_868	No AN_pep found	unknown	unknown	-0.215051	0.0436056	1.15594	-0.0023336	0.0931949	-0.0272276		0.292092	-0.238603		-0.0480437	0.503429	0.232917	0.367002	0.829476	-0.190475	↑ 0 0	?
	contig2000Sep131300_87	No AN_pep found	unknown	unknown	0.246829	0.0372696	0.0955818	-0.727329	0.0593477		1.68719	0.366493	-0.739013	0.0510298	0.527667		0.174309	-1.48239	-0.666218	-0.478828	0 ↑ ↓	?
	contig2000Sep131300_891	No AN_pep found	unknown	unknown	0.185696	0.0243869	-1.16957	0.808914	-0.0364313	-0.103624	0.0258604	0.207502	-0.37397	0.158773	-0.18593	-0.269902	0.316338	0.546995	0.857344	0.999926	↓ 0 0	?
	contig2000Sep131300_892	No AN_pep found	unknown	unknown	-0.0853503	0.189689	0.162891			0.654438	1.67514	-0.0841036	-0.21749				-0.260769		0.86422	0.80988	0 ↑ 0	?
	contig2000Sep131300_899	No AN_pep found	unknown	unknown		0.669959	1.7525			1.47019		0.91851	0.942033		-0.0540098	2.47888	4.13612		-0.233897	0.46977	↑ ↑ ↑	GSH/GSSG
	contig2000Sep131300_906	No AN_pep found	unknown	unknown	0.0808565	-0.0507227	0.375412	-0.152099		0.998209	1.1	-0.29988	0.217147	0.948744	-0.565729	-0.951884	-0.76369		-1.90691	-2.4204	0 ↑ ↓	?
	contig2000Sep131300_909	No AN_pep found	unknown	unknown	-0.239323	-0.419051	-0.672273	0.463876	0.472806	-0.745668	0.475156	-0.304797	-0.366788	0.0206211	-0.0273469	-1.12796	-1.48343		0.861639	-0.48561	0 0 ↓	superoxide
	contig2000Sep131300_912	No AN_pep found	unknown	unknown	0.088779	-1.09989	-1.39356	-0.948793	-0.115459	0.928521	0.116165	-1.21321	-0.576086	-1.08181	-1.55003	0.77123	-0.399793	-0.152116	0.358149	-0.328243	↓ ↓ 0	?
	contig2000Sep131300_915	No AN_pep found	unknown	unknown	0.0357838	0.149036	0.51687	0.650464		-0.155668	-0.706884	-0.613262	0.058707		-1.31416	-1.14659	-0.381662		0.477442	-1.84661	0 0 ↓	superoxide		yes (↓)
	contig2000Sep131300_945	No AN_pep found	unknown	unknown	0.669528	0.110158	0.583654	-0.411335	-0.466576	-0.438422	0.829097	-0.456294	-0.804238	0.315015	0.502289	1.23312	1.24679	2.07831	1.97652	1.51646	0 0 ↑	superoxide
	contig2000Sep131300_948	No AN_pep found	unknown	unknown	1.81665	2.07784	-0.283107		-0.729387	2.51049	1.61481	0.228409	0.750876		0.697367	0.734283	-0.138685		-1.93325	1.6155	↑ ↑ ↓	?
	contig2000Sep131300_969	No AN_pep found	unknown	unknown	0.311162	-0.553217	-0.0315955	0.996553	0.367412	1.53327		-0.17121	-0.0492206	0.719216	0.242231		-0.649673	-0.393442	-0.307191	-0.0291661	0 ↑ 0	?
	contig2000Sep131300_974	No AN_pep found	unknown	unknown	-0.213334	-0.0648362	0.265063	-0.160455	-0.325032	0.255889	-0.47089	-0.303119	-0.656989	-1.14656	0.205971	0.0759824	0.357011	0.748609	1.14642	0.62474	0 0 ↑	superoxide		yes (↓)
	contig2000Sep131300_986	No AN_pep found	unknown	unknown	0.066089	0.199555	0.666445	-0.713947		0.421163	-1.17736	-0.0907715	-0.39212	0.112832	0.445107	-1.0081	0.492319		0.577724	1.25079	0 ↓ ↓	peroxide
	contig2000Sep131300_1028	AN7732.2	gi|28394456|gb|AAM08683.1| 25D9-10 [Aspergillus fumigatus]; (Evalue:0.00000000004)	(Evalue:0.00000000004)	-0.106447	-0.207406	0.492931	0.530512	0.18687	-0.557714	-0.482717	0.626317	0.603216	0.395031	-0.219214	0.0307986	0.210532	0.301445	0.393271	-0.208414	0 0 0	?
	contig2000Sep131300_1034	AN6795.2	gi|19716318|gb|AAL95714.1| antigenic cell wall protein MP1 [Aspergillus flavus]; (Evalue:0.000000000001)	(Evalue:0.000000000001)	-0.499177	-0.151472	0.806578	-0.0250782	0.43195	-0.183887	0.0730076	-0.218585	-0.0936605		0.0771295	-0.267807	-0.131646	0.318617	-0.293807	-0.485439	0 0 0	?
	contig2000Sep131300_1038	No AN_pep found	unknown	unknown	-0.0110055	0.0291854	0.893645	-0.557604	0.364593	0.268725	-0.140632	-0.150378	-0.368993	-0.731784	0.441592	0.641572	0.807454	0.339949	0.0990525	-0.0366182	0 0 0	?
	contig2000Sep131300_105	AN1211.2	gi|19114760|ref|NP_593848.1| putative vacuolar ATP synthase subunit H V-type ATPase H subunit [Schizosaccharomyces pombe] (Evalue:2E-28)	(Evalue:2E-28)	-0.283888	-0.585997	0.53407	0.187597	0.508528	-0.724508		0.293718	0.537777	-1.56708	-0.266612		0.252654		-0.358071	-0.349477	0 0 0	?
	contig2000Sep131300_1055	AN9449.2	gi|28829122|gb|AAO51676.1| similar to Arabidopsis thaliana (Mouse-ear cress). Hypothetical [Dictyostelium discoideum] (Evalue:7E-23)	(Evalue:7E-23)	0.311404	-0.464469	0.552753	0.129146	0.400155	0.0827949		0.317285	0.0311871	-1.05899	0.101933	-0.613485	0.51604	-0.436541	0.542668	0.171078	0 0 0	?
	contig2000Sep131300_10	AN2913.2	gi|32412023|ref|XP_326492.1| predicted protein [Neurospora crassa] (Evalue:1E-34)	(Evalue:1E-34)	0.0570048	0.393223	0.632211	-0.202698	0.255171	0.129438	0.116281	0.0521172	-0.379945	1.03832	-0.0614097	0.0883732	-0.336184	-0.829903	0.529419	0.189033	0 0 0	?
	contig2000Sep131300_1003	AN7018.2	unknown	unknown	0.557161	0.236817	0.0503756	0.247005	0.175825	0.155234	0.364543	0.348165	0.401725	0.843256	-0.636586	-0.168309	0.493384	-0.129413	0.131887	-0.020852	0 0 0	?
	contig2000Sep131300_101	No AN_pep found	unknown	unknown	0.224625	0.0859116	-0.638047	0.952833	0.158704	-0.0733663	0.0451229	0.0535557	-0.196831	0.132278	-1.1764	-0.474918	0.268359	0.489108	0.166025	-0.0109125	0 0 0	?
	contig2000Sep131300_1013	AN5706.2	gi|6324235|ref|NP_014305.1| Actin Patch Protein Ynl094wp [Saccharomyces cerevisiae] (Evalue:0.000000000000007)	(Evalue:0.000000000000007)	-0.120937	-0.133532	-0.0514395	0.0505574	0.0102219	-0.285322	-0.261141	0.431181	1.79579	-0.052137	-0.28788	-0.0090874	0.242846	-0.617636	0.204208	-0.0012223	0 0 0	?
	contig2000Sep131300_1073	AN0823.2	gi|21450269|ref|NP_659144.1| spastic paraplegia 20, spartin (Troyer syndrome) homolog [Mus; (Evalue:0.0000001)	(Evalue:0.0000001)	0.168825	0.58273	0.0166029	0.472036	-0.256086	0.135698	0.662124	0.148997	0.555855	0.428593	-0.284103	0.488399	-0.205283	0.0075513	0.878181	0.158439	0 0 0	?
	contig2000Sep131300_1087	No AN_pep found	unknown	unknown	-0.427478	-0.579081	0.225801	0.774719	0.274984	-0.29331	0.50022	0.0368908	0.32343	0.0649754	-0.0927386	-0.365558	-0.356959	-0.708574	-0.842865	-0.638337	0 0 0	?
	contig2000Sep131300_1103	No AN_pep found	unknown	unknown	-0.0064946	-0.241768	0.144405	0.17255	0.268536	-0.206978	-0.464583	0.216467	0.27562	0.7431	-0.946378	-0.526761	0.0626829	-0.499802	0.147234	-0.410436	0 0 0	?
	contig2000Sep131300_1110	AN4327.2	gi|21313318|ref|NP_084118.1| RIKEN cDNA 3110005O21 [Mus musculus] (Evalue:9E-30)	(Evalue:9E-30)	-0.229304	-0.290147	0.109406	0.468949		-0.214392		0.239785	0.73284	3.0799	-0.424858	-0.0839381	-0.136477		-0.299762	-0.468066	0 0 0	?
	contig2000Sep131300_1143	AN4539.2	gi|21312137|ref|NP_081151.1| small ubiquitinated apoptotic protein [Mus musculus] (Evalue:8E-27)	(Evalue:8E-27)	0.04437	0.461429	0.947866	-0.630062	-0.193882	0.337462	0.433186	-0.21278	-1.08524	-0.911169	0.985972	0.832547	-0.000666428	-0.14058	0.654744	0.891182	0 0 0	?
	contig2000Sep131300_1147	No AN_pep found	unknown	unknown	0.0558761	0.127206	0.505779	0.110285	0.404907	-0.113798	-0.876534	0.998859	0.0886251	-0.0047283	-0.0191069	0.302091	0.718028	0.457786	0.660489	0.248276	0 0 0	?
	contig2000Sep131300_1155	No AN_pep found	unknown	unknown	0.047216	-0.328612	0.755023	-0.781801	-0.142759	0.456109	-0.746262	0.448314	-1.44578	-1.33333	-0.327128	-0.665617	-0.691203	-0.16672	0.708276	0.1954	0 0 0	?
	contig2000Sep131300_1156	AN0438.2	gi|32422185|ref|XP_331536.1| predicted protein [Neurospora crassa]; (Evalue:1E-26)	(Evalue:1E-26)	-0.244361	-0.387508	0.782192	-0.675694	-0.52298	-0.18471	0.509123	-0.0982277	-0.14291	-0.416349	0.263962	-0.822286	-0.564011	0.584623	-0.634819	0.0057672	0 0 0	?
	contig2000Sep131300_1159	AN6488.2	gi|28829292|gb|AAO51834.1| similar to Rickettsia conorii. Tryptophanyl-tRNA synthetase [Dictyostelium discoideum] (Evalue:7E-28)	(Evalue:7E-28)	-0.342057	0.0740718	0.257744	-1.01129	0.230723	-0.841031	-0.860606	-0.0538253	0.313672	-0.088011	-0.453913	-0.405679	-0.647873	-0.22601	-0.467926	-0.174057	0 0 0	?
	contig2000Sep131300_116	AN8086.2	unknown	unknown	-0.305274	0.599756	-0.306752	-0.460704	0.690816	0.581642		-0.72608	-0.984802		-0.18879		0.0559528	0.850318	0.203293	0.338564	0 0 0	?
	contig2000Sep131300_1167	AN2383.2	unknown	unknown	0.201459	-0.0821118	0.237122	0.4417	0.245846	-0.535311	-0.306734	-0.0976821	0.396368	0.593967	0.0848432	-0.404952	-0.203077	0.31411	0.308585	-0.756544	0 0 0	?
	contig2000Sep131300_1171	No AN_pep found	unknown	unknown	0.0807054	-0.643951	-0.478046	0.876155	0.575827	-0.10406		-0.193858	0.792513	0.855849	-0.0819755		-0.689679	-0.298828	-0.166329	-0.0133065	0 0 0	?
	contig2000Sep131300_1175	No AN_pep found	unknown	unknown	-0.198494	-0.216935	0.551845	0.0152201	-0.438931	-0.252485	0.110479	0.321224	0.0742571	-1.26062	-0.481403	-0.247573	-0.590774	0.714098	0.133422	0.355253	0 0 0	?
	contig2000Sep131300_1177	No AN_pep found	unknown	unknown	0.179065	0.150578	0.296897	0.472136	-0.15354	0.351747		-0.335156	0.0528743	-0.886336	-0.331876	-0.331269	-0.505486	0.924282	-0.147376	0.0272587	0 0 0	?
	contig2000Sep131300_1189	AN1223.2	gi|6323272|ref|NP_013344.1| Protein required for cell viability Ylr243wp [Saccharomyces cerevisiae] (Evalue:4E-56)	(Evalue:4E-56)	0.306223	0.82472	0.953166	0.0781769	-1.457	-0.803622		0.206867			0.59102		0.583358		0.0763709	0.710243	0 0 0	?
	contig2000Sep131300_1193	AN1191.2	gi|8569260|pdb|1EUV|B Chain B, X-Ray Structure Of The C-Terminal Ulp1 Protease Domain; (Evalue:1E-33)	(Evalue:1E-33)	-0.249238	-0.399118	0.330621	0.427376	0.461506	-0.339635	-0.752996	0.37153	0.29667	0.726325	-0.21427	-0.229841	0.516321	0.449969	0.585786	0.362042	0 0 0	?
	contig2000Sep131300_1204	AN8497.2	gi|16416051|emb|CAB88570.2| putative protein [Neurospora crassa]; (Evalue:0.0000000002)	(Evalue:0.0000000002)	-0.0973504	-0.309376	0.236642	0.169806	0.516954	-0.409119	0.0749276	-0.0514466	-0.435469	0.0261449	-0.0199625	0.816009	0.919987	0.716804	0.722324	0.600734	0 0 0	?
	contig2000Sep131300_1211	No AN_pep found	unknown	unknown	0.126568	0.0308464	0.0254239	-0.900801	0.114148	0.158044	0.223341	0.224696	-0.672122	0.112165	0.103908	-0.418453	0.153469	-0.63701	-0.148365	-0.728032	0 0 0	?
	contig2000Sep131300_1230	AN8855.2	gi|38112034|gb|EAA57509.1| hypothetical protein MG10184.4 [Magnaporthe grisea 70-15]; (Evalue:2E-63)	(Evalue:2E-63)	-0.531964	-0.546431	-0.329135	0.613384	0.156517	-0.682394	-0.296681	-0.0750126	0.55941	0.0696524	0.0308973	-0.820662	-0.709465	-0.0559274	-0.473283	-0.280788	0 0 0	?
	contig2000Sep131300_1268	AN4223.2	gi|23508683|ref|NP_701352.1| antigen 332, putative [Plasmodium falciparum 3D7]; (Evalue:e-107)	(Evalue:e-107)	-0.148425	-0.408269	-0.0204262	-0.434123	-0.193725	-0.0067477	-0.33229	-0.483768	-0.693526	-0.0520153	-0.204365	0.121658	0.19873	0.323732	-0.10946	-0.375924	0 0 0	?
	contig2000Sep131300_1306	AN6651.2	gi|6325030|ref|NP_015098.1| This gene encodes a protein with an Q/N-rich amino terminal domain New1p [Saccharomyces cerevisiae] (Evalue:0)	(Evalue:0)	-0.069031	0.0345087	-0.38665	-0.289429	-0.874073	0.0741921		-0.306908	-1.08465		0.528329		-0.990874		-0.364906	0.375677	0 0 0	?
	contig2000Sep131300_131	AN5110.2	gi|19115652|ref|NP_594740.1| hypothetical UPF0061 family protein [Schizosaccharomyces pombe]; (Evalue:e-163)	(Evalue:e-163)	-0.220804	0.24369	-0.497879	0.0542725	0.551188	0.0596815		0.199317	0.0792862		0.0484345	0.257272	0.226238	0.507349	0.29318	0.0603958	0 0 0	?
	contig2000Sep131300_1356	No AN_pep found	unknown	unknown	0.229559	-0.50943	0.101364	0.551675	-0.651006	0.508972		-0.277987	-0.957978		0.146567		-0.118665	0.0050394	-0.643479	-0.896194	0 0 0	?
	contig2000Sep131300_1371	AN1556.2	gi|27948448|gb|AAO25543.1| GAMYB-binding protein [Hordeum vulgare subsp. vulgare] (Evalue:9E-56)	(Evalue:9E-56)	-0.299307	-0.149855	0.515929	1.23486	-0.071308	-0.30712	-0.480513	0.337322	0.464611	0.584457	-0.287886	-0.599123	-0.0163075	0.0167855	-0.15608	-0.0509832	0 0 0	?
	contig2000Sep131300_1376	No AN_pep found	unknown	unknown	-0.554532	-0.46386	-0.545264	-0.923899	0.421729	0.179358	0.561693	-0.778265	-0.250616	0.81974	0.62036	-0.433851	0.623876	0.611369	0.854688	0.991736	0 0 0	?
	contig2000Sep131300_1382	AN5324.2	gi|4322670|gb|AAD16120.1| dentin phosphoryn [Homo sapiens]; (Evalue:0.0000009)	(Evalue:0.0000009)	-0.0689093	-0.1822	0.119502	-0.345736	0.733963	0.116886		0.42658	-0.573444		0.995618		-0.267788		-0.294813	0.426737	0 0 0	?
	contig2000Sep131300_1386	AN0777.2	gi|32417278|ref|XP_329117.1| predicted protein [Neurospora crassa]; (Evalue:7E-60)	(Evalue:7E-60)	-0.0361176	0.416768	-0.0068033	0.825093	-0.201519	-0.173535		0.673212	0.939111	0.268013	-0.251595	-0.147132	0.254907		-0.443325	0.10045	0 0 0	?
	contig2000Sep131300_139	AN3859.2	unknown	unknown	0.094678	0.807556	0.458019	-0.260291	-0.456487	0.304053	-0.627359	-0.136715	-0.406496	-0.815161	-0.0680468	-0.352651	-0.390497	-0.461506	-0.522719	-0.0390696	0 0 0	?
	contig2000Sep131300_1420	AN7470.2	gb|EAA73154.1| hypothetical protein FG03590.1 [Gibberella zeae PH-1]; (Evalue: 0.0000008)	(Evalue: 0.0000008)	-0.137623	-0.269245		0.256327	0.188422	-0.605301	-0.709701	0.0860878	0.436265	-0.200481	-0.722719	-0.643372	0.511696		0.477004	0.41292	0 0 0	?
	contig2000Sep131300_1462	No AN_pep found	unknown	unknown	-0.194023	-0.926132	-0.747957	-0.0324864	-4.83842	0.275524	-0.106033	-0.310389	0.126127	0.42799	0.100996	0.74391	0.199474	0.130059	0.361773	0.0234343	0 0 0	?
	contig2000Sep131300_151	AN7544.2	gi|19112280|ref|NP_595488.1| hypothetical C2H2-type zinc-finger protein [Schizosaccharomyces pombe] (Evalue:0.000000000000000008)	(Evalue:0.000000000000000008)	-0.33446	-0.847722	-0.796668	-0.354618	0.0821914	0.245123	-0.207264	-0.12245	0.338314	-1.22243	-1.02579	-0.563413	-0.822823	-0.450337	0.266258	-0.500879	0 0 0	?
	contig2000Sep131300_1559	AN2161.2	gi|38104950|gb|EAA51442.1| hypothetical protein MG10359.4 [Magnaporthe grisea 70-15]; (Evalue:5E-54)	(Evalue:5E-54)	-0.146946	-0.259705	-0.824404	0.356072	-0.0685101	-0.0225465	0.241569	-0.22363	0.244231	0.0514048	-0.336274	0.143175	-0.40578	-0.575523	-0.305784	-0.766345	0 0 0	?
	contig2000Sep131300_156	No AN_pep found	unknown	unknown	0.355384	-0.0600102	-0.434406	1.01717	0.156345	0.154801	-0.0527536	-0.151173	-0.154654	0.770793	0.119552	-0.491791	-0.888953		-0.787004	-0.132689	0 0 0	?
	contig2000Sep131300_1573	AN7836.2	gi|2352898|gb|AAB69310.1| cystein rich protein [Metarhizium anisopliae]; (Evalue:1E-90)	(Evalue:1E-90)	-0.293256	-0.32204	0.0775894	0.0885069	0.899978	-0.274365	-0.657852	-0.0445999	-0.583647	0.296384	0.247313	0.254099	-0.327183	0.0340684	0.877912	0.622203	0 0 0	?
	contig2000Sep131300_1596	AN8929.2	gi|20886869|ref|XP_129155.1| RIKEN cDNA 2410127L17 [Mus musculus]; (Evalue:7E-34)	(Evalue:7E-34)	0.0781846	-0.353646	-0.633664	-0.0029281	0.316106	0.449147	0.435707	0.189171	0.12052		-0.294955	-0.818001		-0.378856	0.301191	-0.415498	0 0 0	?
	contig2000Sep131300_1597	AN7939.2	gi|32394494|gb|AAM93945.1| peptidoglycan binding domain protein [Griffithsia japonica]; (Evalue:0.000000000000008)	(Evalue:0.000000000000008)	-0.474523	-0.0911977	0.702941	-0.402524	0.675482	0.650502		0.0170388		-0.633626	-0.66715		0.54461		-0.313773	-0.869941	0 0 0	?
	contig2000Sep131300_1616	AN8638.2	gi|38108596|gb|EAA54591.1| hypothetical protein MG05383.4 [Magnaporthe grisea 70-15] (Evalue:3E-50)	(Evalue:3E-50)	-0.0482612	-0.614756	-0.658359	-1.5024	0.46517	0.377869	0.269004	0.0886949	0.411213	-0.704633	0.221127	-0.126571	-0.928303	-0.656863	-0.988809	0.134658	0 0 0	?
	contig2000Sep131300_1618	AN8628.2	gi|19849248|gb|AAL99536.1| cinnamyl alcohol dehydrogenase [Lolium perenne]; (Evalue:5E-29)	(Evalue:5E-29)	0.122759	-0.2841	-0.0634435	-0.627347	-0.655222	-0.0116233	0.105376	-0.165727	0.159127	-0.173559	-0.280146	0.0851724	-0.0671676	0.416359	0.176307	-0.28928	0 0 0	?
	contig2000Sep131300_162	No AN_pep found	unknown	unknown	-0.19466	0.0131646	0.498113	0.936995	-0.161381	0.0595081		0.0051241	-1.37537		0.479344		0.177142		-0.317117	0.255697	0 0 0	?
	contig2000Sep131300_1652	AN2913.2	gi|32412023|ref|XP_326492.1| predicted protein [Neurospora crassa] (Evalue:1E-34)	(Evalue:1E-34)	0.773385	0.738157	-0.0694613	0.461458	4.27102		-0.535944	0.791735			-0.703742	0.560602	0.878151			0.880398	0 0 0	?
	contig2000Sep131300_1661	AN8829.2	gi|32420887|ref|XP_330887.1| predicted protein [Neurospora crassa] (Evalue:0.000001)	(Evalue:0.000001)	0.0081956	-0.116909	0.964155	2.58824	-0.600265	0.0172746		0.559057	1.04379	-0.133705	-0.0788071		0.233037		-0.375226	0.997792	0 0 0	?
	contig2000Sep131300_1672	AN0860.2	gi|38110826|gb|EAA56490.1| hypothetical protein MG06461.4 [Magnaporthe grisea 70-15]; (Evalue:e-100)	(Evalue:e-100)	-0.0356055	0.577624	-0.0939331	0.0473545	-0.0611359	0.168082		0.7313	0.0266664		0.256253	0.441938	0.500377	0.167132	0.726156	0.333314	0 0 0	?
	contig2000Sep131300_1682	AN9163.2	gi|32416068|ref|XP_328512.1| predicted protein [Neurospora crassa]; (Evalue:1E-33)	(Evalue:1E-33)	0.0818895	0.383162	-0.732489	0.723469	0.896166	-0.0832441	-0.405426	-0.592413	0.787836	-0.9062	-0.160578	-0.260715	-0.327363	-0.178932	-0.662869	-0.792379	0 0 0	?
	contig2000Sep131300_1740	AN1074.2	gi|19112961|ref|NP_596169.1| glycine cleavage system h protein precursor. [Schizosaccharomyces; (Evalue:4E-33)	(Evalue:4E-33)	-0.626554	-0.520206	0.229405	-0.102869	-0.127205	-0.110512		-0.293298	0.671814		-0.0509576	-0.385483	-0.736841	-0.183779	0.755739	0.277055	0 0 0	?
	contig2000Sep131300_175	AN6672.2	unknown	unknown	-0.136838	-0.114506	-0.0912201	0.677582	0.022246	0.175526		-0.284093	0.334388		-0.362465	-0.10255	-0.106871		0.693921	-0.961894	0 0 0	?
	contig2000Sep131300_1758	No AN_pep found	unknown	unknown	-0.218309	-0.257685	0.660774	-0.19683	-0.197258	-0.599832	-0.652969	-0.0990198	-0.909519	-0.617075	-0.440659	-0.626262	-0.110695	-0.0155983	-0.283487	-0.600788	0 0 0	?
	contig2000Sep131300_1764	AN2437.2	gi|19075979|ref|NP_588479.1| putative pre-tRNA/pre-rRNA processing protein [Schizosaccharomyces; (Evalue:0.000000002)	(Evalue:0.000000002)	-0.119444	-0.100195	0.965591	-0.197827	0.0262543	0.329059		-0.0872855			0.51203		-0.0365344		0.028795	0.325279	0 0 0	?
	contig2000Sep131300_1810	AN4498.2	gi|38110179|gb|EAA55940.1| hypothetical protein MG01591.4 [Magnaporthe grisea 70-15]; (Evalue:4E-39)	(Evalue:4E-39)	-0.189905	-0.040097	0.435906	0.722989	-0.45212	-0.512266		0.418381	-0.367233		-0.314157		-0.523699		0.610122	-0.294653	0 0 0	?
	contig2000Sep131300_1838	AN5809.2	gb|EAA58318.1| hypothetical protein AN5809.2 [Aspergillus nidulans FGSC A4]; (Evalue: e-106)	(Evalue: e-106)	0.351564	0.570178	0.550337	0.114518	-0.386201	0.498172	-0.175562	0.215031	0.159054	-0.296494	-0.155226	0.939085	-0.265313	0.0929821	-0.092842	0.105234	0 0 0	?
	contig2000Sep131300_1842	AN7542.2	gi|7493933|pir||S68803 probable transcription regulator meaB - Emericella nidulans; (Evalue:0.000005)	(Evalue:0.000005)	-0.118586	-0.320163	0.610938	0.547532	0.539602	-0.269997	0.434851	0.17544	-0.367404	0.412831	0.109469	-0.453212	-0.293315	0.224054	0.128323	-0.148313	0 0 0	?
	contig2000Sep131300_185	AN4714.2	gi|19114114|ref|NP_593202.1| protein with Moeb/ThiF domain and weak similarity to wheat; (Evalue:2E-93)	(Evalue:2E-93)	-0.346536	-0.588189	-0.380096	-0.464809	0.211094	-0.264976	-0.331742	-0.383801	0.0098532	0.567552	-0.360478	-0.783027	0.179666	-0.653889	0.19419	-0.877582	0 0 0	?
	contig2000Sep131300_1853	No AN_pep found	unknown	unknown	0.206344	0.0568762	0.558195	0.259651	-0.449649	-0.512695		0.0518432	0.533233		-0.201931	0.157496	0.398861		0.441636	0.192459	0 0 0	?
	contig2000Sep131300_1888	No AN_pep found	unknown	unknown	-0.0494045	-0.0860373	0.247093	-0.0643801	0.0426513	-0.602637		-0.268375	-0.0819434	0.149998	-0.180983	-0.210371	-0.0467425		-0.916068	-0.392481	0 0 0	?
	contig2000Sep131300_1896	AN8633.2	gi|38111558|gb|EAA57120.1| hypothetical protein MG08089.4 [Magnaporthe grisea 70-15]; (Evalue:0.0000000004)	(Evalue:0.0000000004)	0.107311	0.0165101	-0.127159	0.802597		0.360425		-0.490641	-0.464444		-0.20439	-0.53302	-0.679755			-0.139663	0 0 0	?
	contig2000Sep131300_19	AN5575.2	gi|38090688|ref|XP_125851.4| similar to Early endosome antigen 1 (Endosome-associated protein; (Evalue:0.000002)	(Evalue:0.000002)	-0.386856	-0.020083	-0.775013	0.849311	-0.367037	0.179935		0.382901	-0.847843		-0.268702		-0.0831051		-0.106252	0.330619	0 0 0	?
	contig2000Sep131300_1915	AN0630.2	gi|32403266|ref|XP_322246.1| predicted protein [Neurospora crassa]; (Evalue:0.0000000000000001)	(Evalue:0.0000000000000001)	0.487523	0.162085	0.542045	-0.112267	-0.149272	0.143226		-0.40884	-0.004028		-0.137803		-0.922118		0.501007	-0.370814	0 0 0	?
	contig2000Sep131300_1927	AN9464.2	gi|15241374|ref|NP_197550.1| glutaredoxin, putative [Arabidopsis thaliana] (Evalue:0.00000002)	(Evalue:0.00000002)	-0.587142	-0.323092	-0.647189	0.174362	1.0583	-0.760142		-0.115724	-0.409964	-0.178881	0.16716	0.157674	0.633107		0.907291	-0.218798	0 0 0	?
	contig2000Sep131300_1933	No AN_pep found	unknown	unknown	-0.48357	-0.774746	-0.739987	-0.120362	0.207758	0.23222		-0.734678	0.918132	0.022412	0.192695		0.451354		-0.699681	-0.0131059	0 0 0	?
	contig2000Sep131300_1963	AN0638.2	gi|38102326|gb|EAA49179.1| hypothetical protein MG00837.4 [Magnaporthe grisea 70-15]; (Evalue:4E-58)	(Evalue:4E-58)	-0.357749	-0.343202	0.17951	-0.285598	0.693846	-0.263563	-0.087477	0.115422	-0.265198	0.56264	0.390753	-0.642121	-0.242253	-0.338012	0.0683691	0.687413	0 0 0	?
	contig2000Sep131300_1974	AN9106.2	gi|6320263|ref|NP_010343.1| Triglyceride Lipase Tgl2p [Saccharomyces cerevisiae] (Evalue:3E-37)	(Evalue:3E-37)	0.188318	0.132225	-0.191272	-1.31469	-0.0178731	0.0341419		0.472508	0.521642	0.10284	0.0049764		0.644665	0.367054	0.0906978	0.717304	0 0 0	?
	contig2000Sep131300_2016	AN3465.2	unknown	unknown	0.209901	0.498018	-0.058951	-0.316987	-0.469568	-0.24902		0.0790982	-0.0496678		0.421868	0.977123	0.0384487		0.53976	0.91008	0 0 0	?
	contig2000Sep131300_2019	AN6481.2	gi|32409753|ref|XP_325357.1| predicted protein [Neurospora crassa] (Evalue:0.00000001)	(Evalue:0.00000001)	-0.119009	0.0607453	0.0568461	-0.73349	0.930415	0.0118137		-0.112393	2.52039		0.0245028		0.0272984		-0.0353619	-0.521314	0 0 0	?
	contig2000Sep131300_2032	No AN_pep found	unknown	unknown	-0.211632	-0.512909	0.40233	-0.223401	0.349193	0.058699		0.0990174	-0.187556		0.521957	-0.680081	0.0784135	0.0444135	-0.133315	-0.132206	0 0 0	?
	contig2000Sep131300_2071	No AN_pep found	unknown	unknown	-0.266481	0.152942	0.733617			0.190932	-0.733361	0.785682			-1.63516	-0.224811	0.338438		-0.267116		0 0 0	?
	contig2000Sep131300_2098	No AN_pep found	unknown	unknown	-0.617741	-0.61549	0.456747	-0.0284485	0.318541	-0.526153		-0.348237	-0.658788	0.252594	-0.15224		-0.395342		-0.458196	-0.177544	0 0 0	?
	contig2000Sep131300_2114	No AN_pep found	unknown	unknown	-0.124634	-0.21685	0.392041	-0.0328747	0.162715	0.0940332	-0.330322	0.589012	-0.0050473	0.0899523	0.0078685	-0.140754	0.424322	-0.121809	0.266283	-0.370717	0 0 0	?
	contig2000Sep131300_2124	AN4375.2	gi|32412023|ref|XP_326492.1| predicted protein [Neurospora crassa]; (Evalue:2E-45)	(Evalue:2E-45)	-0.507214	-0.038765	0.679909			-0.195494	-0.698213	-0.56248			-0.940401	0.450579	-0.146985		-0.446687	-0.398543	0 0 0	?
	contig2000Sep131300_2145	No AN_pep found	unknown	unknown	0.17937	0.0490048	-0.150752	0.371735	-2.21997	0.312496		-0.192294	0.385684		-0.392689		0.165871		-0.0361084	-0.702826	0 0 0	?
	contig2000Sep131300_2150	AN7558.2	unknown	unknown	-0.0276437	-0.303239	-0.415783	-0.391285	0.89916	0.0777473		-0.108833	-1.34383	-0.532179	-0.234024	0.219695	0.233633		-0.40206	-0.572089	0 0 0	?
	contig2000Sep131300_2169	AN9075.2	gi|15228926|ref|NP_191205.1| oxidoreductase, zinc-binding dehydrogenase family [Arabidopsis; (Evalue:7E-35)	(Evalue:7E-35)	0.258582	-0.181416	0.36897	-0.404511	0.411309	-0.193735	-0.0416961	0.301636	-0.0798801	0.0404521	-0.0622917	-0.0498715	0.474438		-0.0031198	0.358972	0 0 0	?
	contig2000Sep131300_2190	No AN_pep found	unknown	unknown	0.605177	0.504752	0.660762	-0.671046	-0.60827	0.506686		-0.129698	-2.04502		0.873413		0.274013		0.407963	0.517749	0 0 0	?
	contig2000Sep131300_2220	AN7749.2	gi|38100779|gb|EAA47866.1| hypothetical protein MG03109.4 [Magnaporthe grisea 70-15]; (Evalue:3E-41)	(Evalue:3E-41)	-0.0320269	-0.432147	-0.411056	-0.44462	-0.392385	0.344173		0.0292115	-0.232053		-0.0097516		0.498482		0.068253	0.325532	0 0 0	?
	contig2000Sep131300_2224	No AN_pep found	unknown	unknown	0.0288537	0.316916	-0.49068	0.363411	0.411847	-0.148508		-0.115887	-0.222238	0.422416	0.254707	-0.734627	0.0569259		0.40163	-0.0994018	0 0 0	?
	contig2000Sep131300_2243	AN6306.2	gi|19115509|ref|NP_594597.1| small zinc finger-like protein tim13 [Schizosaccharomyces pombe]; (Evalue:0.0000000003)	(Evalue:0.0000000003)	-0.142931	-0.341085	-0.29039	-0.540551	0.157603	-0.238915		0.130784	0.0517571	-0.297315	-0.174329	0.0038435	-0.287863		-0.157983	-0.071681	0 0 0	?
	contig2000Sep131300_2264	AN6349.2	gi|38348727|ref|NP_071348.3| thyroid adenoma associated; death receptor-interacting protein;; (Evalue:8E-20)	(Evalue:8E-20)	0.0327984	-0.0322999	0.0882774	0.332566	0.387546	-0.0043293	-0.0452646	0.440023	-0.314485		-0.393527	-0.451814	0.534415		0.412157	-0.435233	0 0 0	?
	contig2000Sep131300_2270	AN8706.2	gi|17557234|ref|NP_505654.1| glucosamine phosphate N-Acetyl transferase (18.5 kD) (gna-1); (Evalue:7E-25)	(Evalue:7E-25)	0.0048954	-0.180609	-0.899978	0.0629319	0.20069	0.584475		0.0916548	0.475669	-0.0076212	-0.0331315		0.0034166		0.206524	-0.258723	0 0 0	?
	contig2000Sep131300_2297	No AN_pep found	unknown	unknown	-0.0963063	0.16086		-0.360979	-0.204684	0.479126		-0.305523	0.153859		-0.226361		0.0855345		-0.0182012	-0.0795549	0 0 0	?
	contig2000Sep131300_2302	No AN_pep found	hydroxyproline-rich glycoprotein - perennial teosinte	unknown	-0.131208	0.163777	0.147108	0.0739834	0.389792	-0.152966		-0.140354	-0.531631	-0.235369	-0.170093	0.607404	0.517782	0.833006	0.311217	-0.306282	0 0 0	?
	contig2000Sep131300_2327	AN4521.2	gi|24662518|ref|NP_729672.1| CG11799-PA [Drosophila melanogaster] (Evalue:0.00000000000008)	(Evalue:0.00000000000008)	0.0038392	-0.0145724	0.171328	0.614976	0.807226	0.349283		-0.393718	0.126091	1.21425	-0.553063	-0.859387	-0.744811	0.0984315	-0.38491	-0.341226	0 0 0	?
	contig2000Sep131300_234	No AN_pep found	unknown	unknown	0.0124097	0.0600667	0.336884	-2.1108	0.528684	0.381354		-0.330341	-0.550696		-0.301555		-0.868177	0.603178	0.312779	-0.596111	0 0 0	?
	contig2000Sep131300_2339	AN0806.2	gi|19075480|ref|NP_587980.1| WD repeat protein [Schizosaccharomyces pombe]; (Evalue:9E-32)	(Evalue:9E-32)	-0.207102	0.000313146	0.277462	0.0480495	-0.119366	-0.226267	-0.675915	-0.155932	0.346572	0.240029	-0.295012	0.72712	0.508417	0.498476	-0.504653	-0.170655	0 0 0	?
	contig2000Sep131300_236	AN3664.2	unknown	unknown	0.0121388	-0.184402	0.616774	0.792373	0.149749	-0.282909	-0.392891	0.356098	0.198659	0.489133	0.0599781	0.630909	0.766566	0.336785	0.966568	0.608716	0 0 0	?
	contig2000Sep131300_2360	AN9500.2	gi|17373450|sp|P87049|CGP1_SCHPO G1/S-specific cyclin pas1; (Evalue:1E-19)	(Evalue:1E-19)	0.148914	-0.69415	-0.71472	-0.667335	0.304287	-0.484781		-0.450489	0.15442	0.502771	0.510991		-0.548454	-0.299641	-0.75429	-0.252462	0 0 0	?
	contig2000Sep131300_2366	AN4286.2	unknown	unknown	0.0246037	0.0102495	0.549479	0.538538	0.327876	0.0805275		0.243321	0.393411	-0.276077	0.497854	0.174694	0.898767		0.329221	0.361071	0 0 0	?
	contig2000Sep131300_2377	AN3111.2	unknown	unknown	0.0441283	-0.15884	-0.277684	-0.457447	-0.0188887	0.422105	0.970451	-0.223871	-0.333007	-0.382161	0.808425	0.445731	0.0752719	-0.224388	-0.169512	0.0756749	0 0 0	?
	contig2000Sep131300_2383	AN2243.2	gi|2950362|emb|CAA11831.1| cpa [Emericella nidulans]; (Evalue:e-177)	(Evalue:e-177)	-0.276854	-0.667666	0.905558	0.939225	-0.203115	-0.326912		0.313504	0.171223	-0.330919	-0.284762	0.388131	0.453581	-0.656646	0.421537	-0.349533	0 0 0	?
	contig2000Sep131300_2387	AN1386.2	gi|18858055|ref|NP_572275.1| CG16721-PA [Drosophila melanogaster]; (Evalue:0.0000000000000002)	(Evalue:0.0000000000000002)	-0.2356	-0.226977	0.625606	-0.143492	-0.101032	0.0024145	-0.0305977	0.646628	0.33016	-0.124734	0.211542	-0.0101923	0.548153	0.745334	0.18095	0.684648	0 0 0	?
	contig2000Sep131300_2392	No AN_pep found	unknown	unknown	0.379155	0.83934	0.385211	-0.453047	-0.447933	-0.0811322	-0.257053	0.214924	-0.876293	-0.60773	0.340458	0.657762	0.183639		-0.0617779	0.872116	0 0 0	?
	contig2000Sep131300_2394	AN5526.2	gi|19115686|ref|NP_594774.1| similar to yeast ylr074c putative zinc finger protein [Schizosaccharomyces pombe] (Evalue:8E-33)	(Evalue:8E-33)	-0.225027	0.15984	0.0435945	-0.874317	-0.43852	0.362105	-0.166189	-0.644039	-0.965839	-1.17484	0.22679	0.668962	0.0562445	-0.0233477	0.672285	0.707666	0 0 0	?
	contig2000Sep131300_2411	AN4030.2	gi|32419212|ref|XP_330084.1| hypothetical protein [Neurospora crassa]; (Evalue:e-118)	(Evalue:e-118)	0.0871657	-0.0920766	0.503694	0.115994	0.153203	-0.0709824	-0.600616	0.118876	0.264801	0.204563	0.356895	0.407534	0.135425	0.738803	-0.106142	0.49814	0 0 0	?
	contig2000Sep131300_2416	AN1702.2	gi|4972245|emb|CAB43936.1| GABA permease [Emericella nidulans] (Evalue:3E-24)	(Evalue:3E-24)	-0.0067834	0.577814	-0.0824397	0.543321	-0.0578546	0.329188	-0.338726	0.191083	-5.02799	-0.180555	-0.443419	0.322883	0.841252		0.513984	-0.24128	0 0 0	?
	contig2000Sep131300_2435	AN8439.2	unknown	unknown	0.306738	-0.480984	-0.0921957	1.28617	0.889182	-0.0751212	-0.59086	-0.416856	0.138194	-0.120391	-0.946477	-0.886993	0.0056062	-0.679568	0.530965	0.253588	0 0 0	?
	contig2000Sep131300_244	No AN_pep found	unknown	unknown	-0.134456	0.292521	-0.50635	0.200469	0.401097	0.253231	0.489526	0.655807	0.566122	0.41046	0.236811	-0.637254	0.811528	-0.0804517	-0.124058	0.242285	0 0 0	?
	contig2000Sep131300_2439	No AN_pep found	conserved hypothetical protein Neurospora crassa	unknown	-0.32492	-0.177501	0.470906	0.645684	0.446876	-0.379492	-0.139671	0.0307809	0.52225	0.249637	0.254553	-0.581946	-0.261216	-0.756727	0.805117	0.524953	0 0 0	?
	contig2000Sep131300_2443	AN2949.2	gi|6319745|ref|NP_009827.1| Probable mitochondrial protein L37 Mrpl37p [Saccharomyces cerevisiae] (Evalue:0.0000005)	(Evalue:0.0000005)	-0.194316	-0.697648	-0.594851	-0.330863	1.51025	0.414244	-0.515019	-0.379954	-0.919153	-0.733676	-0.295689	0.473052	-0.292219	0.12308	-0.193852	-0.255844	0 0 0	?
	contig2000Sep131300_2450	No AN_pep found	unknown	unknown	-0.0431431	-0.342035	0.561183	0.065069	0.442758	-0.291298	-0.703246	0.0912602	0.436617	0.0762806	-0.274189	-0.0701343	-0.270437	0.081927	0.0901045	0.137495	0 0 0	?
	contig2000Sep131300_2457	AN1487.2	gi|32423099|ref|XP_331987.1| predicted protein [Neurospora crassa]; (Evalue:2E-51)	(Evalue:2E-51)	0.113257	0.103724	-0.0940727	-0.358009	-0.273164	-0.135941		-0.124282	0.321014	-0.640334	-0.551362		0.116139	0.129256	-0.594841	-0.639043	0 0 0	?
	contig2000Sep131300_2468	AN0702.2	gi|20145243|emb|CAD29600.1| hypothetical protein [Aspergillus fumigatus] (Evalue:0.0000000002)	(Evalue:0.0000000002)	0.185034	0.507648	0.232849	-0.891213	-0.864874	-0.240915		-0.906863	-1.74363		0.718752		-0.698115		0.200531	0.174361	0 0 0	?
	contig2000Sep131300_248	AN5969.2	unknown	unknown	0.0424267	-0.39905	-0.303755	-0.72524	0.857344	0.716984	0.137282	-0.0067795	-0.33749	0.85244	-0.336311	-0.158419	-0.451376	0.487166	0.324082	-0.20644	0 0 0	?
	contig2000Sep131300_2481	No AN_pep found	unknown	unknown	0.341409	0.415214	-0.523688			0.220056		-0.231833	-0.0589758		-0.979463		0.189497		0.632266	0.720443	0 0 0	?
	contig2000Sep131300_2512	No AN_pep found	unknown	unknown	-0.0419705	-0.289513	-0.813664	0.269981	0.502123	-0.238089	-0.130034	-0.880461	-0.544135	-1.03107	-1.23915	0.0631184	-0.150152	0.0047437	-0.169604	-0.275486	0 0 0	?
	contig2000Sep131300_2513	AN3066.2	gi|32421975|ref|XP_331431.1| hypothetical protein [Neurospora crassa]; (Evalue:e-156)	(Evalue:e-156)	-0.0274029	0.0943854	0.000926375	-0.170327	-0.286726	-0.16407	-0.53952	-0.105342	-0.0260378	0.306632	-0.985663	0.36027	0.487737	0.0652967	0.534933	0.0543215	0 0 0	?
	contig2000Sep131300_2537	AN8640.2	gi|32420885|ref|XP_330886.1| CONIDIATION-SPECIFIC PROTEIN 6 [Neurospora crassa]; (Evalue:0.00000000001)	(Evalue:0.00000000001)	-0.100063	-0.0975459	-0.732173	0.370253	0.519146	0.285021	0.701423	-0.325748	-0.164324	0.340348	0.25704	-0.238905	-0.405853	0.399481	0.639295	-0.187202	0 0 0	?
	contig2000Sep131300_2577	AN8247.2	gi|6325400|ref|NP_015469.1| Protein required for cell viability; Ypr143wp [Saccharomyces; (Evalue:0.00000000004)	(Evalue:0.00000000004)	-0.53626	-0.718978	-0.894133	0.11363	0.0951989	-0.191452	-0.183965	-0.683118	0.152304	-0.0502193	0.254773	-0.334039	-0.279566	0.393381	0.32916	0.228234	0 0 0	?
	contig2000Sep131300_2586	AN0005.2	unknown	unknown	-0.218275	-0.307605	0.191349	0.333	0.289007	-0.19725	-0.690521	-0.101357	-0.0275743	0.261515	0.155367	-0.598659	0.291968	0.122079	-0.241328	-0.299564	0 0 0	?
	contig2000Sep131300_2588	AN7264.2	gi|32411981|ref|XP_326471.1| hypothetical protein [Neurospora crassa]; (Evalue:0.0000001)	(Evalue:0.0000001)	-0.336339	-0.216299	-0.0633342	0.302684	-0.131022	-0.191999	-0.370086	-0.0915845	-0.0327373	0.2452	0.133356	0.691045	0.715923	0.694809	0.217497	-0.0023918	0 0 0	?
	contig2000Sep131300_2608	AN4508.2	gi|31234098|ref|XP_319002.1| ENSANGP00000014774 [Anopheles gambiae] (Evalue:e-105)	(Evalue:e-105)	0.449876	0.596152	-0.397496	0.293534	-0.387537	-0.0130733	0.374703	-0.112263	-0.308242	-1.03899	-0.897966	0.725705	0.130279		0.905107	0.578721	0 0 0	?
	contig2000Sep131300_2628	AN7870.2	gi|38099479|gb|EAA46820.1| hypothetical protein MG10514.4 [Magnaporthe grisea 70-15]; (Evalue:6E-72)	(Evalue:6E-72)	-0.123827	-0.176024	0.607041	-0.570449	-0.543048	0.48375	0.160352	-0.757801	-0.504939	-0.171522	0.39206	0.336797	-0.025517	0.664914	-0.182005	0.555827	0 0 0	?
	contig2000Sep131300_2648	No AN_pep found	unknown	unknown	-0.0447935	-0.074933	0.92391	-0.470585	-0.274395	-0.298702		-0.017757	-1.40327	-1.64655	-0.438568		-0.0496081	-0.019291	0.422223	-0.0922857	0 0 0	?
	contig2000Sep131300_2688	AN5819.2	gi|6322695|ref|NP_012768.1| Signal recognition particle receptor beta subunit; Srp102p; (Evalue:1E-39)	(Evalue:1E-39)	-0.273468	-0.0975167	0.365116	-0.82404	-0.206368	-0.266906	0.16817	-0.060305	-0.12897	0.0750112	-0.083608	-0.405936	-0.383692	-0.497733	-0.149663	-0.3342	0 0 0	?
	contig2000Sep131300_2697	AN5331.2	gi|30353825|gb|AAH52123.1| Similar to hydroxyprostaglandin dehydrogenase 15-(NAD) [Danio; (Evalue:0.000000000007)	(Evalue:0.000000000007)	0.687308	0.361844	-0.39735	-0.711543	0.167162	0.602247	0.278481	-0.328009	0.204456		-0.464669	0.865386	0.764112		0.323214	0.943761	0 0 0	?
	contig2000Sep131300_2698	AN5331.2	gi|30353825|gb|AAH52123.1| Similar to hydroxyprostaglandin dehydrogenase 15-(NAD) [Danio; (Evalue:0.000000000007)	(Evalue:0.000000000007)	-0.421399	-0.608291	0.150626	-0.274333	0.103475	-0.0159894	-0.987745	0.0469622	-0.0183697	-0.245899	0.0175263	-0.612553	0.66377	0.0893585	0.441047	-0.0650447	0 0 0	?
	contig2000Sep131300_2699	No AN_pep found	unknown	unknown	0.0097242	0.0216418	-0.0201051	-0.349352	-0.0212566	-0.0356604		-0.190501	-0.799292	0.552216	0.329979	0.0671805	-0.0382819		0.0013633	0.870613	0 0 0	?
	contig2000Sep131300_2714	No AN_pep found	unknown	unknown	0.126067	0.300764	0.566791	-0.0911939	0.306708	-0.044325	-0.580412	0.203491	0.0659575	-0.581892	-0.0376098	-0.600957	-0.586996	-0.292324	-0.197784	-0.53092	0 0 0	?
	contig2000Sep131300_2727	AN8165.2	gi|38090704|ref|XP_125881.2| similar to FLJ22789 protein [Mus musculus]; (Evalue:0.0000000000000006)	(Evalue:0.0000000000000006)	0.687306	0.388433	-0.297754	-0.679809	0.146286	0.463568	0.279416	0.0175708	-0.0908119	0.214303	0.935623	-0.136524	0.424505	0.31667	0.670843	0.902795	0 0 0	?
	contig2000Sep131300_2752	AN2936.2	gi|7493924|pir||T30525 alpha-mannosidase (EC 3.2.1.24) - Emericella nidulans; (Evalue:0)	(Evalue:0)	0.157123	-0.341865	-0.58584	0.182802	0.227068	0.326864	0.968602	0.409237	0.617378	0.227479	-0.506236	0.567519	0.101584	-0.860156	-0.734947	-0.864573	0 0 0	?
	contig2000Sep131300_2762	AN2888.2	gi|32410953|ref|XP_325957.1| predicted protein [Neurospora crassa]; (Evalue:2E-54)	(Evalue:2E-54)	0.486151	0.107019	-0.938144	-0.644534	0.564601	0.366162		-0.819932	-0.551434	0.140119	0.803878	0.714937	0.0128879		0.253864	0.60241	0 0 0	?
	contig2000Sep131300_2772	No AN_pep found	unknown	unknown	-0.705694	0.0427129	-0.634324	-0.614982	-0.630499	0.178056		-0.52247	-0.225366	-0.418486	-0.0793131	-0.625613	0.234249	0.414042	-0.389575	0.830157	0 0 0	?
	contig2000Sep131300_28	AN4861.2	gi|19114535|ref|NP_593623.1| transcription elongation factor s-ii [Schizosaccharomyces pombe]; (Evalue:8E-33)	(Evalue:8E-33)	0.0194178	-0.494361	-0.517739	0.149569	-0.370906	-0.151222	-0.378134	0.311267	-0.047074	0.585179	-0.460638	-0.061953	0.381696	0.233622	-0.487265	-0.342387	0 0 0	?
	contig2000Sep131300_2807	AN6441.2	unknown	unknown	-0.0600286	-0.0584538	0.965118	-0.0393215	-0.607164	-0.136503		0.333356	0.0265252	-0.150583	0.379128	0.191091	0.526063	-0.140431	-0.322003	0.408951	0 0 0	?
	contig2000Sep131300_2809	AN7611.2	gi|32406174|ref|XP_323700.1| hypothetical protein [Neurospora crassa] (Evalue:4E-73)	(Evalue:4E-73)	-0.125318	0.208727	0.710683	0.839077	0.352696	-0.795778	-0.83355	0.648901	0.372662	-0.12144	-1.2381	0.626887	0.727971	0.159041	0.821122	0.17017	0 0 0	?
	contig2000Sep131300_2815	No AN_pep found	unknown	unknown	-0.0028729	-0.289355	-0.244351	-1.08756		0.825386		0.0716706	1.15727		0.101985		0.610024		-0.189733	-0.524522	0 0 0	?
	contig2000Sep131300_2827	AN9149.2	gi|6687541|emb|CAB65007.1| transmembrane protein [Erysiphe pisi]; (Evalue:0)	(Evalue:0)	-0.405307	-0.478159	0.613588	0.334733	0.283935	-0.402831	-0.942249	-0.489267	0.222932	0.108418	0.0207922	-0.245299	-0.265478	-0.18636	-0.310265	0.0071889	0 0 0	?
	contig2000Sep131300_283	No AN_pep found	unknown	unknown	-0.192182	-0.0323978	0.384655	0.226057	0.61762	-0.253155		0.212377	0.0097097	-0.0102639	-0.487465	0.0825893	-0.890896	0.0221831	0.228627	0.270051	0 0 0	?
	contig2000Sep131300_2883	No AN_pep found	unknown	unknown	0.0270614	-0.175486	0.242327	-0.165738	-0.076662	-0.199469	0.943995	-0.272307	-0.0281106	-0.966546	0.660836	0.112308	-0.408366	0.425115	-0.683142	-0.528417	0 0 0	?
	contig2000Sep131300_2912	AN9450.2	gi|38110200|gb|EAA55958.1| hypothetical protein MG01609.4 [Magnaporthe grisea 70-15] (Evalue:0.00000004)	(Evalue:0.00000004)	0.000989723	0.767576	0.434186	0.0802332	-0.415564	-0.311286	-0.553239	-0.240806	-0.543212	-1.21244	-0.222358	0.26359	-0.361313	-0.10171	-0.0572962	-0.549309	0 0 0	?
	contig2000Sep131300_2921	No AN_pep found	unknown	unknown	-0.128007	0.377076	-0.935527	0.219962	0.176801	0.126243	0.282136	0.098246	0.220145	-0.000121916	-0.213226	-0.877243	-0.361083	-0.729846	-0.913367	-0.920286	0 0 0	?
	contig2000Sep131300_2925	No AN_pep found	unknown	unknown	-0.0498977	-0.29186	-0.25277	0.217188	0.74953	-0.209076	0.319881	-0.231547	0.101906	0.847535	-0.84959	-0.635067	-0.278224	-0.442374	-0.404546	-0.415108	0 0 0	?
	contig2000Sep131300_293	No AN_pep found	unknown	unknown	0.106287	0.0851095	0.983611	1.01555	0.606796	-0.485515	0.514099	0.503957	0.433728	0.632216	0.078737	-0.371379	0.165228	-0.0861026	0.0344527	0.336477	0 0 0	?
	contig2000Sep131300_2931	No AN_pep found	unknown	unknown	-0.0243514	-0.145181	0.520633	-1.08565	-0.233923	0.4675	-0.0241791	0.636452	-0.69548	0.764741	0.721112	-0.434617	-0.021132	-0.663205	-0.783243	-0.861871	0 0 0	?
	contig2000Sep131300_2952	AN6071.2	gi|6323922|ref|NP_013993.1| Overexpression Rescues sro7/sop1 in NaCl. Encodes a membrane; (Evalue:0)Membrane protein of unknown function; overexpression suppresses NaCl sensitivity of sro7 mutant; Rsn1p [Saccharomyces cerevisiae]	(Evalue:0)	0.163301	0.0573036	-0.371228	-0.74784	0.190965	0.324767	0.75158	0.582646	-0.421063	-0.778163	0.510292	0.559686	0.575135	0.560826	0.811354	0.683725	0 0 0	?
	contig2000Sep131300_3023	No AN_pep found	unknown	unknown	-0.337085	-0.25977	-0.273898	0.0883109	0.354715	0.0708012	0.611037	-0.0840155	-0.442839	0.470563	-1.16082	-0.511249	-0.517199	-0.74734	-0.232269	-0.728298	0 0 0	?
	contig2000Sep131300_3025	AN4677.2	unknown	unknown	-0.493125	-0.363459	0.0650358	0.164339	0.3446	-0.340216		0.279903	-0.287727	-0.325159	-0.629081		-0.374898	-0.287648	-0.027093	-0.19734	0 0 0	?
	contig2000Sep131300_3039	No AN_pep found	unknown	unknown	-0.106968	-0.567317	-0.228009	0.0572079	0.189155	-0.42329	-0.588966	-0.414004	0.120011	1.63215	-0.171116	0.0013663	0.554334	-0.0725524	0.42639	-0.414905	0 0 0	?
	contig2000Sep131300_3041	AN1368.2	gi|38109669|gb|EAA55505.1| hypothetical protein MG09312.4 [Magnaporthe grisea 70-15] (Evalue:0.0000000000003)	(Evalue:0.0000000000003)	-0.0532398	-0.413757	-0.288333	-0.0085825	2.47097	0.0619085		0.290914	0.429762	0.524873	0.0723564		0.0978166		0.158528	0.435964	0 0 0	?
	contig2000Sep131300_3046	No AN_pep found	unknown	unknown	0.0126272	-0.111135	0.173646	0.257788	0.184773	-0.236991		0.452065	-0.0605917	0.114697	0.265729	-0.979419	-0.0371427	-0.557705	-0.928855	-0.462889	0 0 0	?
	contig2000Sep131300_3054	No AN_pep found	unknown	unknown	-0.23698	-0.529637	0.00404	0.958569	-0.74034	-0.547146	-0.824697	0.315427	0.500774	-0.359003	-0.0031959	-0.0457553	0.386611	0.898343	0.82806	0.314053	0 0 0	?
	contig2000Sep131300_3058	AN6600.2	gi|19114051|ref|NP_593139.1| inner centromere protein mis6 [Schizosaccharomyces pombe]; (Evalue:2E-37)	(Evalue:2E-37)	-0.444482	-0.596938	0.193841	0.617351	-0.17527	-0.704369		0.429789	0.492616	0.0997922	0.220957	0.292015	0.455896	0.155715	-0.105395	0.323203	0 0 0	?
	contig2000Sep131300_3101	No AN_pep found	unknown	unknown	0.268591	-0.188219	-0.253095	0.983113	0.177658	-0.0218121		-0.239916	-0.392314		0.165337		0.0987246	0.305073	0.724163	0.431634	0 0 0	?
	contig2000Sep131300_3120	No AN_pep found	unknown	unknown	-0.0160763	0.107525	0.0351043	0.198306	0.215339	-0.17328	-0.972876	-0.0363344	0.158967	3.23324	0.187911	-0.294547	-0.703531	-0.0716199	-0.447261	-0.744704	0 0 0	?
	contig2000Sep131300_3138	AN2496.2	gi|6323868|ref|NP_013939.1| PHO _E_ighty _F_ive _R_equiring; Efr3p [Saccharomyces cerevisiae]; (Evalue:0.000000000000003)	(Evalue:0.000000000000003)	0.0934812	-0.0141578	-0.500368	0.79493	0.647614	0.059917		-0.195048	0.264724		0.425		-0.527015		-0.622086	-0.519693	0 0 0	?
	contig2000Sep131300_3149	AN7227.2	gi|38104732|gb|EAA51257.1| hypothetical protein MG08779.4 [Magnaporthe grisea 70-15]; (Evalue:e-131)	(Evalue:e-131)	-0.365864	-0.313997	0.350022	-0.309312	0.306286	0.0286217	-0.091612	0.0027046	-0.390843	-0.227021	0.778809	-0.63074	-0.111425	-0.0173531	0.211047	-0.219341	0 0 0	?
	contig2000Sep131300_3170	AN7293.2	gi|31206613|ref|XP_312273.1| ENSANGP00000021082 [Anopheles gambiae]; (Evalue:1E-22)	(Evalue:1E-22)	0.305645	0.15566	0.602948			0.601748		-0.824995			-0.108185	-0.830873	-0.238205		-0.790817	0.616706	0 0 0	?
	contig2000Sep131300_3181	No AN_pep found	unknown	unknown	-0.116264	0.156062	0.591442	0.457356	0.497676	0.13791		-0.503496	-0.32489	0.604433	-0.0202029	0.391835	0.704098	0.220134	0.176175	-0.0892068	0 0 0	?
	contig2000Sep131300_3203	No AN_pep found	unknown	unknown	0.0591554	-0.619744	0.345717	0.845825		-0.244175	-0.363932	-0.0391028	1.31779		-0.0798545	-0.228709	0.378883			0.0385578	0 0 0	?
	contig2000Sep131300_3214	No AN_pep found	hypothetical protein Arabidopsis thaliana	unknown	-0.0636339	0.151892	0.481445	0.683819	0.881453	-0.202139	0.244774	0.0105297	0.480217	0.336768	0.122775	0.404631	0.633359	0.105808	0.294573	0.692117	0 0 0	?
	contig2000Sep131300_3218	AN3754.2	gi|27371182|gb|AAH41628.1| KIAA1010 protein [Homo sapiens] (Evalue:4E-32)	(Evalue:4E-32)	0.311182	0.0088065	0.305295	-0.986699	2.21249	0.145113	0.434783	-0.0745817	-0.123654	-1.20039	0.143189		-0.148832	0.432258	0.0724087	-0.390391	0 0 0	?
	contig2000Sep131300_3263	AN3438.2	gi|15233734|ref|NP_195533.1| guanine nucleotide exchange protein family [Arabidopsis thaliana]; (Evalue:e-164)	(Evalue:e-164)	0.363143	0.220489	-0.196796	0.320196	0.0504601	0.262391	0.496733	-0.150371	0.271924	0.431249	-0.206847	-0.151978	-0.615974	-0.145354	-0.0826121	-0.432182	0 0 0	?
	contig2000Sep131300_3304	AN7182.2	gi|6321190|ref|NP_011267.1| Bad Response to Refrigeration Brr6p [Saccharomyces cerevisiae] (Evalue:0.0000000000002), mRNA-nucleus export	(Evalue:0.0000000000002)	-0.0691644	-0.267402	-0.326696	-0.364985	-0.277248	-0.372584	-0.108401	-0.571608	-1.29636	-1.07991	-1.32035	-0.180328	0.0440546		0.102173	0.247397	0 0 0	?
	contig2000Sep131300_3310	No AN_pep found	unknown	unknown	-0.306581	-0.418258	0.431335	0.079284	-0.121085	0.0117079	-0.46635	0.165514	-0.240979	0.210344	0.19131	0.0217819	-0.004211	-0.554505	-0.300671	-0.0200204	0 0 0	?
	contig2000Sep131300_3340	AN2939.2	gi|1762146|gb|AAB70096.1| Mrs7p [Saccharomyces cerevisiae] (Evalue:e-170)	(Evalue:e-170)	0.0332047	-0.208458	-0.560143	0.238331	0.222926	0.562827		0.0812242	0.22509	-1.45642	-0.175553	0.17419	0.412183	0.108768	0.736196	0.776569	0 0 0	?
	contig2000Sep131300_3361	AN8179.2	gi|19075477|ref|NP_587977.1| hypothetical DNAJ domain protein [Schizosaccharomyces pombe]; (Evalue:2E-26)	(Evalue:2E-26)	-0.183614	-0.25085	0.506888	0.0730953	0.0610484	-0.400318	-0.0376403	-0.155717	0.300805	-0.184607	-0.487481	-0.558325	-0.243842	-0.168975	-0.276749	-0.167726	0 0 0	?
	contig2000Sep131300_3391	No AN_pep found	unknown	unknown	-0.562696	-0.313384		0.551753		-0.182788		-0.0270086	-0.165812		0.136832	0.137967	0.386922		-0.0318455	-0.0135418	0 0 0	?
	contig2000Sep131300_3425	AN4273.2	gi|32421153|ref|XP_331020.1| predicted protein [Neurospora crassa]; (Evalue:e-127)	(Evalue:e-127)	-0.129652	-0.0902204	-0.444011	0.10719	0.0475756	-0.0755944	-0.558993	-0.556101	0.0989144	-0.544758	-0.372788	0.576024	0.272721	0.445198	0.752248	-0.322733	0 0 0	?
	contig2000Sep131300_3439	AN6914.2	gi|16944630|emb|CAC28676.2| related to calmodulin [Neurospora crassa]; (Evalue:1E-28)	(Evalue:1E-28)	-0.148769	-0.126786	0.834565	-0.202638	0.0804886	0.0060296		0.27807	0.0245237		-0.383965		0.0671939		-0.892389	-0.0701787	0 0 0	?
	contig2000Sep131300_3441	AN0071.2	gi|40882147|emb|CAF05974.1| putative protein [Neurospora crassa]; (Evalue:9E-54)	(Evalue:9E-54)	-0.272748	-0.518686	0.685434	0.161653	0.30639	-0.209084	-0.375261	0.463554	0.110453	0.289141	0.207112	-0.650986	-0.283734	0.733891	0.434809	0.0919238	0 0 0	?
	contig2000Sep131300_3446	AN6003.2	gi|38567202|emb|CAE76495.1| hypothetical protein [Neurospora crassa] (Evalue:0.0000000000000001)	(Evalue:0.0000000000000001)	0.0662231	0.16815	-0.362724	-0.482816	0.0791875	0.520034		-0.378658	1.24009	-0.0059718	-0.443503	0.849973	-0.72164	-0.912517	-0.461131	-0.757949	0 0 0	?
	contig2000Sep131300_3448	AN5103.2	gi|38109270|gb|EAA55164.1| hypothetical protein MG06821.4 [Magnaporthe grisea 70-15] (Evalue:1E-75)	(Evalue:1E-75)	-0.0414321	-0.285676	-0.475118	1.70234	1.16078	0.172853		0.161609	0.452998	0.986063	0.545794		-0.243995		0.425857	-0.122624	0 0 0	?
	contig2000Sep131300_345	No AN_pep found	unknown	unknown	-0.1457	-0.252484	-0.482322	-0.510547	0.483674	-0.616394	0.810533	-0.29543	-0.532877	-2.41425	0.31794	0.209652	-0.0672457	-0.393651	-0.498657	0.519519	0 0 0	?
	contig2000Sep131300_3470	No AN_pep found	unknown	unknown	-0.0273694	-0.182591	-0.187516	-0.0163578	-1.07853	-0.226006		-0.914417	0.120372	-0.697076	0.15475		-0.281358		0.0722129	0.0620755	0 0 0	?
	contig2000Sep131300_3490	AN4780.2	gi|32408577|ref|XP_324770.1| hypothetical protein [Neurospora crassa] (Evalue:3E-50)	(Evalue:3E-50)	-0.163387	-0.263662	0.256154		-0.0765248	-0.371818	-0.761992	-0.368274	1.05661		-1.07152	-0.465383	0.122337			-0.52142	0 0 0	?
	contig2000Sep131300_3514	AN5572.2	gi|32418040|ref|XP_329498.1| predicted protein [Neurospora crassa]; (Evalue:5E-29)	(Evalue:5E-29)	0.344553	-0.202781	0.480258	-0.815787	-0.445544	-0.0875554		0.311013	-0.128952	0.0341346	-0.097113		0.586068		0.45735	0.409631	0 0 0	?
	contig2000Sep131300_3524	AN8360.2	ref|ZP_00110199.1| COG0778: Nitroreductase [Nostoc punctiforme]; (Evalue: 2E-39)	(Evalue: 2E-39)	-0.0188501	-0.079977	-0.2169	-0.20933	-0.437491	-0.210292	0.832208	-0.537029	-0.548891	0.0421699	-0.0384284	0.440967	0.0577865	0.141254	-0.687698	-0.822606	0 0 0	?
	contig2000Sep131300_3534	AN8289.2	gi|38106967|gb|EAA53202.1| hypothetical protein MG07479.4 [Magnaporthe grisea 70-15]; (Evalue:4E-30)	(Evalue:4E-30)	-0.189767	-0.26202	-0.134473	-0.632886	0.617361	-0.467105	0.150509	0.0964523	-0.436269	-0.587558	-0.89846	0.222115	0.241312	0.618244	0.756421	0.177668	0 0 0	?
	contig2000Sep131300_3543	AN1921.2	gi|6324425|ref|NP_014494.1| May promote peroxisomal proliferation by participating in; (Evalue:3E-20)	(Evalue:3E-20)	-0.130005	-0.36987	0.939764	0.594931	0.621898	-0.295011	-0.652392	0.195639	0.383586	0.13474	0.0308714	-0.971682	-0.537866	-0.611482	-0.478779	-0.189074	0 0 0	?
	contig2000Sep131300_3546	AN1603.2	unknown	unknown	-0.150518	-0.0400264	0.547927	0.226249	-0.443951	-0.0417284		0.140544		7.05706	-0.400348	-0.51257	0.160323		-0.75346	0.26352	0 0 0	?
	contig2000Sep131300_3547	AN1097.2	gi|28894129|gb|AAO49001.1| polo-like kinase [Emericella nidulans]; (Evalue:1E-24)	(Evalue:1E-24)	0.289627	0.0036869	-0.107378	0.16025	-0.132444	-0.0887343		-0.046546	-0.107773		-0.264293		0.883371	0.600798	-0.194552	-0.451761	0 0 0	?
	contig2000Sep131300_3548	No AN_pep found	, complete genomeLength = 48502 e: 0.0 [Bacteriophage lambda]	unknown	-0.137044	-0.22199	-0.520394	-0.234718	0.547629	-0.140418	-0.564896	-0.262988	-0.233833	1.27677	0.512414	-0.423411	0.37862	-0.462067	0.329514	0.2363	0 0 0	?
	contig2000Sep131300_3551	No AN_pep found	unknown	unknown	0.426339	0.190022	0.0253959	0.640126	0.448006	-0.126797	-0.168449	0.0221123	0.231413	0.357105	0.171325	0.833661	0.51157	0.38648	-0.143338	-0.0032091	0 0 0	?
	contig2000Sep131300_3554	AN6605.2	gi|22531012|gb|AAM97010.1| putative protein [Arabidopsis thaliana] (Evalue:3E-32)	(Evalue:3E-32)	-0.127247	0.151065	0.610123	0.330643	-0.588334	0.313742	0.151549	0.987092	0.22539	-1.26371	-0.462011	0.41983	-0.188713	0.0852188	0.540496	0.88374	0 0 0	?
	contig2000Sep131300_3558	No AN_pep found	unknown	unknown	-0.241713	-0.0356724	0.809093	1.20335	0.278604	-0.256464	-0.0018166	0.499442	0.320037		-0.113804	0.0772908	0.166325		0.246285	0.762031	0 0 0	?
	contig2000Sep131300_3574	No AN_pep found	unknown	unknown	-0.0913926	-0.415588	-0.584864	-0.182141	0.648625	-0.044882	0.236907	-0.883712	-0.0275238	0.155958	0.112386	-0.734388	-0.534434	-0.739385	-0.874007	-0.644574	0 0 0	?
	contig2000Sep131300_3579	AN5340.2	gi|6320974|ref|NP_011053.1| Lethal with conditional pap1 allele Lcp5p [Saccharomyces cerevisiae] (Evalue:0.0000000000004), small nucleolar ribonucleoprotein complex, 35S primary transcript processing 35S primary transcript processing	(Evalue:0.0000000000004)	0.0933581	0.681796	-0.127353	0.523783	-1.16746	0.139503		-0.21797	-0.77705		-0.201518		0.177371		0.774746	0.732882	0 0 0	?
	contig2000Sep131300_3587	AN1450.2	gi|28828097|gb|AAO50780.1| hypothetical protein [Dictyostelium discoideum] (Evalue:2E-28)	(Evalue:2E-28)	0.182674	-0.183048	0.384713	0.881928	1.71076	-0.110598	0.203499	0.275673	0.0872265		0.885925	-0.183495	0.246548	-0.583083	-0.624669	-0.245591	0 0 0	?
	contig2000Sep131300_3588	No AN_pep found	unknown	unknown	-0.470282	-0.849718	0.145747	0.291835	-0.669119	-0.0029685	-0.0116289	0.368973	0.0382722	0.742051	-0.0804356	0.330941	0.354322	0.19188	0.300087	0.167965	0 0 0	?
	contig2000Sep131300_3623	AN8076.2	gi|1204195|emb|CAA93545.1| SPAC2E12.01 [Schizosaccharomyces pombe]; (Evalue:0.00000000008)	(Evalue:0.00000000008)	-0.379089	-0.0276757	0.199763	0.733646	-0.150474	-0.554414		0.642377	-0.19182	-0.242127	0.016781		-0.0393013	0.935075	0.566536	0.30201	0 0 0	?
	contig2000Sep131300_3656	AN5993.2	gi|23336894|gb|AAN28164.1| yeast phase specific protein [Ajellomyces capsulatus]; (Evalue:1E-33)	(Evalue:1E-33)	-0.138072	-0.302251	0.367119	0.199296	0.396161	0.323998	0.0379467	-0.317552	0.321048	0.112571	0.33651	0.579434	0.225691		0.243408	0.696504	0 0 0	?
	contig2000Sep131300_3657	AN5993.2	gi|23336894|gb|AAN28164.1| yeast phase specific protein [Ajellomyces capsulatus]; (Evalue:1E-33)	(Evalue:1E-33)	0.0247987	0.021678	0.406595	0.167524	0.34301	-0.0564178	0.773028	0.742587	-0.927176	0.384426	0.316838	-0.115276	-0.264811	-0.208031	-0.513962	-0.490454	0 0 0	?
	contig2000Sep131300_3661	AN4839.2	gi|2136504|pir||I47141 gastric mucin (clone PGM-2A) - pig (fragment) [Sus scrofa domestica] (Evalue:0.000003)	(Evalue:0.000003)	-0.591767	0.577385	0.370461	-0.503612		-0.149088		-0.0604748	-2.63418		0.61362	0.782677	-0.332338			-0.442709	0 0 0	?
	contig2000Sep131300_3664	AN6114.2	gi|19113889|ref|NP_592977.1| DNA polymerase X family [Schizosaccharomyces pombe]; (Evalue:2E-35)	(Evalue:2E-35)	-0.1767	-0.127505	-0.552917	0.416918	0.365679	-0.0459182	0.0367356	-0.260367	-0.219462		0.0431993	-0.207063	-0.146434	-0.288874		-0.244076	0 0 0	?
	contig2000Sep131300_3678	AN1845.2	gi|6319989|ref|NP_010069.1| Protein required for appearance of amino acid permeases on the cell; (Evalue:2E-39)	(Evalue:2E-39)	0.0982727	0.461618	0.211871	0.709093	0.662973	-0.309058	0.374795	-0.0046974	-0.272725	0.287403	0.81432	-0.068145	-0.702264		-0.495881	-0.0508207	0 0 0	?
	contig2000Sep131300_3687	AN8664.2	gi|18403820|ref|NP_566732.1| expressed protein [Arabidopsis thaliana]; (Evalue:0.00000000000004)	(Evalue:0.00000000000004)	-0.0386704	-0.419515	-0.0930072	-0.59687	0.721952	-0.141821	-0.383875	-0.762185	-0.182852	-0.803513	0.0595756	0.311965	-0.20928	0.483345	0.539167	0.433105	0 0 0	?
	contig2000Sep131300_3702	AN6091.2	gi|38107196|gb|EAA53404.1| hypothetical protein MG07681.4 [Magnaporthe grisea 70-15]; (Evalue:1E-23)	(Evalue:1E-23)	-0.0456802	0.185926	0.20599	-0.216113		-0.415306		-0.000872547	-0.703573	-0.241244	-0.265299	0.51745	0.757428		0.502213	0.264344	0 0 0	?
	contig2000Sep131300_3704	AN6282.2	gi|18375989|emb|CAD21215.1| related to hormone-sensitive lipase [Neurospora crassa]; (Evalue:e-162)	(Evalue:e-162)	-0.030577	-0.179446	-0.0598848	-0.626585	0.454884	0.0989213		-0.253325	-0.365971	-0.896791	-0.0607576	-0.699853	0.166231	0.334412	0.69005	-0.592635	0 0 0	?
	contig2000Sep131300_3720	AN3463.2	gi|27694844|gb|AAH44037.1| Cg8286-prov protein [Xenopus laevis]; (Evalue:3E-58)	(Evalue:3E-58)	0.0103356	0.0421383	-0.695082	0.116481	-0.33773	0.0263274		0.114601	-0.118408		0.987411	-0.254081	0.223062		0.0888528	-0.223215	0 0 0	?
	contig2000Sep131300_3738	AN8270.2	gi|38110686|gb|EAA56370.1| hypothetical protein MG06341.4 [Magnaporthe grisea 70-15]; (Evalue:7E-68)	(Evalue:7E-68)	-0.0515683	0.265132	0.0246531	-0.827604	-0.508941	-0.0779964	-0.852994	-0.159249	0.118889		-0.246444	0.782601	0.629185	0.77409	-0.272294	0.22342	0 0 0	?
	contig2000Sep131300_3754	AN9308.2	gi|38103227|gb|EAA49953.1| hypothetical protein MG10117.4 [Magnaporthe grisea 70-15]; (Evalue:2E-60)	(Evalue:2E-60)	0.174012	-0.190899	0.792602	-0.428189	-0.167107	-0.950046		-0.0846171	0.0171342		-0.12902		0.66606		0.549324	-0.0594385	0 0 0	?
	contig2000Sep131300_3766	AN6050.2	gi|38112110|gb|EAA57576.1| predicted protein [Magnaporthe grisea 70-15]; (Evalue:0.0000000000000002)	(Evalue:0.0000000000000002)	0.0631579	-0.474376	-0.951314	0.825892	0.150085	0.326472		-0.467304	-0.710626	0.285778	0.104029		0.267526	-0.303472	0.883931	0.708121	0 0 0	?
	contig2000Sep131300_3868	AN6611.2	gi|34859791|ref|XP_342312.1| similar to RIKEN cDNA 6330569M22 [Rattus norvegicus] (Evalue:4E-32)	(Evalue:4E-32)	-0.165552	-0.154379		0.0066235	0.0935873	0.603544		-0.0714228	-0.910411	3.05931	0.680871	0.946839	0.756625	-0.191621	0.0927589	-0.0906427	0 0 0	?
	contig2000Sep131300_3883	AN7951.2	gi|4027860|gb|AAC96024.1| TamA [Aspergillus nidulans]; (Evalue:1E-25)	(Evalue:1E-25)	-0.0998864	-0.275071	0.881436		-0.636953	-0.823131		0.655326	0.582139	0.820737	-0.446381	-0.6548	-0.240886		-0.363323		0 0 0	?
	contig2000Sep131300_3894	AN7442.2	gi|38104508|gb|EAA51062.1| hypothetical protein MG04822.4 [Magnaporthe grisea 70-15]; (Evalue:1E-20)	(Evalue:1E-20)	-0.316191	0.215416				0.266199		0.552214			-0.188351		0.390209		-0.346882	0.829148	0 0 0	?
	contig2000Sep131300_3895	AN1609.2	unknown	unknown	-0.0966068	-0.472006	0.0967846	0.234315	0.424747	-0.297385	-0.411169	-0.145205	-0.152978	0.355394	0.231405	0.469971		0.743022	0.444393	0.583831	0 0 0	?
	contig2000Sep131300_39	AN0379.2	unknown	unknown	-0.507363	-0.79174	-0.858704	-0.847931	-0.0743059	0.71989	-0.286947	0.158224	-0.615576	0.702796	-0.407652	-0.610512	-0.311844	0.110044	-0.111805	-0.599063	0 0 0	?
	contig2000Sep131300_392	AN1661.2	gi|34861190|ref|XP_215118.2| similar to heterotrimeric G protein guanine nucleotide exchange; (Evalue:0.000002)	(Evalue:0.000002)	0.0103134	0.0529964	0.427979	0.314525	0.0863198	0.267637		-0.491235	-0.29069	0.202329	-0.17195		-0.767494	-0.435446	-0.0117928	-0.72031	0 0 0	?
	contig2000Sep131300_3996	AN4083.2	gi|20899418|ref|XP_128553.1| RIKEN cDNA 2310063B19 [Mus musculus]; (Evalue:0.0000008)	(Evalue:0.0000008)	-0.0878686	-0.0466629	0.130672	0.123583	0.125437	0.170955	0.182881	0.126093	0.105751	0.99125	0.667654	-0.221405	-0.315716	0.27219	-0.294961	0.624742	0 0 0	?
	contig2000Sep131300_3997	AN4354.2	unknown	unknown	-0.44282	-0.329302	0.258249	-0.204723	-0.161778	-0.516983	-0.0185432	0.106553	-0.328854	-0.129263	0.305324	0.539903	0.749847	0.960935	0.862647	0.605415	0 0 0	?
	contig2000Sep131300_4011	No AN_pep found	unknown	unknown	-0.0042796	0.298276	0.69155	0.263995	0.559855	-0.210286	-0.0483934	0.193031	-0.291731	-1.70322	0.196839	0.301762	0.570375	0.336281	0.557547	0.497859	0 0 0	?
	contig2000Sep131300_4020	No AN_pep found	unknown	unknown	-0.377939	-0.170785	0.515516	0.556764	0.235013	-0.347653	0.140135	0.389717	0.214041	0.755019	0.302034	-0.776547	0.31114	0.19107	-0.0479556	0.367968	0 0 0	?
	contig2000Sep131300_4025	AN7207.2	unknown	unknown	0.0010568	-0.176289	0.333055	0.74564	0.282083	0.124512	0.312869	0.633789	-0.121861	0.449984	0.535454	-0.877575	-0.277896	0.98776	0.296273	0.626186	0 0 0	?
	contig2000Sep131300_4035	No AN_pep found	unknown	unknown	-0.239923	-0.1197	0.730697	0.256659	-0.525156	-0.324309	0.629061	0.637255	1.90985	1.08902	0.0223017	-0.234603	0.476815		-0.292781	0.880565	0 0 0	?
	contig2000Sep131300_4045	No AN_pep found	unknown	unknown	-0.343941	-0.224313	0.591902	0.0249429	0.410028	-0.0180306	-0.27669	0.149107	0.053038	0.678362	0.232051	0.558742	0.469938	0.508247	0.180425	0.589245	0 0 0	?
	contig2000Sep131300_4049	AN9001.2	gi|103873|pir||JX0092 apopolysialoglycoprotein - cherry salmon [Oncorhynchus masou] (Evalue:0.0000000000000003)	(Evalue:0.0000000000000003)	-0.0503866	0.0022533	0.677513	0.556092	1.47509	-0.278834	-0.528069	-0.424286	-0.058306	3.31865	0.369289	-0.11594	-0.0063952	0.142523	0.118147	0.300813	0 0 0	?
	contig2000Sep131300_4069	AN3064.2	gi|24649478|ref|NP_651201.1| CG5902-PA [Drosophila melanogaster] (Evalue:1E-27)	(Evalue:1E-27)	-0.107909	0.118769	0.359307	0.221011	-0.0659422	-0.625833	-0.427187	0.254875	0.393356	-1.48641	-0.714618	-0.476612	0.712381		0.274771	0.173254	0 0 0	?
	contig2000Sep131300_4070	AN3064.2	gi|24649478|ref|NP_651201.1| CG5902-PA [Drosophila melanogaster] (Evalue:1E-27)	(Evalue:1E-27)	-0.06734	0.267914	0.622294	-0.0171503	-0.655816	-0.147724		-0.343472	-0.529816	-1.04143	0.0148559	0.0123533	-0.249199	-0.319259	-0.0958992	-0.503693	0 0 0	?
	contig2000Sep131300_4073	No AN_pep found	unknown	unknown	0.366727	0.624283	0.132991	-0.64774	0.455077	0.384441	0.436163	-0.541732	0.246952	-1.67996	0.431365	-0.798879	-0.732451	-0.119519	-0.03116	0.445354	0 0 0	?
	contig2000Sep131300_4103	No AN_pep found	unknown	unknown	0.430508	0.903778	-0.488531	0.197037		0.643845		0.367916	0.034907		0.131212		0.0446025		0.0119162	-0.273783	0 0 0	?
	contig2000Sep131300_4112	No AN_pep found	unknown	unknown	-0.003746	-0.0817981	0.6036	-0.0634135		0.614214		0.194798	-0.111799	0.173429	0.0621624	-0.743388	-0.443217		-0.044964	0.609577	0 0 0	?
	contig2000Sep131300_4122	AN8323.2	gi|38099288|gb|EAA46650.1| hypothetical protein MG08993.4 [Magnaporthe grisea 70-15] (Evalue:4E-66)	(Evalue:4E-66)	0.107448	0.644307	0.22305	0.0814587	0.349301	-0.0348736		0.693645	-0.11112	2.16595	0.607482	-0.866294	0.214966	0.443423	-0.0011187	0.939077	0 0 0	?
	contig2000Sep131300_4126	AN5882.2	unknown	unknown	0.23438	0.106284	-0.091122	-0.0097688	0.822238	0.317543	-0.0765274	0.0630315	0.236455	0.246624	0.242548	-0.81453	-0.619795	-0.234077	0.156732	0.282436	0 0 0	?
	contig2000Sep131300_4142	AN0850.2	gi|30425298|ref|NP_780737.1| RIKEN cDNA E330009J07 gene [Mus musculus] (Evalue:4E-84)	(Evalue:4E-84)	-0.415032	-0.368224	0.342393	0.795821	-0.739631	-0.476612		0.119936	0.0563396		-1.08564	-0.858887	-0.0181212		-0.138052	-0.250743	0 0 0	?
	contig2000Sep131300_415	AN7583.2	gi|13592175|gb|AAK31375.1| ppg3 [Leishmania major]; (Evalue:0.000001)	(Evalue:0.000001)	-0.340164	-0.221918	0.505273	0.621251	-0.44564	-0.452649		0.166918	-0.209304		0.546713		-0.252559		0.348282	0.837314	0 0 0	?
	contig2000Sep131300_4171	No AN_pep found	unknown	unknown	0.146463	0.207741	0.0227083	-0.0031265	0.928075	0.0754346		-0.0750395	-1.01175	-0.851299	-0.169216	-0.165793	-0.671438	0.239075	0.384493	-0.113011	0 0 0	?
	contig2000Sep131300_4178	AN4504.2	gi|32420415|ref|XP_330651.1| predicted protein [Neurospora crassa]; (Evalue:e-104)	(Evalue:e-104)	-0.28401	-0.004701	0.124662	0.423602		-0.179842		-0.199907	-0.289494	-0.20893		0.254856	0.311234		-0.0314192	-0.104662	0 0 0	?
	contig2000Sep131300_4196	No AN_pep found	unknown	unknown	-0.404434	-0.178043	0.835589	0.478305	-0.0627161	-0.375519	-0.177024	-0.0669384	0.174523	-0.0853212	-0.196076	-0.69563	-0.211016	0.173594	0.0219472	-0.0381188	0 0 0	?
	contig2000Sep131300_4214	AN6169.2	gi|19114687|ref|NP_593775.1| hypothetical coiled-coil protein [Schizosaccharomyces pombe] (Evalue:1E-24)	(Evalue:1E-24)	0.00698	-0.148898	-0.078898	0.301765	-2.56745	0.370953		0.0150787	0.0643316		0.552908	0.294111			0.461347	0.377535	0 0 0	?
	contig2000Sep131300_4322	No AN_pep found	unknown	unknown	0.0597481	0.341563	-0.0135476			0.493524	0.830823	0.715053			-1.93317	-0.0957479	-0.0354984		-0.378525		0 0 0	?
	contig2000Sep131300_4334	No AN_pep found	unknown	unknown	-0.222604	0.0616874	0.965974	1.65172	-0.0881646	-0.173023	-0.408442	0.232261	0.545727		-0.33417	-0.0541977	0.793839		0.271166	0.323601	0 0 0	?
	contig2000Sep131300_4341	No AN_pep found	unknown	unknown	0.131452	-0.237073	0.531149	1.30761	-0.0724935	0.0560633	0.757406	0.177564	0.0580563		1.37693	0.137266	0.714612		0.413634	0.316558	0 0 0	?
	contig2000Sep131300_4347	AN3935.2	gi|32418534|ref|XP_329745.1| predicted protein [Neurospora crassa]; (Evalue:3E-21)	(Evalue:3E-21)	-0.233938	-0.242086	0.790863	0.035293	-0.421202	-0.335138		0.762831	0.49612		-0.317258	-0.321147	-0.451867		0.0642228	0.429853	0 0 0	?
	contig2000Sep131300_4356	AN4889.2	gi|34859071|ref|XP_219396.2| similar to RIKEN cDNA 6330575P11 [Rattus norvegicus]; (Evalue:9E-35)	(Evalue:9E-35)	-0.10758	0.354447	0.609869	0.401541	-0.537774	0.468153	0.422464	0.118129	0.0908401	0.476676	0.0359688	0.14569	0.149145	0.922855	0.252083	0.306715	0 0 0	?
	contig2000Sep131300_4365	No AN_pep found	unknown	unknown	-0.451284	0.116188	0.988683	0.530356		-0.780919		-0.273456	-0.719693	1.59046	0.235359		0.192373		0.323358	0.806102	0 0 0	?
	contig2000Sep131300_4369	AN1423.2	gi|11358901|pir||T47415 transporter-like protein [Arabidopsis thaliana] (Evalue:9E-32)	(Evalue:9E-32)	-0.0678786	-0.205064	0.176495	1.06264	0.395684	0.0828127	0.732626	-0.0626224	-0.113389	0.132076	-0.20393	-0.610182	0.978166	-0.302321	-0.418025	-0.217738	0 0 0	?
	contig2000Sep131300_4376	AN1660.2	gi|21542222|sp|Q96UP3|RIF1_SCHPO Telomere length regulator protein rif1; (Evalue:4E-33)	(Evalue:4E-33)	0.260855	-0.332184	-0.276975	-0.131642	0.0522733	0.0447083		-0.221105	-0.138427	0.310283	-0.352516	0.268954	-0.0471094	-0.810157	-0.996008	-0.193681	0 0 0	?
	contig2000Sep131300_4407	AN6185.2	gi|38105824|gb|EAA52204.1| hypothetical protein MG04896.4 [Magnaporthe grisea 70-15]; (Evalue:4E-37)	(Evalue:4E-37)	-0.138142	-0.1259	0.553087	0.885656	0.348449	-0.524389	-0.631648	0.473113	-0.0629078	0.354319	0.113914	0.599546	-0.386481	0.364263	0.273357	0.30591	0 0 0	?
	contig2000Sep131300_4437	AN4622.2	unknown	unknown	-0.0250545	-0.188509	-0.588366	0.822368	0.552504	0.0873651	-0.131844	0.146712	-0.021145	1.16669	0.151626	-0.0011219	-0.594598		-0.322153	0.0927211	0 0 0	?
	contig2000Sep131300_4438	AN7517.2	gi|38106949|gb|EAA53187.1| hypothetical protein MG07464.4 [Magnaporthe grisea 70-15]; (Evalue:4E-68)	(Evalue:4E-68)	-0.0531294	0.486946		-0.863825	-0.0734246	0.509707		0.487687	-0.182645	-0.666401	0.0205004	-0.0615985	0.468699	0.103662	0.242815	0.362697	0 0 0	?
	contig2000Sep131300_4468	No AN_pep found	unknown	unknown	0.188603	0.646424	0.393557	0.315412	0.161574	-0.207131		0.19388	-0.0875256	1.40546	0.583224		0.554087		0.577197	0.965461	0 0 0	?
	contig2000Sep131300_4475	AN8762.2	gi|17507537|ref|NP_491234.1| light induced protein like (15.1 kD) (1E395) [Caenorhabditis elegans] (Evalue:8E-20)	(Evalue:8E-20)	-0.16107	-0.563027	-0.947329	-0.0563728	-0.313763	0.0017214	-0.254736	-0.705785	-0.450612	-0.250262	-1.17157	0.106695	0.343569		0.823775	0.360988	0 0 0	?
	contig2000Sep131300_4520	No AN_pep found	unknown	unknown	-0.286518	-0.0472341	-0.205911	0.0399539	0.0628156	-0.0305464		-0.0384018	-1.39787	0.37482	1.33185		0.396573		0.0404358	-0.146547	0 0 0	?
	contig2000Sep131300_4540	AN3664.2	unknown	unknown	0.0616606	0.184314	0.887888	0.402001	-0.0542696	-0.0092761	0.607253	-0.124288	0.237012	0.58204	-0.0570366	-0.493314	-0.797414	-0.978741	-0.26293	-0.6253	0 0 0	?
	contig2000Sep131300_4542	AN4539.2	gi|21312137|ref|NP_081151.1| small ubiquitinated apoptotic protein [Mus musculus] (Evalue:8E-27)	(Evalue:8E-27)	-0.0824629	-0.688412	-0.820865	-1.03217	0.452816	0.853329	0.273063	-0.712511	-0.26835	-0.409613	0.458279	-0.533345	-0.787179	-0.373384	0.508269	0.295224	0 0 0	?
	contig2000Sep131300_4554	AN5446.2	gi|13592175|gb|AAK31375.1| ppg3 [Leishmania major]; (Evalue:0.000001)	(Evalue:0.000001)	-0.28706	0.0932783	0.348336	-0.223271	0.287975	-0.130385		0.57933	-0.038508	0.252352	0.351841		0.404841	-0.772117	0.636949	0.335048	0 0 0	?
	contig2000Sep131300_4564	AN4914.2	gi|31194671|ref|XP_306283.1| ENSANGP00000002466 [Anopheles gambiae] (Evalue:4E-38)	(Evalue:4E-38)	-0.034211	-0.156693	0.786327	0.565181	-0.312989	0.196874	-0.31339	0.200931	0.218501	1.26257	0.929166		-0.489545	-0.573967	-0.658991	-0.466046	0 0 0	?
	contig2000Sep131300_477	No AN_pep found	unknown	unknown	-0.0149542	-0.315222	-0.0051794	-0.897873	0.64156	-0.278617	-0.022864	0.131558	-0.129929	-0.297557	0.574055	-0.200098	-0.329454	-0.126127	0.64561	0.0903678	0 0 0	?
	contig2000Sep131300_491	AN2001.2	gi|38109825|gb|EAA55634.1| hypothetical protein MG01285.4 [Magnaporthe grisea 70-15]; (Evalue:e-180)	(Evalue:e-180)	0.123901	-0.188762	0.181638	0.520444		0.309014		0.884955	-0.49867	0.0275992	0.598979		0.266804		0.849024	0.367569	0 0 0	?
	contig2000Sep131300_515	AN5221.2	gi|6321345|ref|NP_011422.1| Spindle Pole Component of molecular weight 105kDa Spc105p [Saccharomyces cerevisiae] (Evalue:0.000000000002)	(Evalue:0.000000000002)	-0.128177	0.466729	0.340927	-0.130806	0.269775	0.798165		0.608086	-0.143519	-1.10231	-0.117176		0.593258	0.764952	0.793672	0.895495	0 0 0	?
	contig2000Sep131300_545	AN8156.2	gi|38103019|gb|EAA49781.1| hypothetical protein MG09772.4 [Magnaporthe grisea 70-15] (Evalue:0.000008)	(Evalue:0.000008)	-0.171332	0.165273	-0.148479	-0.0410566	-0.068887	-0.597226	-0.940519	-0.08137	-1.39027	0.623053	-0.340061	0.820172	0.792977	0.34677	0.754145	-0.0222107	0 0 0	?
	contig2000Sep131300_551	AN3457.2	gi|32405908|ref|XP_323567.1| predicted protein [Neurospora crassa]; (Evalue:1E-44)	(Evalue:1E-44)	-0.42908	-0.272119	-0.263021	0.535307	0.0795539	-0.54438	0.568206	0.596705	-0.241244		0.919113	0.0550478	0.443786		-0.176237	0.760455	0 0 0	?
	contig2000Sep131300_584	AN9378.2	gi|30682984|ref|NP_196567.2| short-chain dehydrogenase/reductase family protein [Arabidopsis thaliana] (Evalue:4E-27)	(Evalue:4E-27)	-0.107049	-0.205392	-0.351702	0.10182	1.16797	0.0294306	0.996049	-0.252451	-0.0877904	1.58845	0.559396	-0.647217	-0.993432	-0.571993	-0.888139	-0.992287	0 0 0	?
	contig2000Sep131300_590	No AN_pep found	unknown	unknown	0.130254	0.0981938	0.0547506	-0.705504	1.24548	-0.200588	0.547796	-0.0673395	-0.630148	0.210808	0.363601		-0.048318	-0.317238	0.758337	0.397004	0 0 0	?
	contig2000Sep131300_620	No AN_pep found	unknown	unknown	0.110612	-0.15894	0.761743	1.2106	-0.907547	0.0219806		-0.595847	-1.22941		-0.989079		0.802175		-0.204543	-0.372192	0 0 0	?
	contig2000Sep131300_650	AN4525.2	gi|6321251|ref|NP_011328.1| subunit IV of cytochrome c oxidase Cox4p [Saccharomyces cerevisiae] (Evalue:5E-30)	(Evalue:5E-30)	0.232268	0.120944	0.915927	-1.02166	0.284253	0.13163	0.797218	0.728899	-0.131343	0.164275	0.456218	-0.352287	-0.288581	-0.907168	0.53986	0.388831	0 0 0	?
	contig2000Sep131300_659	AN1086.2	gi|19309400|emb|CAD27299.1| hypothetical protein [Aspergillus fumigatus]; (Evalue:e-135)	(Evalue:e-135)	0.0521518	-0.143986	-0.181399	0.0350002	-0.061757	0.574611		0.225666	-0.205549	-0.18494	0.185046		-0.412652	0.353431	0.416094	0.0395402	0 0 0	?
	contig2000Sep131300_663	AN3968.2	unknown	unknown	-0.163504	-0.555712	-0.0617944	0.386088	-0.362055	-0.527647		-0.673168	-0.212854	0.517331	0.119026		-0.878056	0.38504	-0.128794	0.398403	0 0 0	?
	contig2000Sep131300_666	No AN_pep found	unknown	unknown	0.0934802	-0.568577	-0.820145	0.135562	0.852844	-0.0103956	-0.282865	-0.0518082	0.720186	-0.275425	-0.32222	-0.0854072	-0.105574	-0.799247	0.165516	-0.953797	0 0 0	?
	contig2000Sep131300_679	AN1244.2	gi|31243011|ref|XP_321940.1| ENSANGP00000013925 [Anopheles gambiae] (Evalue:0.0000000002)	(Evalue:0.0000000002)	-0.0623355	0.239727	-0.0774727	0.339202	0.251258	-0.369339	-0.327404	0.585642	0.235451	1.17408	0.277368	0.24031	0.376316	0.29195	0.356559	0.394896	0 0 0	?
	contig2000Sep131300_703	AN9378.2	gi|30682984|ref|NP_196567.2| short-chain dehydrogenase/reductase family protein [Arabidopsis thaliana] (Evalue:4E-27)	(Evalue:4E-27)	0.15459	0.246025	-0.456602		-0.723587	-0.442083		-0.857187	1.78187		0.514259		-0.975299		0.971511	-0.442381	0 0 0	?
	contig2000Sep131300_704	No AN_pep found	unknown	unknown	0.270235	-0.0518617	0.550474	-0.0797338		0.430044		0.284842	-0.477152		0.0859648		0.460422		-0.626118	-0.237159	0 0 0	?
	contig2000Sep131300_71	No AN_pep found	unknown	unknown	-0.352094	-0.573896	-0.251358		-0.167629	-0.819258		0.0647808	1.63729		0.103995		0.552304		-0.130387	0.090785	0 0 0	?
	contig2000Sep131300_724	No AN_pep found	unknown	unknown	-0.348492	-0.139482	0.343927	0.179483	-0.0611162	-0.179535	-0.118927	-0.129159	0.0138838	0.156112	-0.143144	0.545606	0.26725	0.134098	0.457427	0.105409	0 0 0	?
	contig2000Sep131300_738	AN7698.2	gi|7688168|emb|CAB89864.1| putative membrane protein [Pichia jadinii]; (Evalue:5E-42)	(Evalue:5E-42)	-0.0035699	-0.0743966	0.414211	0.22425	-0.330713	0.429505	-0.959317	-0.362745	-0.23403	0.691387	-0.29669	-0.0064378	0.523979	0.766698	0.395523	-0.275573	0 0 0	?
	contig2000Sep131300_746	AN3773.2	gi|38106059|gb|EAA52414.1| hypothetical protein MG05106.4 [Magnaporthe grisea 70-15]; (Evalue:0.00000000000000001)	(Evalue:0.00000000000000001)	-0.179949	-0.906009		0.720784		-0.523555		0.462906			-0.306264		-0.347432		-0.932188	0.227919	0 0 0	?
	contig2000Sep131300_762	No AN_pep found	unknown	unknown	0.178357	-0.0198265	-0.453371	0.241049	0.848095	-0.509247		-0.041008	0.321062		-0.0038888	-0.393046	-0.623981		-0.640013	0.409969	0 0 0	?
	contig2000Sep131300_779	AN4089.2	gi|32421853|ref|XP_331370.1| predicted protein [Neurospora crassa]; (Evalue:9E-56)	(Evalue:9E-56)	0.012834	0.0430124	0.327011	0.419586	0.478564	-0.747387		-0.320085	-0.799033		0.0473199		-0.0928862		0.151178	-0.127878	0 0 0	?
	contig2000Sep131300_783	No AN_pep found	unknown	unknown	-0.109753	0.0220651	0.220218	0.0996067	-0.650439	-0.0650593		0.318296	-0.0863643	0.126451	0.187475	-0.538502	-0.313557		0.353132	0.416294	0 0 0	?
	contig2000Sep131300_788	AN3467.2	gi|27802989|emb|CAD60692.1| unnamed protein product [Podospora anserina]; (Evalue:0.0000000000002)	(Evalue:0.0000000000002)	0.0316676	-0.0448913	0.401056	0.0926871	-0.0850731	-0.994644	-0.121402	-0.423137	0.197377	0.505054	0.412464	-0.49088	-0.348899	0.383082	-0.189742	-0.46901	0 0 0	?
	contig2000Sep131300_833	AN0462.2	gi|24665903|ref|NP_648976.2| CG3885-PA [Drosophila melanogaster]; (Evalue:0)	(Evalue:0)	0.0185853	0.346396	0.182398	-0.806316	-0.133594	0.0087552		0.235663	-0.423955	-0.637481	-0.122423	-0.858545	-0.403941	0.187004	0.559187	0.441156	0 0 0	?
	contig2000Sep131300_85	No AN_pep found	unknown	unknown	-0.184582	0.285326	0.365135	0.997319			0.0046407	0.119531	0.16808				0.350634		0.519023	0.290864	0 0 0	?
	contig2000Sep131300_850	AN6603.2	unknown	unknown	0.164924	0.501089	0.976147	-0.743902	-0.694484	0.307741	0.0668211	-0.177009	-0.839325	-1.64749	0.0367629	-0.397346	0.269588	0.863541	0.705035	0.467561	0 0 0	?
	contig2000Sep131300_855	AN6626.2	gi|19114608|ref|NP_593696.1| putative peroxisomal membrane protein [Schizosaccharomyces pombe]; (Evalue:0.00000000002)	(Evalue:0.00000000002)	0.00155	0.237855	0.140292	-0.58709	-0.0968922	0.145536		0.328609	0.249492	0.446551	0.267679	0.40486	0.456903	0.329721	0.459162	0.997753	0 0 0	?
	contig2000Sep131300_88	AN5782.2	gi|31240917|ref|XP_320872.1| ENSANGP00000019158 [Anopheles gambiae]; (Evalue:5E-47)	(Evalue:5E-47)	-0.0512185	-0.0770746	0.351954	-0.0452265	0.182982	0.0526482	-0.043113	0.158208	-0.203587	0.522325	0.508798	0.0634505	-0.216002	0.134579	-0.115252	0.191673	0 0 0	?
	contig2000Sep131300_888	AN4861.2	gi|19114535|ref|NP_593623.1| transcription elongation factor s-ii [Schizosaccharomyces pombe]; (Evalue:8E-33)	(Evalue:8E-33)	-0.195302	0.0534058	0.117112	-0.0485922	0.254727	-0.132938	-0.048847	-0.206883	0.0382635	0.134686	-0.260582	0.413331	0.602879	0.532518	0.316525	0.500838	0 0 0	?
	contig2000Sep131300_907	AN3899.2	gi|38101216|gb|EAA48209.1| hypothetical protein MG10272.4 [Magnaporthe grisea 70-15] (Evalue:0.0000000005)	(Evalue:0.0000000005)	-0.177578	0.0230942	-0.876893	1.01283	-0.12951	-0.193083	0.692245	-0.605046	-0.0605279	0.521541	-0.248097	0.379162	0.289265	0.92922	0.734329	0.502335	0 0 0	?
	contig2000Sep131300_979	AN8330.2	gi|4959947|gb|AAD34554.1| enoyl reductase [Aspergillus terreus] (Evalue:0.00000000000000002)	(Evalue:0.00000000000000002)	0.0312267	-0.236936	-0.862832	-0.173108	1.0624	-0.441896	0.129862	-0.420596	-0.368995	0.000653324	-0.055752	0.272746	0.319478	0.417644	-0.307055	-0.752559	0 0 0	?
	contig2000Sep131300_4026	No AN_pep found	dihydrolipoamide dehydrogenase, mitochondrial precursorEC 1.8.1.4 Schizosaccharomyces pombe	unknown	-0.0550205	0.0316732	-0.61618	0.121393	0.31381	-0.407583	-0.19042	-0.12715	0.0730893	0.171269	0.395182	0.148212	0.045985	0.243512	-0.418218	-0.170254	0 0 0	?
	contig2000Sep131300_1946	No AN_pep found	semialdehyde dehydrogenase Novosphingobiumaromaticivorans	unknown	0.13632	-0.214027	-0.0126113	0.711337	0.782506	0.215727	0.132929	0.0724289	0.504087		-0.0578475	-0.556886	-0.275942	-0.0879095	-0.878798	-0.280907	0 0 0	?
	contig2000Sep131300_38	AN5535.2	gi|28571351|ref|NP_788910.1| CG9213-PA [Drosophila melanogaster] (Evalue:6E-42)	(Evalue:6E-42)	-0.325883	0.590938	0.554299	-1.62821	-1.05487	0.194917		0.461135	-0.902251	-0.887371	-0.445265		-0.0894521	-0.600951	0.142507	-0.49761	0 0 0	?
	contig2000Sep131300_2728	AN1282.2	gi|6324580|ref|NP_014649.1| small glutamine-rich tetratricopeptide repeat containing protein Sgt2p [Saccharomyces cerevisiae] (Evalue:e-105)	(Evalue:e-105)	-0.119562	0.0246802	0.206462	0.235208	-0.0070105	0.704045		-0.206692	0.102137	-2.35273	0.100818	-0.409833	-0.417792	-0.587547	0.340782	-0.236993	0 0 0	?
	contig2000Sep131300_1241	AN0602.2	gi|32409557|ref|XP_325259.1| hypothetical protein [Neurospora crassa]; (Evalue:4E-52)	(Evalue:4E-52)	-0.245252	-0.931905	0.542391	-0.418045	-0.100165	0.15137		-0.384639	-0.0753465	0.323319	0.480459		-0.899931	-0.817295	0.0407718	-0.129581	0 0 0	?
	contig2000Sep131300_1826	No AN_pep found	unknown	unknown	-0.213925	0.267011	1.77023	-1.03749	-0.684631	-0.403557	-0.630148	0.508644	-0.96534	-1.96105	-0.199811	0.652417	0.452579	0.369062	1.19908	1.88058	↑ 0 ↑	?		yes (↓)
	contig2000Sep131300_1054	AN4913.2	gi|32408050|ref|XP_324508.1| hypothetical protein [Neurospora crassa] (Evalue:0)	(Evalue:0)	-0.182004	-0.224185	0.797807	0.258998	-0.157571	0.583282	0.0040184	0.750975	-0.271882	-1.01763	-0.267725	-0.473555	0.993234	-0.28078	0.368295	0.502742	0 0 0	?
	contig2000Sep131300_3347	AN2815.2	gi|805056|emb|CAA60486.1| N3810 [Saccharomyces cerevisiae] (Evalue:0)	(Evalue:0)	-0.19297	-0.167853	0.900757	0.128245	0.0062795	-0.0529242	-0.931161	-0.134008	-0.14867	-1.18766	-0.39487	-0.70637	0.358483		0.579852	0.154446	0 0 0	?
	contig2000Sep131300_953	AN0824.2	gi|24666513|ref|NP_649069.2| CG3902-PA [Drosophila melanogaster]; (Evalue:e-118)	(Evalue:e-118)	0.543704	0.345984	0.140749	0.41299	-0.886229	0.126321		0.378585	0.678245	-0.712742	-0.358919	-0.260505	0.116155	0.382425	-0.349932	0.250764	0 0 0	?
	contig2000Sep131300_4326	AN3459.2	gi|33417134|gb|AAH56069.1| Cn2-prov protein [Xenopus laevis] (Evalue:0)	(Evalue:0)	-0.374291	-0.110904	-0.125262	3.74564	3.0323	0.0121079		-0.349583	-0.156769		-0.0347031		-0.0198353		0.794832	0.957076	0 0 0	?
Signal generation and transduction, DNA transcription, regulation
Signal generation and transduction
	contig2000Sep131300_4231	AN0287.2	gi|19113105|ref|NP_596313.1| putative guanine nucleotide binding protein beta subunit-like [Schizosaccharomyces pombe] (Evalue:4E-49)	(Evalue:4E-49)	-0.508086	0.219579				-0.18777		1.79375			0.12283	-0.567279			0.283839	0.21189	0 ↑ 0	?
	contig2000Sep131300_837	AN0287.2	gi|19113105|ref|NP_596313.1| putative guanine nucleotide binding protein beta subunit-like [Schizosaccharomyces pombe] (Evalue:4E-49)	(Evalue:4E-49)	-0.110262	1.33641	1.46304	-0.326128	-0.869205	0.154701	0.902888	3.19321	2.06618	1.25069	2.51562	0.79235	3.2995	0.106906	0.409185	3.63791	↑ ↑ ↑	GSH/GSSG
	contig2000Sep131300_2565	AN0310.2	gi|19112681|ref|NP_595889.1| WD repeat protein periodic tryptophan protein 1 homolog [Schizosaccharomyces pombe] (Evalue:e-125)	(Evalue:e-125)	0.392085	0.181245	0.536751	-1.01868	0.950681	0.246662	0.673322	1.47052	-0.806489	0.340049	0.218377	-0.108706	0.0452292	0.158387	0.807525	-0.287641	0 ↑ 0	?	yes (↓)
	contig2000Sep131300_2566	AN0310.2	gi|19112681|ref|NP_595889.1| WD repeat protein periodic tryptophan protein 1 homolog [Schizosaccharomyces pombe] (Evalue:e-125)	(Evalue:e-125)	-0.312486	-1.05997	0.301208	-0.428323	0.184255	0.0941384		0.547792	0.292284	-0.111063	-0.473109		-0.0794778	0.447806	0.115572	0.153953	↓ 0 0	?
	contig2000Sep131300_3655	AN0931.2	gi|28189093|dbj|BAC56235.1| putative PBS2 like MAPK kinase [Neurospora crassa] (Evalue:e-139)	(Evalue:e-139)	0.0783794	1.45902	1.41231	0.507657	-0.158655	0.144514	1.248	2.31698	0.573135	1.93693	0.875197	-0.29299	2.02956	0.420774	0.597695	2.70547	↑ ↑ ↑	GSH/GSSG
	contig2000Sep131300_3075	AN1016.2	gi|6466180|gb|AAF12813.1| G protein alpha subunit [Emericella nidulans] (Evalue:0), GanB	(Evalue:0)	-0.674739	-1.27078	-0.609275	-0.980096	1.11603	-0.595784	-0.927508	0.517485	-0.313305	-0.0727236	-0.0584881	-1.15428	-1.63602	-0.0056717	0.790474	-0.778306	↓ 0 ↓	?
	contig2000Sep131300_473	AN1017.2	gi|9664867|gb|AAF97243.1| stress-activated kinase [Emericella nidulans] (Evalue:0)	(Evalue:0)	0.0636497	-0.693247	-1.02378	0.96211	-0.429259	1.71507	-0.0462186	-0.416105	-0.0348039		0.237385	0.853855	0.418955		1.68107	0.958126	↓ ↑ ↑	?
	contig2000Sep131300_3121	AN2066.2	gi|19112217|ref|NP_595425.1| similarity to mammalian signal transducing adaptor [Schizosaccharomyces pombe] (Evalue:1E-76)	(Evalue:1E-76)	-0.0545031	0.372501		-0.419203		0.0520026	-0.711033	0.928611		-1.61777	1.00387	0.904158	0.717992		0.18547	1.04268	0 0 ↑	superoxide		yes (↓ ↑)
	contig2000Sep131300_2191	AN2265.2	gi|19112587|ref|NP_595795.1| serine/threonine-protein kinase yeast ksp1 like [Schizosaccharomyces pombe] (Evalue:e-151)	(Evalue:e-151)	0.167403	-0.14552	0.99456	0.694797	0.721003	0.243059		-0.0707694	-0.0711083		0.795872		0.710863		0.30531	1.51849	0 0 ↑	superoxide
	contig2000Sep131300_802	AN2363.2	gi|39656327|gb|AAR29886.1| putative histidine kinase HHK7p [Cochliobolus heterostrophus] (Evalue:3E-89)	(Evalue:3E-89)	-1.04509	-0.022712	0.78277	0.195604	-0.756296	-2.14005	-0.364354	1.72732	0.872442	-0.722301	0.0687745	-1.11504	-0.520839	-0.626972	0.466136	0.205999	↓ ↓ ↓	GSH/GSSG
	contig2000Sep131300_3015	AN2481.2	gi|19075586|ref|NP_588086.1| hypothetical UPF0028 family protein [Schizosaccharomyces pombe] (Evalue:0)	(Evalue:0)	-0.347154	-0.875167	-1.74619	0.554598	-0.0335177	0.456139	0.808338	0.0279031	-0.592023	0.058368	0.771925	0.85722	-0.743229	0.599199	-0.520761	0.401628	↓ 0 0	?
	contig2000Sep131300_2835	AN2581.2	gi|39656321|gb|AAR29883.1| putative histidine kinase HHK4p [Cochliobolus heterostrophus] (Evalue:e-119)	(Evalue:e-119)	0.750158	0.579301	-0.576213	-0.456464	0.433281	1.21271		0.526765	-0.894034		-0.456282	0.958363	0.552207	-0.442266	1.11121	0.58377	0 ↑ ↑	peroxide
	contig2000Sep131300_1064	AN2740.2	gi|25463410|pir||T52164 nucleotide phosphodiesterase [Candida albicans] (Evalue:e-141)	(Evalue:e-141)	0.107263	-0.83932	-0.142333	0.249724	0.608958	-0.618927	-1.11193	0.0077828	0.873344	0.250409	-0.312328	0.253056	0.476612	1.17214	0.777569	0.141028	0 ↓ ↑	?
	contig2000Sep131300_4578	AN3839.2	gi|19743610|gb|AAL14203.1| putative N-myristoyl transferase [Emericella nidulans] (Evalue:0), swoF	(Evalue:0)	-0.127038	-0.569406	-0.976055	-0.361351	-0.315064	0.973894	0.0151299	-0.910663	-0.954467	-0.432264	0.180884	1.11036	-0.701545	0.74345	0.178889	0.388029	0 0 ↑	superoxide
	contig2000Sep131300_4038	AN4194.2	gi|19112873|ref|NP_596081.1| probable serine threonine-protein kinase [Schizosaccharomyces pombe] (Evalue:3E-92)	(Evalue:3E-92)	-0.111588	-0.421293	0.0085161	-0.0092316	-0.300817	-0.261037	-0.327296	0.620488	-0.0329474	0.359265	0.110446	-0.476248	-0.157262	0.211636	0.298305	-1.26398	0 0 ↓	superoxide
	contig2000Sep131300_3549	AN4259.2	gi|19862867|sp|Q09722|CN7B_SCHPO COP9/signalosome complex subunit 7B [Schizosaccharomyces pombe] (Evalue:3E-64), involved at the nexus between multiple signal inputs and a variety of downstream regulatory cascades controlling specific aspects of cellular differentiation	(Evalue:3E-64)	0.236923	0.468053	1.11902	0.0467811	0.102917	0.332006		0.28246	-0.103151	-0.703581	-0.179858		0.238143	-0.013681	1.42916	0.256403	↑ 0 ↑	?
	contig2000Sep131300_3618	AN4447.2	gi|39656347|gb|AAR29896.1| putative histidine kinase HHK17p [Cochliobolus heterostrophus] (Evalue:e-149)	(Evalue:e-149)	-0.28241	-1.42699	-1.17615	0.196841	0.669324	-0.397875	-1.20115	-0.62752	-0.0272586	-0.164834	-0.0256029	-0.526605	-0.280173	1.05043	-0.219056	-0.923727	↓ ↓ ↑	?
	contig2000Sep131300_3810	AN4479.2	gi|16904238|gb|AAL30826.1| two-component osmosensing histidine kinase BOS1p [Botryotinia fuckeliana] (Evalue:0)	(Evalue:0)	-0.244422	-0.933577	-0.0383511	-0.830442	0.0103945	0.371139		0.819071	-1.18876		0.985295		0.688821	0.421237	0.826937	1.37512	0 0 ↑	superoxide		yes (↓)
	contig2000Sep131300_1404	AN4483.2	gi|19075636|ref|NP_588136.1| serine/threonine-protein kinase. [Schizosaccharomyces pombe] (Evalue:e-129)	(Evalue:e-129)	-0.124714	-0.396157	-2.20662	1.0195		0.250209	1.03381	-1.12342	1.99141		0.167493	-0.49398	-1.14302			-1.93505	↓ ↑ ↓	?
	contig2000Sep131300_4391	AN4536.2	gi|6324527|ref|NP_014597.1| PAS domain-containing Serine/threonine Kinase Psk2p [Saccharomyces cerevisiae] (Evalue:1E-74), PAS domains regulate the function of many intracellular signaling pathways in response to both extrinsic and intrinsic stimuli	(Evalue:1E-74)	-0.479289	-0.313893	-1.30966	-0.519046	-0.353402	-0.0482395	-1.49442	-1.22689	0.533931	1.50156	-1.13637	-0.606849	-1.50897	-1.4977	-1.75958	-0.923324	↓ ↓ ↓	GSH/GSSG
	contig2000Sep131300_3570	AN4581.2	gi|6323368|ref|NP_013440.1| Suppressor of Glycerol Defect Sgd1p [Saccharomyces cerevisiae] (Evalue:1E-73), signals from Plc1p and Hog1p goes through this protein	(Evalue:1E-73)	0.139964	-0.19772	-1.0498	0.858997	0.0579631	0.0407968	0.356953	-0.576592	0.49394	-0.408111	-0.515605	0.283828	-0.665442		-0.968618	-0.544788	↓ 0 0	?
	contig2000Sep131300_633	AN5296.2	gi|8250139|emb|CAB93498.1| tcsA protein [Emericella nidulans] (Evalue:0), required for sporulation	(Evalue:0)	-0.0978792	0.668591	1.11359	0.536735	-0.65296	0.235471		0.422642			-0.0239136	0.221395	1.32014		-0.448504	0.536088	↑ 0 ↑	?
	contig2000Sep131300_2572	AN5787.2	gi|6325142|ref|NP_015210.1| Gtpase-activating protein activity toward the essential bud-site Bem3p [Saccharomyces cerevisiae] (Evalue:2E-47)	(Evalue:2E-47)	0.154674	0.444123	0.508883			-0.354393		-0.809459		-0.97849		-0.421771	-1.59306			-1.12019	0 0 ↓	superoxide
	contig2000Sep131300_3958	AN5973.2	gi|15072452|gb|AAK40343.1| cppk1 protein kinase 1 [Cryphonectria parasitica] (Evalue:0)	(Evalue:0)	-0.286729	-0.465059	-0.770772	0.876174	0.349942	0.0156952	0.785412	-0.440737	-0.602603	0.162886	-0.201778	-1.54561	-1.83973	-0.980034	-1.18049	-1.16381	0 0 ↓	superoxide
	contig2000Sep131300_4125	AN6305.2	gi|8489808|gb|AAF75762.1| cAMP-dependent protein kinase PKAC catalytic subunit [Emericella nidulans] (Evalue:0)	(Evalue:0)	0.0090921	-0.304814	-2.51643	0.95501	0.36619	0.579915	0.884855	-0.0021038	0.805311	0.500555	-0.0382738	-0.831725	-1.5249	-1.07221	-1.21213	-0.334374	↓ 0 ↓	?
	contig2000Sep131300_1528	AN6982.2	gi|11359667|pir||T49403 related to protein-tyrosine-phosphatase [Neurospora crassa] (Evalue:e-112), critical regulators of signal transduction, H2O2 sensing	(Evalue:e-112)	-0.0973171	0.321938	0.79248	0.162619	0.305349	-0.0915958	-0.611673	0.692133	0.0253544	-0.120335	-0.617831	0.0641669	0.600529	0.72714	0.929121	1.19792	0 0 ↑	superoxide
	contig2000Sep131300_2009	AN7572.2	gi|39726347|gb|AAR30116.1| putative response regulator receiver RIM15p [Botryotinia fuckeliana] (Evalue:0)	(Evalue:0)	-0.786184	-0.273487	1.56091			-0.378816		0.245185	-1.97925		-0.687133		0.0956676		0.360586	-0.841966	↑ 0 0	?		yes (↓)
	contig2000Sep131300_341	AN8591.2	gi|15226103|ref|NP_180896.1| RD20 protein [Arabidopsis thaliana] (Evalue:2E-41), response to dessication, response to dessication	(Evalue:2E-41)	-0.400058	0.15495	0.272854	-0.0847153	0.237486	0.0839265	1.46791	0.034541	0.358057	3.13271	0.453282	0.304982	-0.0068823	0.103956	-0.145483	1.28458	0 ↑ ↑	peroxide
	contig2000Sep131300_949	AN8591.2	gi|15226103|ref|NP_180896.1| RD20 protein [Arabidopsis thaliana] (Evalue:2E-41), response to dessication	(Evalue:2E-41)	-0.413845	-1.45399	-0.440774	-1.31131	0.0515138	0.0332192	-0.669732	-0.88765	-0.345763	0.792073	-1.01115	-0.146577	-0.989234		-0.590688	-0.614251	↓ 0 0	?		yes (↓)
	contig2000Sep131300_2523	No AN_pep found	calmodulin-dependent protein kinase cmkA gene,co e: 0.0 [Emericella nidulans]	(Evalue: 0.0)	-0.70907	-0.503101	0.51671	-0.0367601	0.0027772	-0.724662	-0.608136	0.0278756	-0.517629	0.802383	0.359975	0.527438	0.916374	1.12107	0.275582	0.355384	0 0 ↑	superoxide
	contig2000Sep131300_1044	AN4561.2	gi|6324856|ref|NP_014924.1| Phosducin-like protein; Plp2p [Saccharomyces cerevisiae]; (Evalue:6E-41)	(Evalue:6E-41)	0.439063	0.149881	0.241255	-0.179867	-0.442825	-0.154436	0.348711	-0.922472	0.415512	-0.577766	-0.533087	-0.43492	0.204333	0.420214	-0.696622	-0.70355	0 0 0	?
	contig2000Sep131300_1294	AN3361.2	gi|13924710|gb|AAK49108.1| opsin 1 [Coccidioides posadasii]; (Evalue:3E-57)	(Evalue:3E-57)	-0.350271	-0.471707	0.347558	0.0617145	0.323778	0.325614	-0.50957	0.463615	0.542114	0.361045	-0.116124	-0.817414	0.259036	0.0229489	-0.279036	-0.944724	0 0 0	?
	contig2000Sep131300_2183	AN6508.2	gi|19114046|ref|NP_593134.1| protein kinase skp1p [Schizosaccharomyces pombe]; (Evalue:e-156)	(Evalue:e-156)	0.175292	0.491418	-0.277185	0.249031	-0.0373029	0.212392		0.48512	0.426915	0.922766	0.795174	0.612047	0.809702		0.332558	0.682835	0 0 0	?
	contig2000Sep131300_2587	AN7448.2	gi|32405300|ref|XP_323263.1| related to stress protein p66 [MIPS] [Neurospora crassa]; (Evalue:e-175)	(Evalue:e-175)	-0.339165	-0.431395	-0.783699	0.289103	0.0930899	-0.311871	-0.582865	0.526283	0.12996	0.0361969	-0.303109	-0.721658	-0.12934	-0.0171919	-0.263701	-0.138118	0 0 0	?
	contig2000Sep131300_2695	AN8796.2	gi|19112206|ref|NP_595414.1| putative ras related GTP-binding protein [Schizosaccharomyces; (Evalue:3E-76)	(Evalue:3E-76)	-0.0602173	-0.390631	-0.877992	-0.333331	0.547453	-0.299571	-0.150045	-0.517768	0.247512	0.310768	-0.231443	0.190274	0.44112	-0.628632	0.271957	-0.453683	0 0 0	?
	contig2000Sep131300_2755	AN4238.2	gi|21326184|gb|AAK71879.1| cAMP-dependent protein kinase-like [Emericella nidulans]; (Evalue:0)	(Evalue:0)	0.124425	-0.631715	-0.937471	-0.353863	0.305552	0.591355		-0.0200114	0.230555	-0.288627	-0.270365		-0.232766	0.118496	-0.0311665	-0.480516	0 0 0	?
	contig2000Sep131300_3538	AN7576.2	gi|38567230|emb|CAE76522.1| related to GTPase-activating protein of the rho/rac family (LRG1; (Evalue:0)	(Evalue:0)	-0.245682	0.193369	-0.395751	0.567451	-0.501761	-0.0912612		-0.247591	0.0904306	-0.465287	-0.0109066		-0.577921	-0.306121	0.157382	-0.222423	0 0 0	?
	contig2000Sep131300_3762	AN6566.2	gi|3929338|sp|P87072|CALB_NEUCR Calcineurin B subunit (Protein phosphatase 2B regulatory subunit) [Neurospora crassa] (Evalue:2E-64)	(Evalue:2E-64)	0.0694798	-0.411888	-0.216573	1.07635	-0.296713	0.25311		0.0601462	0.203473		-0.920685		0.0079035		0.166004	-0.980688	0 0 0	?
	contig2000Sep131300_3820	AN4980.2	gi|19075330|ref|NP_587830.1| putative protein kinase [Schizosaccharomyces pombe]; (Evalue:e-103)	(Evalue:e-103)	-0.256521	-0.27895	0.586986	0.360112	0.207708	-0.524369		-0.274113	0.339491	0.306136	-0.22333	-0.776811	-0.995906	0.710431	0.546791	-0.483581	0 0 0	?
	contig2000Sep131300_3919	AN4113.2	gi|39726385|gb|AAR30135.1| putative histidine kinase M1JGp [Gibberella moniliformis]; (Evalue:e-153)	(Evalue:e-153)	-0.120692	-0.260739	-0.361524	0.0052724	0.572658	-0.325482	0.594674	-0.127718	0.82902	-0.0613885	0.942764	0.189809	0.39156		0.594653	0.109453	0 0 0	?
	contig2000Sep131300_410	AN4189.2	gi|38373932|gb|AAR19207.1| MAP kinase kinase 1 [Podospora anserina]; (Evalue:e-175)	(Evalue:e-175)	-0.228948	-0.365416	0.133398	0.513516	-0.23248	-0.0426411	0.190522	-0.325069	-0.0701584		0.146436	-0.288851	0.412449	0.244065	-0.223004	0.267354	0 0 0	?
	contig2000Sep131300_4415	AN1272.2	gi|30580434|sp|Q8TG11|KC2C_NEUCR Casein kinase II beta chain 2 (CK II beta 2 subunit); (Evalue:2E-93)	(Evalue:2E-93)	0.28263	0.189831	-0.247706	0.0527119	-0.488096	-0.081169		0.131945	-0.178977		-0.639374		-0.298824		-0.295354	-0.530224	0 0 0	?
	contig2000Sep131300_537	AN8591.2	gi|15226103|ref|NP_180896.1| RD20 protein [Arabidopsis thaliana]; (Evalue:2E-41)	(Evalue:2E-41)	-0.418508	-0.121483	-0.235232	0.702919	0.0722605	-0.0835472	-0.326792	0.58479	0.569978	0.575526	-0.936474	0.145828	-0.222554	-0.0632029	-0.619143	0.43011	0 0 0	?
	contig2000Sep131300_635	AN4936.2	gi|19075761|ref|NP_588261.1| serine/threonine-protein kinase prp4 [Schizosaccharomyces pombe]; (Evalue:e-116)	(Evalue:e-116)	0.246975	0.679915	0.223017	-0.181607	0.198895	-0.262892		0.372595	0.860538	-0.23146	0.0762148		0.0896509	-0.947383	-0.269602	0.199158	0 0 0	?
	contig2000Sep131300_740	AN0287.2	gi|19113105|ref|NP_596313.1| putative guanine nucleotide binding protein beta subunit-like; (Evalue:4E-49)	(Evalue:4E-49)	-0.045012	0.288077	-0.491292	0.262115	0.931458	0.0496821		-0.0220753	-0.257887	0.109122	-0.0874026	0.546549	0.0731275		0.482453	0.120819	0 0 0	?
Transcription
	contig2000Sep131300_3377	AN0292.2	gi|32405726|ref|XP_323476.1| related to TRANSCRIPTION INITIATION FACTOR TFIID 100 KDA SUBUNIT [Neurospora crassa] (Evalue:e-146)	(Evalue:e-146)	0.471742	0.0017346	-1.91898	-0.469377	0.721618	0.544347	0.241803	-1.80851	-0.849356	-0.000120834	0.985307	1.87165	0.909844	1.44865	1.47672	1.40487	↓ ↓ ↑	?
	contig2000Sep131300_1736	AN1521.2	gi|38567178|emb|CAE76471.1| probable DNA-directed RNA polymerase II chain Rpb7 [Neurospora crassa] (Evalue:1E-49)	(Evalue:1E-49)	-0.479241	-0.848222	-1.64307	0.0092933	-0.014849	-0.308148		-0.860019	-0.186697	0.757101	-1.22307	-1.29547	-0.840364	0.935315	-1.01048	-1.082	↓ 0 ↓	?		yes (↓)
	contig2000Sep131300_4436	AN5974.2	gi|40882161|emb|CAF05987.1| related to transcription adaptor ADA2 [Neurospora crassa] (Evalue:e-124), required to activate transcription of a subset of RNA polymerase II-dependent genes	(Evalue:e-124)	0.0575298	0.094862		-0.470612	0.0158969	0.393531		-0.14766	0.0958873	-0.171738	-0.338163	-0.614621	-1.0833	-0.600526	-1.29621	-1.01015	0 0 ↓	superoxide
	contig2000Sep131300_2172	AN5974.2	gi|40882161|emb|CAF05987.1| related to transcription adaptor ADA2 [Neurospora crassa] (Evalue:e-124)	(Evalue:e-124)	0.671401	0.907398	-0.518228	0.351165	-0.338478	0.377781		0.18381			0.396079	-0.799638	0.0072519		-1.07925	0.67342	0 0 ↓	superoxide
	contig2000Sep131300_4139	AN6166.2	gi|13160455|emb|CAC32853.1| TFIIE large (alpha) subunit [Schizosaccharomyces pombe] (Evalue:4E-56)	(Evalue:4E-56)	-0.0636638	-0.519861	-0.696402	0.49284	0.526151	-0.570494		-0.622226	0.29297	-0.316991	-0.0678601	-0.554287	-1.33703	-0.893405	-1.59718	-2.5597	0 0 ↓	superoxide
	contig2000Sep131300_641	AN6166.2	gi|13160455|emb|CAC32853.1| TFIIE large (alpha) subunit [Schizosaccharomyces pombe] (Evalue:4E-56)	(Evalue:4E-56)	0.0573577	-0.0132104	-0.365435	0.0790605	-0.718675	0.1746	1.79993	-0.0027086	-0.13171	-0.204011	0.157817		-0.0715258	0.403476	0.8561	1.15027	0 ↑ ↑	peroxide
	contig2000Sep131300_3052	AN8000.2	gi|16944583|emb|CAC18279.2| related to the component Tra1 of the SAGA complex [Neurospora crassa] (Evalue:0)	(Evalue:0)	0.0652888	0.186969	1.23597	-0.741748	-0.50838	0.354792	-0.240832	0.219398	-0.763267	-0.837658	-0.26961	0.165998	0.091874	-0.0969258	0.647566	0.124738	↑ 0 0	?
	contig2000Sep131300_741	AN8276.2	gi|11286210|pir||T49384 related to NRD1 protein [Neurospora crassa] (Evalue:4E-70), in yeast RNA-binding protein that interacts with the C-terminal domain of the RNA polymerase II large subunit (Rpo21p), required for transcription termination and 3' end maturation of nonpolyadenylated RNAs	(Evalue:4E-70)	-0.486913	-1.22557	-0.962515	-0.284926	0.0728456	-0.242498	-0.146843	0.33411	0.369164	-0.354298	-0.165969	0.583938	-0.098127	-0.731587	-1.82177	-1.16653	↓ 0 ↓	?
	contig2000Sep131300_1512	AN4976.2	gi|3122925|sp|Q12731|TF2D_EMENI Transcription initiation factor TFIID (TATA-box factor) (TATA binding factor) (TATA sequence-binding protein) (TBP) (Transcription initiation factor TFIID TBP subunit) [Emericella nidulans] (Evalue:2E-93)	(Evalue:2E-93)	-0.495775	-0.658018	0.218344	1.04442	-1.45	-0.0981856	-0.80684	0.409652	0.0285311	-0.992886	0.310452	0.189538	-0.0259329	-0.612484	-0.360316	-0.301315	0 0 0	?
Regulation of transcription
	contig2000Sep131300_3684	AN0162.2	gi|12802359|gb|AAK07842.1| putative transcription factor G6G8.4 [Neurospora crassa] (Evalue:6E-49)	(Evalue:6E-49)	-0.508211	-0.637949	-0.521487	-0.970328	0.484609	0.07491	-0.456634	0.0476023	-0.478581	0.0367447	0.612171	-0.179129	0.0060557	0.143932	1.22119	1.25346	0 0 ↑	superoxide
	contig2000Sep131300_1936	AN0242.2	gi|3135013|emb|CAA06786.1| 100 kDa protein [Ajellomyces capsulatus] (Evalue:0)	(Evalue:0)	0.211953	0.488923	1.37955	1.14605		-0.558377		0.606198	0.928481		-2.54067		0.0866672		-0.436347	0.777711	↑ 0 0	?		yes (↓)
	contig2000Sep131300_4273	AN0486.2	gi|2133268|pir||S61908 DNA-binding protein amdA [Emericella nidulans] (Evalue:2E-95), positively acting	(Evalue:2E-95)	-0.275699	-0.384373	0.551452	-0.284829	-0.0226018	0.674733	3.33502	0.0857389	-0.0067086	-0.211286	0.229796	-0.41881	-0.0344911	-0.255439	0.46128	0.518056	0 ↑ 0	?
	contig2000Sep131300_1649	AN0644.2	gi|19577366|emb|CAD28447.1| putative zinc finger transcription factor [Aspergillus fumigatus] (Evalue:e-118)	(Evalue:e-118)	-0.365235	-0.864688	-0.164113	-1.28179	0.0587976	0.0205772	-0.847355	-0.831819	-0.903205	-0.50164	0.34831	-0.953454	-1.31289	0.0971956	0.647317	-0.146277	0 0 ↓	superoxide	yes (↓)
	contig2000Sep131300_2989	AN1500.2	gi|1435084|emb|CAA67549.1| zinc finger protein [Ascobolus immersus] (Evalue:7E-66)	(Evalue:7E-66)	-0.3309	0.197995	0.993349	-0.0053731	-0.22076	-0.296794	-0.0998624	0.414958	0.220902	0.124896	-0.254154	-0.15508	0.578321	1.72206	-0.0401436	-0.417632	0 0 ↑	superoxide
	contig2000Sep131300_411	AN1652.2	gi|1438949|gb|AAB04132.1| cutinase G-box binding protein [Nectria haematococca] (Evalue:8E-49), C2H2 zinc finger protein binds the positive acting cis-element in the cutinase gene promoter	(Evalue:8E-49)	0.723021	-0.0096765	-3.16821	0.536106	0.390338	0.272803	0.0861598	-1.18894	-1.43317		1.47473	2.40305	1.59964	1.49046	1.86851	1.36102	↓ ↓ ↑	?
	contig2000Sep131300_3130	AN1727.2	gi|28373260|gb|AAF66693.2| NOT4p [Candida albicans] (Evalue:9E-99)	(Evalue:9E-99)	-0.106274	0.466872	1.32765	-0.249913	-0.316478	-0.0646726		0.843517	-0.323216	-1.67084	-0.397004	-0.304838	0.309656	0.628549	0.756336	0.598243	↑ 0 0	?		yes (↓)
	prnA	AN1729.2	prnA [Emericella nidulans], transcriptional activator of Pro degradation	E. nidulans	-2.24762	-2.80732	-0.318287	1.30056	0.0858937	-0.474745	-2.10358	-0.192612	1.09626		0.146829	-1.68743	-0.907424		0.0913808		↓ ↓ ↓	GSH/GSSG
	contig2000Sep131300_3712	AN1812.2	gi|19880101|gb|AAM00250.1| jlbA JUN-like bZIP transcription factor [Emericella nidulans] (Evalue:e-104), induced by amino acid starvation	(Evalue:e-104)	-0.296991	-0.262217	0.576251	-0.0837267	-0.706434	-1.14763		-0.577598	-0.491532	-0.769542	-0.197492	0.158771	-0.630039	0.438523	-0.279925	-1.29825	0 ↓ ↓	peroxide
	contig2000Sep131300_3825	AN2278.2	gi|19115773|ref|NP_594861.1| putative transcriptional regulator [Schizosaccharomyces pombe] (Evalue:0)	(Evalue:0)	-0.132973	-0.295408	3.09662	0.416988	-0.530982	-0.39518		-0.0303443	-0.0091917		-0.0772697		-0.894821	-0.817129	-2.80673	-1.97244	↑ 0 ↓	?
	contig2000Sep131300_757	AN2302.2	gi|5706736|gb|AAB18274.2| sconCp [Emericella nidulans] (Evalue:1E-81)	(Evalue:1E-81)	-0.175436	1.27237	0.60687	-0.822935	-0.722711	-0.262752	0.233664	1.65573	1.74982	0.309283	1.08806	0.491406	1.84638	-0.306715	0.0506057	1.78893	↑ ↑ ↑	GSH/GSSG
	contig2000Sep131300_3103	AN2911.2	gi|25990171|gb|AAN75015.1| AtfA [Emericella nidulans] (Evalue:0)	(Evalue:0)	1.46124	-0.369762	-1.63805	0.340109	-0.0036308	1.3752	0.686185	-0.264726	0.312327		0.404153	1.3304	0.855884		-0.276565	1.47996	↑ ↑ ↑	GSH/GSSG
	contig2000Sep131300_1125	AN3034.2	gi|6562379|emb|CAB62571.1| SUAPRGA1 [Emericella nidulans] (Evalue:e-154)	(Evalue:e-154)	1.08035	0.671639	-0.0802691	-1.49274	-0.325331	1.05281	1.30394	0.371681	-0.11931	-1.16419	-1.16214	-0.112411	-0.796194	-0.991406	0.129016	-1.6394	↑ ↑ ↓	?
	contig2000Sep131300_902	AN3034.2	gi|6562379|emb|CAB62571.1| SUAPRGA1 [Emericella nidulans] (Evalue:e-154)	(Evalue:e-154)	0.102466	0.376918	1.30418	-0.129886	-0.350803	-0.1755	0.10068	0.820804	-0.337989	-0.606441	0.0740243	-0.286174	0.271625	-0.174942	0.562182	0.85455	↑ 0 0	?
	contig2000Sep131300_1641	AN3675.2	gi|15824382|gb|AAL09315.1| CpcA [Emericella nidulans] (Evalue:e-122), cross-pathway control protein	(Evalue:e-122)	-0.0887314	0.708085	0.832168	-0.208528	-0.0827222	0.363253		1.69074	0.258659	0.160334	0.15543		0.861127	-0.362946	0.276798	1.13891	0 ↑ ↑	peroxide
	contig2000Sep131300_4162	AN4225.2	gi|28881132|emb|CAD70303.1| related to SWI/SNF complex 60 KDa subunit [Neurospora crassa] (Evalue:e-109), facilitate DNA accessibility and repair in different pathways leading to the maintenance of genome integrity, play critical roles in transcriptional control	(Evalue:e-109)	0.305048	1.14849	0.542578	-0.249437	-0.279963	0.0205782	0.472436	1.63661	1.00228		1.58795	0.607375	1.98205	-0.238268	0.464035	2.69679	↑ ↑ ↑	GSH/GSSG
	contig2000Sep131300_3670	AN4837.2	gi|19115409|ref|NP_594497.1| putative transcriptional regulatory protein [Schizosaccharomyces pombe] (Evalue:6E-88)	(Evalue:6E-88)	0.943689	0.731179	0.487079	0.252143		0.613975	-0.520737	0.690523	0.839619		-0.0671334	1.86935	0.937919		-1.13332	1.07614	0 0 ↑	superoxide
	contig2000Sep131300_3900	AN4837.2	gi|19115409|ref|NP_594497.1| putative transcriptional regulatory protein [Schizosaccharomyces pombe] (Evalue:6E-88)	(Evalue:6E-88)	-0.485596	0.0812903		-0.0643464	-1.14152	-1.00926	-1.56657	-0.852575	-0.383758	-1.27831	-0.832602	-0.23046	-0.089817		-0.60487	-0.52342	0 ↓ 0	?	yes (↓)
	contig2000Sep131300_2955	AN5966.2	gi|27450539|gb|AAO14631.1| RfeC [Emericella nidulans] (Evalue:0)	(Evalue:0)	0.207998	-0.691111	0.218062	1.73801	-0.520394	-1.02452		-0.383063	-0.01008	-0.0740337	0.531816		-0.40431		-0.28481	0.423115	0 ↓ 0	?	yes (↑)
	contig2000Sep131300_3433	AN6343.2	gi|19114638|ref|NP_593726.1| putative transcriptional repressor [Schizosaccharomyces pombe] (Evalue:e-126)	(Evalue:e-126)	0.0410991	0.170006	-0.431971	1.18448	-1.43857	0.048889	1.1168	0.0203401	-0.117266	0.407791	-0.844781	-1.74213	-0.64981		-0.506598	-0.764656	0 ↑ ↓	?	yes (↑ ↓)
	contig2000Sep131300_993	AN6343.2	gi|19114638|ref|NP_593726.1| putative transcriptional repressor [Schizosaccharomyces pombe] (Evalue:e-126)	(Evalue:e-126)	0.290809	-0.11737	0.113387	0.20393	-2.15427	-0.653628		-1.39177	0.0360187		1.04833		1.17852		-1.69388	0.151666	0 ↓ ↑	?	yes (↓)
	contig2000Sep131300_1206	AN7441.2	gi|28279143|gb|AAH45889.1| BRG1/brm-associated factor 53A [Danio rerio] (Evalue:5E-75), SWI/SNF family of complexes, which are conserved from yeast to humans, are ATP-dependent chromatin-remodeling enzymes required for the transcription of a number of genes in yeast	(Evalue:5E-75)	0.1262	0.774095	1.31912			-0.0407139		0.46923		-0.414432	-0.402008		1.09531		0.395722	0.650094	↑ 0 ↑	?
	contig2000Sep131300_3099	AN8450.2	gi|19075647|ref|NP_588147.1| putative SIR2-like transcriptional regulatory protein [Schizosaccharomyces pombe] (Evalue:4E-56)	(Evalue:4E-56)	0.31801	0.212102	-0.0670179	-0.804234	-0.148297	0.410334		-1.05428	0.186915		1.01327	-0.883979	-0.520703		0.319765	0.0099392	0 ↓ 0	?
	contig2000Sep131300_2754	AN8902.2	gi|19115383|ref|NP_594471.1| putative transcriptional activator protein [Schizosaccharomyces pombe] (Evalue:3E-41)	(Evalue:3E-41)	-0.39783	0.391101	1.48409	-0.0657639	0.998835	-0.953876		0.215439	-0.172437		-1.14745	1.97974	0.253849		0.217732	-0.357823	↑ 0 ↑	?		yes (↓)
	alcR	AN8978.2	ethanol regulon regulatory protein [Emericella nidulans] AlcR - + regulator of Alc regulon, This protein positively controls the expression of three genes of the ethanol regulon, alcA coding for alcohol dehydrogenase I, aldA coding for aldehyde dehydrogenase, and alcR itself. It also negatively controls the expression of the gene coding for alcohol dehydrogenase II. The alcR gene is inducible, au…	E. nidulans	-0.836197	0.963982		0.237702			-0.53264	3.54995	0.934431	2.43718	3.74032		4.1255		0.505739	4.76762	0 ↑ ↑	peroxide
	contig2000Sep131300_1531	AN9397.2	gi|20330485|emb|CAC88375.1| transcription factor [Emericella nidulans] (Evalue:e-152)	(Evalue:e-152)	-0.52483	-0.561337	0.404928	0.8513	0.296318	-0.638658	-1.38252	-0.0479475	1.07429	-0.223793	-0.369397	-0.44847	0.45676	-1.14685	-0.522975	-0.560673	0 ↓ ↓	peroxide
	contig2000Sep131300_1555	AN9397.2	gi|20330485|emb|CAC88375.1| transcription factor [Emericella nidulans] (Evalue:e-152)	(Evalue:e-152)	-0.173052	-0.0923269	0.568513	-0.0930819	-0.0668366	-0.640911	-1.20313	0.0617132	0.377011	-1.3769	-0.371308	-0.118545	0.411478	-0.458158	0.180074	0.452393	0 ↓ 0	?
	contig2000Sep131300_3616	AN9397.2	gi|20330485|emb|CAC88375.1| transcription factor [Emericella nidulans] (Evalue:e-152)	(Evalue:e-152)	-0.377426	0.292656	0.783831	-0.709566	-0.190457	-0.0838088	0.211801	0.324191	0.0381521	-0.531245	0.55264	-0.0879459	-0.522138	-0.295546	1.11779	-0.961483	0 0 ↑	superoxide
	contig2000Sep131300_1923	AN9437.2	gi|19112796|ref|NP_596004.1| hypothetical zinc finger protein [Schizosaccharomyces pombe] (Evalue:4E-46)	(Evalue:4E-46)	-0.0713477	-0.430417	-1.83429	0.646103	0.751089	-0.433577	0.0677776	-0.892706	0.121864	-6.79949	0.489586	-1.73233	-2.34873	-0.858561	-2.72048	-2.15298	↓ 0 ↓	?		yes (↓)
	contig2000Sep131300_4343	No AN_pep found	siderophore biosynthesis repressor SREA sreAgene e: 1e-121 [Emericella nidulans]	(Evalue: 1e-121)	-0.113479	-0.0349428	0.0650662	-0.350388	0.815585	-0.0895736		-0.731431	0.264012	0.101274	0.0666149		-1.90577		0.464968	-0.685008	0 0 ↓	superoxide
	contig2000Sep131300_1183	AN6492.2	gi|2098795|gb|AAD12363.1| HapE [Emericella nidulans]; (Evalue:e-126)	(Evalue:e-126)	-0.209306	0.0838864	-0.117998	-0.401916		0.169084	-0.424217	0.102789	-0.474801	-0.784283		0.0469132	0.188666	0.12162	0.934154	0.750866	0 0 0	?
	contig2000Sep131300_1199	AN1500.2	gi|1435084|emb|CAA67549.1| zinc finger protein [Ascobolus immersus]; (Evalue:7E-66)	(Evalue:7E-66)	-0.123848	-0.671723	0.0245298	0.377179	-0.0163173	-0.180181	0.0701481	-0.0086321	0.244272	0.359991	-0.258194	-0.411947	-0.844047	0.0162164	-0.220269	-0.382526	0 0 0	?
	contig2000Sep131300_2845	AN6230.2	gi|3411262|gb|AAC31205.1| Medusa [Emericella nidulans]; (Evalue:0)	(Evalue:0)	-0.0102977	0.0865743	0.274929	-0.986734	0.126692	0.154634	-0.2645	0.357435	-0.815711	-0.798535	-0.191646	-0.644055	-0.53461	-0.385909	-0.055608	-0.127794	0 0 0	?
	contig2000Sep131300_1360	AN2943.2	gi|27450535|gb|AAO14629.1| RfeA [Emericella nidulans]; (Evalue:0)	(Evalue:0)	-0.122382	0.115531	-0.760318	-0.511399	-0.177181	0.18446	0.504444	-0.377389	-0.55122	-0.147223	0.263468	0.769792	0.111845	-0.410501	-0.243271	-0.40908	0 0 0	?
	contig2000Sep131300_4308	AN1500.2	gi|1435084|emb|CAA67549.1| zinc finger protein [Ascobolus immersus] (Evalue:7E-66)	(Evalue:7E-66)	0.437566	-0.117682	-0.143863	-0.283103	0.209619	0.681427	0.831135	0.0334019	2.21786	-0.526939	0.324717	0.932431	0.912043		0.388687	0.378401	0 0 0	?
Ubiquitin labeling and protein degradation
	contig2000Sep131300_4250	AN0122.2	gi|26984237|gb|AAN85210.1| mitochondrial ATP-dependent protease Lon [Mus musculus] (Evalue:e-118)	(Evalue:e-118)	0.129118	0.10174	1.14808	0.231459	-0.40947	-0.0305012	0.121558	-0.0404215	0.113227	0.572884	-0.144589	0.114721	0.495238	-0.688555	0.866557	1.10746	↑ 0 ↑	?
	contig2000Sep131300_2549	AN0295.2	gi|6319647|ref|NP_009729.1| Nuclear pore or nuclear pore-associated protein required for (Evalue:0), Endoplasmic reticulum and nuclear membrane protein, forms a complex with Cdc48p and Ufd1p that recognizes ubiquitinated proteins in the endoplasmic reticulum and delivers them to the proteasome for degradation Npl4p [Saccharomyces cerevisiae]	(Evalue:0)	0.0034161	0.500515	-0.456211	0.652551			0.706966	0.316435	0.774279	0.140064	-0.744218	-0.598536	1.05256		-0.222232	0.0521986	0 0 ↑	superoxide
	contig2000Sep131300_3559	AN1440.2	gi|19114932|ref|NP_594020.1| tat-binding homolog 7, AAA ATPase family protein [Schizosaccharomyces pombe] (Evalue:0)	(Evalue:0)	-0.0245996	0.0468733	1.10848	-0.0295395	-0.036787	0.0308183	-0.773321	0.272623	0.479299	-0.293892	0.0832002	0.339586	0.0979157	0.140323	0.667936	0.258577	↑ 0 0	?
	contig2000Sep131300_2822	AN1746.2	gi|20141955|sp|Q10435|YDE1_SCHPO Probable ubiquitin fusion degradation protein C12B10.01c [Schizosaccharomyces pombe] (Evalue:0)	(Evalue:0)	0.135292	-0.239057	-1.35579	0.610738	0.137258	0.13835	0.409375	-0.578056	1.08103	0.577174	-0.936557	0.0876381	0.0298956	0.937325	-1.49266	-2.08377	↓ 0 ↓	?		yes (↑)
	contig2000Sep131300_726	AN1757.2	gi|1172601|sp|Q09682|PSA4_SCHPO Probable proteasome subunit alpha type 4 [Schizosaccharomyces pombe] (Evalue:2E-99)	(Evalue:2E-99)	-0.330201	-0.0314917	-0.751335	-0.726686	0.0583387	0.0073963		-0.542152			-0.327597	-1.50462	-1.50376			-0.759221	0 0 ↓	superoxide
	contig2000Sep131300_1576	AN1761.2	gi|19113409|ref|NP_596617.1| ubiquitin conjugating enzyme [Schizosaccharomyces pombe] (Evalue:8E-57)	(Evalue:8E-57)	0.465262	0.389653	-0.290246	-0.357994	1.51354	0.145708	0.861792	0.196803	-0.632666	-0.182096	1.02241	0.821818	0.903541	1.07226	0.969882	1.02384	0 0 ↑	superoxide	yes (↑)	yes (↑)
	contig2000Sep131300_3800	AN1966.2	gi|32418136|ref|XP_329546.1| related to TOM1 protein [MIPS] [Neurospora crassa] (Evalue:0)	(Evalue:0)	-0.920918	0.35831	0.501933	-0.223721	-1.47427	-2.55941		2.0917	1.22352		0.171646	-0.750763	-0.305519	-0.265813	-0.0881748	0.25252	0 ↓ 0	?	yes (↓)
	contig2000Sep131300_1727	AN2000.2	gi|6322989|ref|NP_013061.1| UBI4 locus contains five-six tandem, in-frame copies of ubiquitin Ubi4p [Saccharomyces cerevisiae] (Evalue:e-168)	(Evalue:e-168)	1.40682	1.60664	0.701208	0.457948		0.255341	-0.0102071	1.89856	1.20026		0.508452	1.96253	2.01269		0.959671	3.30349	↑ ↑ ↑	GSH/GSSG
	contig2000Sep131300_4364	AN2174.2	gi|25293654|pir||T50344 poly(A)+ RNA transport protein Ptr3p [Schizosaccharomyces pombe] (Evalue:0)	(Evalue:0)	-0.259479	-0.567725	0.343523	0.323793	0.135428	-0.897818	0.219905	-0.0288862	0.19451	0.553491	0.28516	-1.2494	-0.456187	-0.190568	0.0724583	-0.275655	0 0 ↓	superoxide
	contig2000Sep131300_4491	AN2174.2	gi|25293654|pir||T50344 poly(A)+ RNA transport protein Ptr3p [Schizosaccharomyces pombe] (Evalue:0)	(Evalue:0)	-0.236339	0.0758582	1.22762	0.148887	0.07199	-0.538362		-0.0094821	0.1057		-0.0186962	0.0510458	0.595524		1.25007	1.55254	↑ 0 ↑	?
	contig2000Sep131300_459	AN2174.2	gi|25293654|pir||T50344 poly(A)+ RNA transport protein Ptr3p [Schizosaccharomyces pombe] (Evalue:0)	(Evalue:0)	-0.131794	-0.315636	0.995412	1.19623	-0.348073	-0.257036		1.09873	0.835921	0.288531	-0.0650261	0.962948	0.860756	1.64761	0.0470209	0.380614	0 ↑ ↑	peroxide	yes (↑)
	contig2000Sep131300_1182	AN2904.2	gi|3024439|sp|P78578|PRS6_ASPNG 26S protease regulatory subunit 6B homolog [Aspergillus niger] (Evalue:0)	(Evalue:0)	-0.22278	-0.201631	-1.9781	1.55895		-0.284842		0.437636	1.80106		-0.643829		-0.92615		-0.0672088	-1.08283	↓ 0 ↓	?		yes (↑)
	contig2000Sep131300_1388	AN2917.2	gi|32419100|ref|XP_330028.1| probable 26S proteasome regulatory particle chain RPT1 [MIPS] [Neurospora crassa] (Evalue:0)	(Evalue:0)	-0.108568	-0.130058	1.1936	0.450484	0.501897	-0.355493	-0.23345	0.446775	0.273934	3.0537	-0.937216	-0.373577	-0.476662		0.585871	0.339214	↑ 0 0	?		yes (↑)
	contig2000Sep131300_3479	AN3019.2	gi|1709170|sp|P50524|RPNC_SCHPO 26S proteasome regulatory subunit rpn12 [Schizosaccharomyces pombe] (Evalue:1E-51)	(Evalue:1E-51)	-0.0126675	-0.375853	-0.895288	-1.13001	0.167937	-0.312224		-0.403676	-0.843104		-0.395354	0.181009	-0.0456952	-0.831161	-1.5938	-2.15323	0 0 ↓	superoxide	yes (↓)
	contig2000Sep131300_4526	AN3587.2	gi|15637187|gb|AAL04454.1| CREB [Emericella nidulans] (Evalue:0)	(Evalue:0)	-0.129554	-0.184128	-0.339215	0.663432		0.458656	0.0098349	-0.175877	-2.39029	0.101697	0.199706	1.80156	0.231564		1.14139	0.696001	0 0 ↑	superoxide		yes (↓)
	contig2000Sep131300_694	AN3923.2	gi|3915187|sp|O60152|UBR1_SCHPO N-end-recognizing protein (Ubiquitin-protein ligase E3 component) [Schizosaccharomyces pombe] (Evalue:e-178)	(Evalue:e-178)	-0.184937	1.29222	0.428274	-0.278098	-1.00135	0.0410641	0.616739	1.81965	1.52092	0.719827	-0.0621489	0.139566	1.56992	0.0757494	-0.69453	0.540164	↑ ↑ ↑	GSH/GSSG
	contig2000Sep131300_1196	AN4200.2	gi|18376293|emb|CAD21405.1| related to protein GRR1 [Neurospora crassa] (Evalue:0), F-box protein component of the SCF ubiquitin-ligase complex, required for Cln1p and Cln2p degradation involved in carbon catabolite repression, glucose-dependent divalent cation transport, high-affinity glucose transport, and morphogenesis Grr1p [Saccharomyces cerevisiae]	(Evalue:0)	0.476081	-0.0788751	-2.4025	-0.834599		-0.0073792		-3.97872	-0.733119		1.55391	0.73588	1.47489	1.02817	1.6326	0.590163	↓ ↓ ↑	?
	contig2000Sep131300_374	AN4236.2	gi|6324691|ref|NP_014760.1| Probable 26S protease subunit and member of the CDC48/PAS1/SEC18 Rpt5p [Saccharomyces cerevisiae] (Evalue:e-170)	(Evalue:e-170)	0.0551793	0.166169	-0.428732	0.097585	0.575242	-0.450195	0.160937	-0.267374	9.4451e-05	1.00958	0.0327607	-1.25764	-1.87225	-0.846331	-1.7157	-1.88295	0 0 ↓	superoxide		yes (↑)
	contig2000Sep131300_2363	AN5675.2	gi|19115430|ref|NP_594518.1| ubiquitin regulatory domain (UBX) protein [Schizosaccharomyces pombe] (Evalue:1E-47)	(Evalue:1E-47)	-0.0151024	0.141643	0.538319		-0.269104	0.0347197		0.209298	0.104836		-0.169406	2.32884	0.163212		-0.113287	1.14087	0 0 ↑	superoxide
	contig2000Sep131300_137	AN5784.2	gi|6319430|ref|NP_009512.1| proteasome subunit Pre7p [Saccharomyces cerevisiae] (Evalue:e-103)	(Evalue:e-103)	-0.21206	-0.611983	0.54894	0.30712	0.644984	-0.355529	-1.0094	-0.284736	0.363082	0.880144	-0.123373	-0.208647	0.0540908	0.22241	0.0024593	0.463043	0 ↓ 0	?
	contig2000Sep131300_4547	AN5793.2	gi|6324938|ref|NP_015007.1| proteasome component YC1 (protease yscE subunit 1) Pre10p Pre10p [Saccharomyces cerevisiae] (Evalue:e-103)	(Evalue:e-103)	0.178394	0.0785337	-1.64037	-0.544752	0.295345	-0.01244	0.850097	-1.50444	-0.19003	-1.56296	-0.687113	0.383787	-0.374276		0.173552	0.176649	↓ ↓ 0	?
	contig2000Sep131300_2597	AN6193.2	gi|14719366|gb|AAK73158.1| lon proteinase [Paracoccidioides brasiliensis] (Evalue:0)	(Evalue:0)	-0.27757	-0.0452659	-0.253825	-0.122131		0.0578117	0.0800808	-0.0010127	0.30484	0.308614	0.427494	1.16737	1.17202		1.10985	0.671092	0 0 ↑	superoxide
	contig2000Sep131300_3068	AN6354.2	gi|19076030|ref|NP_588530.1| putative ubiquitin carboxyl-terminal hydrolase [Schizosaccharomyces pombe] (Evalue:e-158)	(Evalue:e-158)	-0.0666889	1.30239	0.693824	0.69871	-2.75403	-0.843465	1.59449	1.50427	0.397829		0.831982	0.8626	2.20191		0.22375	1.31789	↑ ↑ ↑	GSH/GSSG
	contig2000Sep131300_1059	AN6547.2	gi|19115013|ref|NP_594101.1| proteasome subunit C2 [Schizosaccharomyces pombe] (Evalue:e-100)	(Evalue:e-100)	-0.499395	-0.480668	-0.0444119	-0.210419	-0.811583	-0.376283	0.0165853	0.276102	-0.72564	-0.162854	-0.363978	1.44978	-0.0731983	-0.250526	0.486206	0.292707	0 0 ↑	superoxide
	contig2000Sep131300_970	AN7254.2	gi|28394450|gb|AAM08677.1| Cdc48p [Aspergillus fumigatus] (Evalue:0), Spindle disassembly at the end of mitosis	(Evalue:0)	0.801943	1.43964	1.14538	5.05016		0.904891	0.0467915	1.51572	1.71988	-0.0294274	0.345423	0.756611	1.51528	1.06877	1.08423	1.292	↑ ↑ ↑	GSH/GSSG
	contig2000Sep131300_4146	AN7428.2	gi|22550098|ref|NP_083111.1| AGP7 [Mus musculus] (Evalue:e-121), Ubiquitin activating E1 enzyme-like protein	(Evalue:e-121)	-0.333103	0.049521	-0.350602	-1.56429	0.315709	-0.0022756		-0.345984	0.102627	-0.893124	-0.0088842		-1.10916		-0.547083	-1.09083	0 0 ↓	superoxide	yes (↓)
	contig2000Sep131300_1037	AN4872.2	gi|6690640|gb|AAF24230.1| UBI1 [Emericella nidulans] (Evalue:9E-65), ubiquitin	(Evalue:9E-65)	-0.30487	-0.0797021		0.588223	2.11018	-0.456726	0.530781	-1.55317	-0.366035		0.0905014	-1.66708	-2.60949			-3.08371	0 ↓ ↓	peroxide	yes (↑)
	contig2000Sep131300_1265	AN1966.2	gi|32418136|ref|XP_329546.1| related to TOM1 protein [MIPS] [Neurospora crassa]; (Evalue:0)	(Evalue:0)	0.0014328	-0.114148	-0.867507	0.901758	-0.179789	0.58967		-0.193766	0.670252	0.0722626	-0.0630175	-0.231709	0.0787153	-0.0045172	0.426699	0.506562	0 0 0	?
	contig2000Sep131300_1582	AN5588.2	gi|6325281|ref|NP_015349.1| Mitochondrial protein of the CDC48/PAS1/SEC18 family of ATPases;; (Evalue:e-145)	(Evalue:e-145)	0.0603626	0.479448	0.643818	-0.292751	-0.405077	-0.181909	0.592475	0.875745	0.309133	0.331369	0.311815	0.205798	0.717156	-0.521167	0.174744	-0.168304	0 0 0	?
	contig2000Sep131300_2385	AN4775.2	gi|27503944|gb|AAH42325.1| Similar to proteasome (prosome, macropain) 26S subunit, non-ATPase, (Evalue:e-108), Proteasome (prosome, macropain) 26S subunit, non-ATPase, 12 [Danio rerio], psmd12	(Evalue:e-108)	-0.185914	-0.844531	-0.684801	1.06271	-0.496392	-0.061938	0.0692033	-0.244556	0.465595	0.349997	0.344751	-0.65333	-0.28111		-0.0140115	0.0229774	0 0 0	?
	contig2000Sep131300_2677	AN1019.2	gi|13172230|gb|AAK14056.1| SCF complex protein cul-1 homolog [Emericella nidulans]; (Evalue:0)	(Evalue:0)	-0.0267397	-0.274318	-0.262971	0.68111	0.293453	0.467486		0.162163	0.726648		-0.897148		-0.879494		0.255706	-0.206698	0 0 0	?
	contig2000Sep131300_3258	AN5495.2	gi|19075569|ref|NP_588069.1| ubiquitin conjugating enzyme [Schizosaccharomyces pombe]; (Evalue:3E-70)	(Evalue:3E-70)	-0.0749719	0.231724	-0.530779	-0.602552	0.383333	0.522529		-0.664989	0.987419	-0.100979	0.245434		-0.942798		0.706062	0.118145	0 0 0	?
	contig2000Sep131300_329	AN2000.2	gi|6322989|ref|NP_013061.1| UBI4 locus contains five-six tandem, in-frame copies of ubiquitin; (Evalue:e-168)	(Evalue:e-168)	-0.137758	-0.711731	0.109263	0.203492	0.173445	-0.211181		-0.587026	0.111195	-0.0553156	-0.197316	0.0695306	-0.115063		0.0376834	-0.558777	0 0 0	?
	contig2000Sep131300_4102	AN4775.2	gi|27503944|gb|AAH42325.1| Similar to proteasome (prosome, macropain) 26S subunit, non-ATPase,; (Evalue:e-108)	(Evalue:e-108)	-0.477554	-0.875714	-0.191215			0.215772		0.266762	-0.175831		0.502906	-0.569675	-0.501093		-0.550006	-0.599663	0 0 0	?
	contig2000Sep131300_4212	AN5774.2	gi|6321757|ref|NP_011833.1| ExtraCellular Mutant; Ecm29p [Saccharomyces cerevisiae]; (Evalue:0)Major component of the proteasome; tethers the proteasome core particle to the regulatory particle, and enhances the stability of the proteasome; Ecm29p [Saccha	(Evalue:0)	0.148124	0.278002	0.561455	-0.278506	0.15123	0.792065		-0.134322	0.225596		-0.315599		-0.0424578		0.296774	0.774225	0 0 0	?
	contig2000Sep131300_813	AN0125.2	gi|19112963|ref|NP_596171.1| 26s proteasome regulatory subunit mts4 [Schizosaccharomyces pombe] (Evalue:0)	(Evalue:0)	0.0842687	-0.125513	0.923587	1.27999	0.578335	0.0144118	0.701431	0.158034	0.418341		-0.244957	-0.0904899	0.511201		-0.0704614	-0.151123	0 0 0	?
Replication, cell division cycle and development
Replication and DNA repair
	contig2000Sep131300_1885	AN2294.2	gi|32412484|ref|XP_326722.1| probable histone acetyltransferase [MIPS] [Neurospora crassa] (Evalue:0)	(Evalue:0)	0.0233239	-0.424626	-0.36584	0.756063		-0.160837	0.335799	-0.86511	1.93605		-0.531568	-1.51552	-1.14086		0.120844	0.257389	0 0 ↓	superoxide		yes (↑)
	contig2000Sep131300_97	AN3444.2	gi|19115889|ref|NP_594977.1| putative helicase [Schizosaccharomyces pombe] (Evalue:e-148)	(Evalue:e-148)	-0.367822	-0.90331	-1.28757	0.607097	0.909675	-0.435843	0.285882	-1.22621	0.171774	0.392486	0.180278	-1.44545	-2.13476	-1.72629	-2.15944	-2.98003	↓ ↓ ↓	GSH/GSSG
	contig2000Sep131300_2165	AN3460.2	gi|19113116|ref|NP_596324.1| putative atp-dependent rna helicase ste13p [Schizosaccharomyces pombe] (Evalue:e-168)	(Evalue:e-168)	-0.603722	-1.01668	-0.455903	0.471154	0.270701	-0.542432		0.0447859	0.608044	1.05022	0.58038	-1.13064	-0.154604		-0.0634059	0.58671	↓ 0 ↓	?		yes (↑)
	contig2000Sep131300_1667	AN3468.2	gi|121996|sp|P08844|H2A_EMENI Histone H2A [Emericella nidulans] (Evalue:2E-50)	(Evalue:2E-50)	-0.551816	-0.978102			1.14781	-0.089615	0.0720595	-1.31229	-0.457157		0.596595	0.0278489	-1.2137		-0.385324		0 ↓ ↓	peroxide	yes (↑)
	contig2000Sep131300_1655	AN3469.2	gi|122046|sp|P23754|H2B_EMENI Histone H2B [Emericella nidulans] (Evalue:9E-44)	(Evalue:9E-44)	-0.277167	-1.85092	-2.13349	-0.716176	0.304101	0.193654	-0.336473	-1.17272	-0.359324	-0.214282	0.170343	-0.67027	-1.2546	-0.846328	-0.504342	-1.51416	↓ ↓ ↓	GSH/GSSG
	contig2000Sep131300_2493	AN4187.2	gi|11359241|pir||T40642 probable helicase - fission yeast [Schizosaccharomyces pombe]) (Evalue:0)	(Evalue:0)	-0.420149	-1.48908	0.528624	-0.397464	0.0036696	-0.76893	-1.14727	0.0284417	-0.0788606	-0.131307	0.214064	0.451719	0.506572	0.618312	0.374529	0.0242122	↓ ↓ 0	?
	contig2000Sep131300_157	AN5452.2	gi|40788938|dbj|BAA32662.2| KIAA0017 protein [Homo sapiens] (Evalue:0)	(Evalue:0)	0.148208	0.0153603	-0.939802	0.90426	0.477477	0.418433	-0.764776	-0.490879	0.845928	0.456403	0.160807	-1.18323	0.0122737	-0.43754	0.0189644	-0.0031733	0 0 ↓	superoxide
	contig2000Sep131300_2368	AN5620.2	gi|28881347|emb|CAD70389.1| related to DNA Polymerase iota (POLI) [Neurospora crassa] (Evalue:e-104)	(Evalue:e-104)	-0.22312	0.27761	2.10501	-0.549015	-1.35434	0.16947	0.105278	0.84416	-1.14698	-1.57177	-0.588117	0.0099202	0.388496		1.23693	0.661859	↑ 0 ↑	?		yes (↓)
	contig2000Sep131300_3756	AN5640.2	gi|39979199|emb|CAE85570.1| related to histone acetyltransferase [Neurospora crassa] (Evalue:0)	(Evalue:0)	-0.0920775	-0.0059517	0.238883	-0.136308	0.519382	-0.0690097	-1.00118	-0.189077	-0.451608	1.62833	0.130524	-0.155593	0.0731027	-0.0374035	0.805587	0.269763	0 ↓ 0	?
	contig2000Sep131300_3061	AN5932.2	gi|6018683|emb|CAB57881.1| DNA-directed DNA polymerase [Schizosaccharomyces pombe] (Evalue:0)	(Evalue:0)	0.0349095	1.01719	1.40748	0.0489654	-1.20183	-0.857623	-0.239888	2.56309	0.983722		0.204535	0.112237	0.589707	0.932512	0.113713	0.832032	↑ ↑ 0	?
	contig2000Sep131300_3191	AN6222.2	gi|6013098|emb|CAB57331.1| SPAC824.01 [Schizosaccharomyces pombe] (Evalue:7E-97)	(Evalue:7E-97)	0.0354119	0.638724		0.413378		-1.00691		0.0066916			2.37047		-0.784339		0.626201	0.268511	0 ↓ 0	?
	contig2000Sep131300_2522	AN6694.2	gi|39644454|gb|AAH06278.2| CTF18, chromosome transmission fidelity factor 18 homolog [Homo sapiens] (Evalue:7E-40)	(Evalue:7E-40)	0.448538	0.0079288	1.29063	-0.0957747	-0.0864489	2.84456	-0.192783	-0.15067	-0.0198464	0.0337031	-0.875811	0.201518	0.122251	-0.754331	0.248905	0.568468	↑ ↑ 0	?
	contig2000Sep131300_2487	AN7423.2	gi|19111884|ref|NP_595092.1| replication factor-a protein 1 [Schizosaccharomyces pombe] (Evalue:e-152)	(Evalue:e-152)	-0.0458342	0.927309	1.36035	2.17881	0.577976	0.187526	0.732507	2.20659	0.902344	2.13394	1.4243	-0.270676	2.28571	-0.112696	0.361154	3.87153	↑ ↑ ↑	GSH/GSSG
	contig2000Sep131300_2488	AN7423.2	gi|19111884|ref|NP_595092.1| replication factor-a protein 1 [Schizosaccharomyces pombe] (Evalue:e-152)	(Evalue:e-152)	1.37109	1.31609	1.17629	1.31629	-0.785706	0.0793466	0.427202	0.925359	0.988349	0.0743732	-1.1868	1.86547	1.69	1.28857	-0.157971	-0.0298226	↑ 0 ↑	?		yes (↓)
	contig2000Sep131300_3833	AN9077.2	gi|7492991|pir||T37528 probable snf2 family helicase - fission yeast [Schizosaccharomyces pombe]) (Evalue:0)	(Evalue:0)	0.440931	1.58702	-0.211708	1.21033	-0.586755	0.849017		1.00407	0.377725		3.19523		0.559463		-1.10722	1.21214	↑ ↑ ↓	?
	contig2000Sep131300_1750	No AN_pep found	putative rad26 homolog uvsD [Emericella nidulans]	E. nidulans	0.0826914	0.200536	-1.07878	0.90774	-0.502946	0.258981		-0.0990881	0.704027	0.349133	-0.44199	0.966172	0.299512		-1.30694	-0.253913	↓ 0 ↓	?
	contig2000Sep131300_3499	No AN_pep found	RADC radC gene, complete cdsLength = 3845 e: 1e-111[Emericella nidulans]	(Evalue: 1e-111)	-0.0355174	0.281384	1.43874			-0.24483		0.970466	0.459362		0.352287		-0.174835		-0.677024	0.462463	↑ 0 0	?
	contig2000Sep131300_1365	AN3947.2	gi|7490448|pir||T41497 DNA (apurinic or apyrimidinic site) lyase, endon uclease - fission; (Evalue:2E-73)	(Evalue:2E-73)	-0.113472	0.241947	0.472381	0.392406	0.648912	-0.507557		-0.162129	0.261717		-0.413422	-0.535188	-0.0678864			-0.786212	0 0 0	?
	contig2000Sep131300_1818	AN6694.2	gi|39644454|gb|AAH06278.2| CTF18, chromosome transmission fidelity factor 18 homolog [Homo; (Evalue:7E-40)	(Evalue:7E-40)	-0.204135	-0.235715	0.214614	0.0773703	0.322279	-0.138713	-0.107588	-0.297816	0.0931681	-0.50488	-0.0614227	0.197329	-0.486299	-0.0507518	0.354004	-0.427481	0 0 0	?
	contig2000Sep131300_2797	AN3890.2	gi|19115556|ref|NP_594644.1| putative dna repair protein [Schizosaccharomyces pombe] (Evalue:e-130)	(Evalue:e-130)	-0.0023022	-0.333021	-0.761552	-0.622451	-0.194884	-0.584222		0.330587	1.28344		-0.895086		-0.0695782		0.267784	0.350614	0 0 0	?
	contig2000Sep131300_3323	AN5839.2	gi|19112717|ref|NP_595925.1| putative ATP-dependent RNA helicase [Schizosaccharomyces pombe]; (Evalue:e-154)	(Evalue:e-154)	-0.344721	0.231076	0.334797	-0.745012	0.884375	-0.195736	-0.7173	-0.320325	-0.184822	0.15139	-0.10394	0.449186	-0.543296	0.7852	0.2728	0.187263	0 0 0	?
	contig2000Sep131300_3949	AN5527.2	gi|7384851|dbj|BAA93079.1| Rad54 homolog [Neurospora crassa] (Evalue:0)	(Evalue:0)	0.234467	0.269332	0.412287	-0.150985	-0.252565	-0.3447		-0.253074	-0.458212	-1.17161	-0.213645		0.32578	0.084682	-0.233892	-0.188527	0 0 0	?
	contig2000Sep131300_46	AN3753.2	gi|6572640|gb|AAF17334.1| telomerase catalytic subunit [Mesocricetus auratus]; (Evalue:e-159)	(Evalue:e-159)	-0.501363	-0.978454	-0.365559	-0.064339	-0.163754	0.246624	-0.104454	-0.712049	-0.0180952		-0.648449	-0.465091	-0.811029	-0.962192	-0.246683	-0.0983305	0 0 0	?
	contig2000Sep131300_610	AN5092.2	gi|23320668|gb|AAL86613.1| telomere-linked helicase 1 [Magnaporthe grisea]; (Evalue:1E-79)	(Evalue:1E-79)	0.237431	0.551827	-0.312936	0.151148	0.674883	0.0580927		-0.288676	0.845855	0.541226	0.166254	0.547641	-0.278596		-0.475067	0.313918	0 0 0	?
	contig2000Sep131300_4513	AN0838.2	gi|19114126|ref|NP_593214.1| ATP dependent RNA helicase [Schizosaccharomyces pombe]; (Evalue:0)	(Evalue:0)	0.297925	0.531772	0.788594	-0.230765	0.222482	0.427774		0.503667	0.599311		0.352613	-0.853279	0.792956		0.531557	0.693962	0 0 0	?
Cell division cycle, meiosis
	contig2000Sep131300_1836	AN0129.2	gi|6319753|ref|NP_009835.1| Protein Phosphatase S phase Pps1p [Saccharomyces cerevisiae] (Evalue:0)	(Evalue:0)	0.0120164	0.993154	1.03161	-0.0595808	-0.493386	-0.122557	0.157353	1.75945	0.597377	0.632983	1.64861	-0.325706	1.75561	0.201579	0.0258423	1.02693	↑ ↑ ↑	GSH/GSSG
	contig2000Sep131300_205	AN0137.2	gi|32415413|ref|XP_328186.1| related to multifunctional cyclin-dependent kinase PHO85 [MIPS] [Neurospora crassa] (Evalue:0)	(Evalue:0)	0.0061604	0.0672643	-2.09437	2.11169	-1.02203	0.187829	1.09548	-0.690938	0.356998		0.147591	-1.52041			-2.32842	-4.02813	↓ ↑ ↓	?
	contig2000Sep131300_2284	AN0453.2	gi|9967822|emb|CAC06384.1| cyclin [Emericella nidulans] (Evalue:0)	(Evalue:0)	0.200509	0.479251	0.420574	0.472882	-0.255746	0.68278		0.128997	0.272575	1.25986	-0.504426	1.04046	0.748746	0.212371	0.319223	-0.0386791	0 0 ↑	superoxide		yes (↑)
	contig2000Sep131300_1748	AN0821.2	gi|19112459|ref|NP_595667.1| mitochondrial inheritance component mdm12. [Schizosaccharomyces pombe] (Evalue:3E-67)	(Evalue:3E-67)	0.252121	0.360016	1.17507	-0.719769	0.0805295	0.0676147	-0.423794	0.303074	-0.0590246	-0.0074532	0.412207	0.349675	1.04521	0.81037	1.42092	1.45615	↑ 0 ↑	?
	contig2000Sep131300_2072	AN1358.2	gi|33087518|gb|AAP92916.1| putative serine/threonine phosphatase 2C ptc2 [Hypocrea jecorina] (Evalue:e-136)	(Evalue:e-136)	0.275949	-0.257545	-1.2516	0.0972971	-0.374366	0.559007		-0.721621	-0.633051		0.427363		-0.87737		-1.33526	-0.768827	↓ 0 ↓	?
	contig2000Sep131300_3560	AN1440.2	gi|19114932|ref|NP_594020.1| tat-binding homolog 7, AAA ATPase family protein [Schizosaccharomyces pombe] (Evalue:0)	(Evalue:0)	0.156545	-0.208605	-0.0588589	1.50667	0.42818	-0.361954		-0.233718	0.363047	-1.03958	-0.362469		-0.012181	1.67686	1.52413	-0.188438	0 0 ↑	superoxide	yes (↑)	yes (↓)
	contig2000Sep131300_63	AN3450.2	gi|19113119|ref|NP_596328.1| cell cycle protein kinase hsk1 [Schizosaccharomyces pombe] (Evalue:e-117)	(Evalue:e-117)	0.0636702	0.134747	0.33789	0.661176	0.155773	-0.638931	-0.485806	0.103667	0.781828		-0.309093	1.11568	0.0744857	0.351093	0.120707	0.143168	0 0 ↑	superoxide
	contig2000Sep131300_4264	AN3793.2	gi|4193367|gb|AAD09995.1| protein phosphatase-Z-like serine/threonine protein phosphatase [Neurospora crassa] (Evalue:0), Serine/threonine protein phosphatase Z, isoform of Ppz2p involved in regulation of potassium transport, which affects osmotic stability, cell cycle progression, and halotolerance Ppz1p in S. cerevisiae	(Evalue:0)	0.937041	0.0258395	0.153615	1.03785	0.50471	0.821241	1.21395	0.526095	0.603985		0.0455969	-1.95515	-0.491578			0.409708	0 ↑ ↓	?	yes (↑)
	contig2000Sep131300_3221	AN3793.2	gi|4193367|gb|AAD09995.1| protein phosphatase-Z-like serine/threonine protein phosphatase [Neurospora crassa] (Evalue:0)	(Evalue:0)	-0.0264739	-0.175041	-0.711582	-0.313311	0.145207	0.309172	1.17386	-0.696319	0.346317	0.304694	-0.017401	-1.47784	-0.787364	-0.79472	-3.10393	-1.93262	0 ↑ ↓	?
	contig2000Sep131300_877	AN4085.2	gi|19115860|ref|NP_594948.1| protein phosphotase 2a 65kd regulatory sububit [Schizosaccharomyces pombe] (Evalue:0), plays a critical role in cell morphogenesis, probably through regulation of the cytoskeletal network and cell wall synthesis	(Evalue:0)	-0.411005	-0.310683	1.16851	0.293957	-0.439573	-0.0726233		0.319861	-0.208353	2.79584	0.391226	0.257451	0.211975	-0.560812	0.0907893	-0.174642	↑ 0 0	?		yes (↑)
	contig2000Sep131300_3660	AN4265.2	gi|11282519|pir||T49494 condensin complex component cnd2 related protein Neurospora crassa (Evalue:e-165)	(Evalue:e-165)	-0.135715	0.167311		-0.208396	-0.599408	-0.211359	-2.1938	1.3581	-0.325561	0.158644	-0.668106		-0.537312		-1.35158	-1.40783	0 ↓ ↓	peroxide
	contig2000Sep131300_3940	AN5102.2	gi|19113318|ref|NP_596526.1| putative yeast cell division control protein 68 homolog (CDC68) [Schizosaccharomyces pombe] (Evalue:0)	(Evalue:0)	0.376452	0.841602	-0.0994108	2.37832		0.268564		-0.721592	1.03054			0.297594	-0.218327		1.12738	1.55898	0 0 ↑	superoxide	yes (↑)	yes (↑)
	contig2000Sep131300_3663	AN5631.2	gi|728712|emb|CAA59396.1| YKR028w homologue [Saccharomyces cerevisiae] (Evalue:0)	(Evalue:0)	0.27672	0.199171	0.172151	0.0039757	-0.431673	0.0578049	0.397611	0.482964	0.179463	-0.228841	-0.46855	0.0313871	0.524754	-1.19902	-0.98233	-1.16095	0 0 ↓	superoxide
	contig2000Sep131300_2907	AN5728.2	gi|19075860|ref|NP_588360.1| serine/threonine-protein kinase ssp1 [Schizosaccharomyces pombe] (Evalue:1E-53), Involved in the control of meiotic nuclear divisions & spore formation dispensable for mitosis, premeiotic DNA synthesis, recombination, meiosis I, meiosis II, & initiation of prospore walls required for spore wall elongation Ssp1p [Saccharomyces cerevisiae]	(Evalue:1E-53)	-0.41106	-0.981291	-1.54463			0.271731		-0.139124	0.281956		-0.916201	0.146536	-0.300757		-3.04839	-0.497541	↓ 0 ↓	?
	contig2000Sep131300_528	AN5899.2	gi|25991997|gb|AAN77000.1| condensin subunit [Emericella nidulans] (Evalue:0)	(Evalue:0)	0.29437	0.107337	-0.963103	-0.403701	-1.47084	0.0801007		0.178015	0.396162	-1.87746	-0.946923		0.48558	0.204369	-2.6512	-1.49733	0 0 ↓	superoxide	yes (↓)	yes (↓)
	contig2000Sep131300_532	AN5899.2	gi|25991997|gb|AAN77000.1| condensin subunit [Emericella nidulans] (Evalue:0)	(Evalue:0)	0.666696	0.0890891	-0.0471926	0.0552047	0.256226	-0.17506		-0.0184041	-0.923675		0.3771		1.603	1.2011	0.752192	1.4137	0 0 ↑	superoxide
	contig2000Sep131300_3907	AN6243.2	gi|32414915|ref|XP_327937.1| related to ser/thr protein kinase IME2 [MIPS] [Neurospora crassa] (Evalue:0), Serine/threonine protein kinase involved in activation of meiosis, associates with Ime1p and mediates its stability, activates Ndt80p IME2 expression is positively regulated by Ime1p in Saccharomyces cerevisiae.	(Evalue:0)	0.202071	0.662637	0.275545	-0.331255	-0.454841	0.355263		1.08052	0.116275		0.610869		1.53056	0.817661	0.557702	1.70787	0 ↑ ↑	peroxide
	contig2000Sep131300_1714	AN6249.2	gi|33416676|gb|AAH56038.1| MGC68988 protein [Xenopus laevis] (Evalue:4E-44)	(Evalue:4E-44)	0.0059601	0.61053	1.44634	1.72974	-1.44455	0.258142	0.446895	1.15816	1.12479	-1.61672	-0.192731	0.447321	1.05063	0.590103	-0.649373	2.59424	↑ ↑ ↑	GSH/GSSG
	contig2000Sep131300_3671	AN6498.2	gi|19114035|ref|NP_593123.1| septin interacting protein homolog [Schizosaccharomyces pombe] (Evalue:1E-62)	(Evalue:1E-62)	-0.0275304	0.0862615	-2.54059	0.911865		0.358945	1.16916	-0.913566	0.586993		-0.0099019	-0.616612	-0.276911			-1.29848	↓ ↑ ↓	?
	contig2000Sep131300_3154	AN7495.2	gi|15080686|dbj|BAB62527.1| CDC5 [Lentinula edodes] (Evalue:e-172)	(Evalue:e-172)	-0.166943	-0.158258	-0.597132	-0.350973	0.470603	-0.292504	0.571785	0.131158	-0.112672	-0.0255744	-0.451012	-1.158	-1.31321	-0.204881	-0.185024	-1.09535	0 0 ↓	superoxide
	contig2000Sep131300_4182	AN8182.2	gi|34811845|gb|AAK21000.2| AspC septin [Emericella nidulans] (Evalue:0)	(Evalue:0)	-0.962695	-0.96349		-0.10259	0.540232	-0.229188		-0.0521264	-0.204061	0.524363	0.471793		-1.13926	-0.92767	-0.288009	-1.10117	0 0 ↓	superoxide
	contig2000Sep131300_3529	AN8185.2	gi|19114394|ref|NP_593482.1| exonuclease ii [Schizosaccharomyces pombe], exonuclease II (PMID 8781170); 5'-3' exonuclease domain; involved in normal meiosis (required) (PMID 8781170); similar to S. cerevisiae KEM1; involved in DNA strand exchange (PMID 8781170); zinc finger protein; zf-C2H2 type (inferred from context); mutants are caffeine sensitive (PMID 8781170); involved in chromosome pairing…	(Evalue:0)	-0.232996	0.436974	0.845328	-0.181257	-0.336053	-0.239021	-0.467434	-0.0521407	-0.0899589	-0.22102	-0.222176	0.393112	0.730866	0.405813	1.37769	1.76889	0 0 ↑	superoxide
	contig2000Sep131300_3397	AN8293.2	gi|19075378|ref|NP_587878.1| beta transducin [Schizosaccharomyces pombe] (Evalue:e-126)	(Evalue:e-126)	0.502598	1.04679	0.164118	0.10742	-1.31603	-0.0166846	-0.321622	0.433346	0.665289	-0.861135	-1.41054	1.32163	1.33915		-0.0483201	-0.542813	↑ 0 ↑	?		yes (↓)
	contig2000Sep131300_4053	AN8851.2	gi|3334140|sp|O43100|CBF5_EMENI Centromere/microtubule binding protein CBF5 (Centromere-binding factor 5) (Small nucleolar RNP protein CBF5) (H/ACA snoRNP protein CBF5) [Emericella nidulans] (Evalue:0)	(Evalue:0)	-0.190906	-0.52709	0.186896	-0.900053	-0.189906	-0.1842	-0.229003	-0.291471	-1.18444	-1.50336	-0.304015	-0.897848	-0.783718	-0.669296	-1.22995	-2.39585	0 0 ↓	superoxide		yes (↓)
	contig2000Sep131300_2903	No AN_pep found	gi|10880267|emb|CAC13980.1|[10880267] pphA gene for protein phosphatase 2a, exons1-6Leng e: 6e-090 [Emericella nidulans], type 2A protein phosphatase gene from Emericella nidulans is involved in hyphal morphogenesis	(Evalue: 6e-090)	-0.573295	-0.381334	1.36587	0.101592	-0.61461	-0.692361	-0.769823	1.29961	-0.131049	-0.413478	-0.225533	-0.696726	0.219226	0.429524	-0.387283	1.06778	↑ ↑ ↑	GSH/GSSG
	contig2000Sep131300_2474	No AN_pep found	septin B aspB mRNA, complete cdsLength = 2105 e: 1e-106 [Emericella nidulans]	(Evalue: 1e-106)	-0.286465	-0.0699149	0.0131722	-0.673687	0.256831	0.0764569	-1.01197	-0.094087	0.0023284	2.22838	0.377008	0.228557	0.294349		0.710773	0.0304631	0 ↓ 0	?
	contig2000Sep131300_381	No AN_pep found	septin B aspB mRNA, complete cdsLength = 2105 e: 1e-107 [Emericella nidulans]	(Evalue: 1e-107)	-0.138056	-0.637806	-0.942589	-0.270087	0.559622	1.36748		-0.0881709	-1.09007	0.947716	0.29996		-1.32871	-0.856724	-0.120832	-0.821159	0 ↑ ↓	?
	contig2000Sep131300_1093	AN2862.2	gi|19114590|ref|NP_593678.1| putative chromosome segregation protein [Schizosaccharomyces pombe] (Evalue:2E-47)	(Evalue:2E-47)	-0.138884	0.572044	-0.385337	0.199746	2.40585	-0.97596		0.991728		0.313103	0.39413		0.883531		-0.0910063	0.574327	0 0 0	?
	contig2000Sep131300_1339	No AN_pep found	MODA modA mRNA, complete cdsLength = 1546 e: 0.0 [Emericella nidulans] cdc42 GTPase, Small rho-like GTPase, in yeast essential for establishment and maintenance of cell polarity mutants have defects in the organization of actin and septins	(Evalue:0)	-0.275804	-0.735584	0.260242	-0.0336774	-0.171485	0.0789905	-0.856362	0.0954885	-0.199814	-1.37039	0.421063	-0.209636	-0.290619	0.170684	0.582252	0.321202	0 0 0	?
	contig2000Sep131300_1548	AN8605.2	gi|7798692|gb|AAF69795.1| cyclophilin A [Filobasidiella neoformans]; (Evalue:3E-68)	(Evalue:3E-68)	-0.353716	-0.892428	-0.2482	-0.733406	0.0908424	-0.708261	-0.752594	-0.122185	0.33341	-0.26274	-0.394373	-0.675613	-0.756033	-0.0381361	-0.100757	-0.986439	0 0 0	?
	contig2000Sep131300_292	AN2489.2	gi|39573504|emb|CAD58722.1| cyclin-dependent protein kinase [Kluyveromyces lactis]; (Evalue:e-128)	(Evalue:e-128)	0.0068453	-0.0655892	-0.741338	0.693306	0.248461	-0.328037	0.973935	-0.223242	-0.118663	0.284798	-0.0215522	0.676314	0.0968461	-0.171856	0.0681919	-0.683543	0 0 0	?
	contig2000Sep131300_3228	AN6313.2	gi|6320203|ref|NP_010283.1| Required for Meiotic Division Rmd1p [Saccharomyces cerevisiae] (Evalue:5E-93)	(Evalue:5E-93)	-0.749993	-0.256374	0.351428	1.52707	0.310172	-0.415266		-0.0830896	0.391161		0.106871	0.498516	0.386053		-0.27941	0.256848	0 0 0	?
	contig2000Sep131300_3333	AN5694.2	gi|6324457|ref|NP_014526.1| TRF5 homolog; Involved in mitotic chromsome condensation;; (Evalue:5E-95)	(Evalue:5E-95)	-0.157368	-0.225479	0.809453	-0.393865	0.0588497	-0.212302	-0.763861	0.523339	-0.548803	0.569411	0.174004	-0.281486	-0.108184	0.0919108	0.175355	0.32294	0 0 0	?
	contig2000Sep131300_3783	AN6313.2	gi|6320203|ref|NP_010283.1| Required for Meiotic Division Rmd1p [Saccharomyces cerevisiae] (Evalue:5E-93)	(Evalue:5E-93)	-0.0057754	0.0675051			1.58249	-0.0776587		0.564718			1.37813	-0.717914	-0.471051			0.7019	0 0 0	?
Asexual snd sexual sporulation
	contig2000Sep131300_4333	AN0135.2	gi|32413254|ref|XP_327107.1| probable cro1 protein [MIPS] [Neurospora crassa] (Evalue:e-105)	(Evalue:e-105)	-0.349317	-0.589469	-1.26401	1.10176	1.09705	-0.0890978	0.585355	-0.705542	0.398512	0.0193654	0.346945	-0.752711	-0.853914	-0.788678	-1.2015	-0.529768	↓ 0 ↓	?
	contig2000Sep131300_1468	AN1052.2	gi|3329358|gb|AAC26841.1| velvet A [Emericella nidulans] (Evalue:0)	(Evalue:0)	-0.405541	-1.20204	-0.838608	-0.35216	0.126358	0.0722379		-1.00912	-0.188723	-0.984432	-0.0049006	0.220154	0.153327	0.222146	-0.496746	-0.678493	↓ ↓ 0	?
	contig2000Sep131300_4593	AN4072.2	gi|6322079|ref|NP_012154.1| Hos4p [Saccharomyces cerevisiae] (Evalue:7E-95), Subunit of the Set3 complex, which is a meiotic-specific repressor of sporulation specific genes that contains deacetylase activity potential Cdc28p substrate Hos4p [Saccharomyces cerevisiae].	(Evalue:7E-95)	1.73012	1.73026	0.481409		-0.511782	0.408585		1.40248	1.22169		0.0554341	1.64852	2.2039		0.780389	2.07476	↑ ↑ ↑	GSH/GSSG
	contig2000Sep131300_4354	AN5085.2	gi|283343|pir||S27412 SpoC1-C1C protein [Emericella nidulans] (Evalue:0), centrally located within the E. nidulans conidium-specific SpoC1 gene cluster	(Evalue:0)	-0.373439	-0.570202	-0.831241	0.613454	0.464206	-0.414826	-0.236201	-0.644473	-0.141914	0.159024	0.20049	-1.16846	-1.37099	-1.09888	-0.422708	-0.146113	0 0 ↓	superoxide
	contig2000Sep131300_1595	AN9121.2	gi|22347729|gb|AAM95965.1| ESDC [Emericella nidulans] (Evalue:8E-94), required for sexual development of Emericella nidulans	(Evalue:8E-94)	-0.527299	-0.12174	-0.872522	-0.282315	1.10808	-0.580822	-0.218806	-0.93253	-0.658369	1.22678	0.049722	-1.95349	-4.3004	-1.08107	-2.2775	-3.26649	0 0 ↓	superoxide	yes (↑)	yes (↑)
	contig2000Sep131300_3364	AN9171.2	gi|6090823|gb|AAF03354.1| yellowish-green 1 [Aspergillus fumigatus] (Evalue:e-130)	(Evalue:e-130)	0.167896	-0.143095	0.314624	1.51501	8.48074	-0.0993347	1.39234	0.440146	0.233111	0.0296383	0.152904	-0.188113	-0.58265		-0.701361	-1.41345	0 ↑ ↓	?	yes (↑)
	contig2000Sep131300_2616	No AN_pep found	putative zinc finger protein flbC gene,complete e: 0.0 [Emericella nidulans]	(Evalue: 0.0)	-0.419784	-0.077671		1.08683	-1.6664	-1.91308	-1.74047	-0.298222	-0.456	-0.64096	-0.877551	0.0650675	0.319758		-0.336781	-0.374978	0 ↓ 0	?	yes (↑ ↓)
	contig2000Sep131300_4561	AN5085.2	gi|283343|pir||S27412 SpoC1-C1C protein - Emericella nidulans; (Evalue:0)	(Evalue:0)	0.346806	0.782892	0.26902	0.836997	-0.243157	0.271565	0.0789689	0.194107	0.219008		-0.964595	0.109015	0.397632		-0.0450365	-0.850324	0 0 0	?
Vegetative incompatibility and cell death
	contig2000Sep131300_3183	AN2021.2	gi|17225210|gb|AAL37301.1| beta transducin-like GTP binding protein HET-D2Y [Podospora anserina] (Evalue:e-170), involved in heterokaryon incompatibility in the fungus Podospora anserina	(Evalue:e-170)	0.186517	0.463797	-0.443902	-2.99011	0.203896	0.308246	1.4001	-0.962212	-0.822474	-0.508346	1.36032		1.32724	-0.664048	-1.06167	-0.198871	0 ↑ ↑	peroxide	yes (↓)
	contig2000Sep131300_1919	AN3147.2	gi|537939|gb|AAA33629.1| het-c [Podospora anserina] (Evalue:3E-54)	(Evalue:3E-54)	-0.196849	-0.924211	1.8961	0.456602		-0.646594	-1.67068	0.344604	0.839535	-0.0471524	0.354177	-0.939902	-0.641882	-0.508178		-1.19851	↑ ↓ ↓	?
	contig2000Sep131300_1668	AN5712.2	gi|27436420|gb|AAO13381.1| metacaspase [Emericella nidulans] (Evalue:0)	(Evalue:0)	-0.375126	-0.483088	-0.216404	0.114845	-0.093385	-1.57422	0.997201	0.427221	0.144812		-1.36908	-0.0379462	0.121194	0.455932	0.257321	-0.491778	0 ↓ 0	?
	contig2000Sep131300_1092	AN9067.2	gi|5852937|gb|AAD54275.1| HET-C protein [Podospora anserina] (Evalue:e-136)	(Evalue:e-136)	0.652985	0.879763	0.222551	1.09342	0.104312	0.052511	0.0809031	0.508542	1.2254	0.232957	0.280631	1.0027	0.497635	0.816815	-0.208147	1.20413	0 0 ↑	superoxide	yes (↑)	yes (↓)
	contig2000Sep131300_82	AN9067.2	gi|5852937|gb|AAD54275.1| HET-C protein [Podospora anserina] (Evalue:e-136)	(Evalue:e-136)	-0.321088	-0.149617	0.803642	0.43246	-0.462625	-0.153241	-1.18478	-0.693508	-0.943216	-0.332416	-1.57118	-1.1403	-0.365786	0.71353	-0.212814	-1.32379	0 ↓ ↓	peroxide
Transposons, VLPs, transposases
	contig2000Sep131300_3057	AN2714.2	gi|6683624|dbj|BAA89272.1| Pol [Alternaria alternata] (Evalue:0)	(Evalue:0)	-0.100607	-0.332395	-1.98936	0.38168	0.6166	0.206757	0.393238	-0.553386	-0.198874		-0.266972	-0.777891	-0.973739		-0.0169039	-0.478797	↓ 0 0	?
	contig2000Sep131300_3658	AN4276.2	gi|7981425|emb|CAB91877.1| polyprotein [Phaeosphaeria nodorum] (Evalue:1E-44)	(Evalue:1E-44)	-0.0723166	1.81548	1.42635	-0.24503	1.00461	-0.009921	0.725463	3.77239	2.00143	0.929511	2.80527	-0.309099	3.68466	-0.0655536	0.180378	3.8262	↑ ↑ ↑	GSH/GSSG
	contig2000Sep131300_1552	AN5242.2	gi|6683624|dbj|BAA89272.1| Pol [Alternaria alternata] (Evalue:0)	(Evalue:0)	0.017952	0.334999	-0.598387	0.613073	-0.393462	-1.49121		-0.588881	0.538045		0.974317		0.186939		1.19421	-0.66386	0 ↓ ↑	?
	contig2000Sep131300_3477	AN8598.2	gi|1870209|gb|AAB48662.1| ORF [Emericella nidulans] (Evalue:0)	(Evalue:0)	0.0731641	0.231958	-1.49323	-1.88316	-0.0068631	0.918539	1.36226	0.732353	-1.08196	-0.311356	0.445139	1.74285	1.9839	0.816576	1.73218	0.683151	↓ ↑ ↑	?
	contig2000Sep131300_2375	AN8648.2	gi|7493944|pir||S72620 probable reverse transcriptase - anthracnose fungus (Colletotrichum; (Evalue:e-154)	(Evalue:e-154)	-0.742439	-0.608495	-0.381177			0.0395643		-0.311085	-0.86404		0.445659		0.359091		0.226244	0.65979	0 0 0	?
	contig2000Sep131300_2634	AN8598.2	gi|1870209|gb|AAB48662.1| ORF [Emericella nidulans] (Evalue:0)	(Evalue:0)	0.0282127	0.259835	0.745811	-0.0725481	-0.37384	-0.285748	-0.581081	-0.609769	-0.925752	-1.06482	-0.172949	-0.897856	-0.252737	-0.0515831	0.729396	0.141568	0 0 0	?
	contig2000Sep131300_4099	AN6799.2	gi|6683624|dbj|BAA89272.1| Pol [Alternaria alternata]; (Evalue:1E-87)	(Evalue:1E-87)	0.143095	0.473126	0.463215	0.328979	-0.54132	-0.195375	0.497147	0.106842	0.377623	-0.982062	0.0271253	0.415464	0.544217	0.982278	0.298064	0.881396	0 0 0	?
	contig2000Sep131300_444	AN2670.2	gi|6683624|dbj|BAA89272.1| Pol [Alternaria alternata]; (Evalue:0)	(Evalue:0)	0.262818	-0.119218			-0.555966	0.658025		-0.236706	-0.618361		0.39917		-0.524295		0.953181	0.375144	0 0 0	?
RNA splicing and translation, protein maturation
Ribosome biogenesis
	contig2000Sep131300_4086	AN0074.2	gi|6322676|ref|NP_012749.1| EBNA1-binding protein homolog Ebp2p [Saccharomyces cerevisiae] (Evalue:2E-72), Essential protein required for the maturation of 25S rRNA and 60S ribosomal subunit assembly, localizes to the nucleolus Ebp2p [Saccharomyces cerevisiae]	(Evalue:2E-72)	-1.03301	0.0751687		0.469397	-1.4272	0.19473	-0.51624	-0.201538	0.322093	-0.848348	0.0892791	-2.04485	-0.516605		-1.72664	-0.430751	↓ 0 ↓	?
	contig2000Sep131300_4158	AN0583.2	gi|21627815|emb|CAD37147.1| putative ATP-dependent RNA helicase [Aspergillus fumigatus] (Evalue:0)	(Evalue:0)	-0.371884	0.282812	1.72785			-0.112116		-0.124846			0.198657		-0.697993		1.92603	1.01718	↑ 0 ↑	?
	contig2000Sep131300_4240	AN1711.2	gi|6321964|ref|NP_012040.1| putative Upf1p-interacting protein Nmd3p [Saccharomyces cerevisiae] (Evalue:0), involved in nuclear export of the large ribosomal subunit; acts as a Crm1p-dependent adapter protein for export of nascent ribosomal subunits through the nuclear pore complex.	(Evalue:0)	0.530145	0.191071	-0.0731449	0.98533	1.73232	-0.456864	1.402	1.0126	0.530247		0.711728	0.0263781	0.252034		0.0536886	1.3408	0 ↑ ↑	peroxide	yes (↑)
	contig2000Sep131300_2656	AN3167.2	gi|19114018|ref|NP_593106.1| similar to yeast nucleolar protein Nop5p involved in the synthesis (Evalue:e-140), similar to yeast nucleolar protein Nop5p involved in the synthesis of the 40S ribosomal subunit snoRNA binding [Schizosaccharomyces pombe]	(Evalue:e-140)	-0.0351291	-0.0384994	0.469681	0.0413585	0.657958	0.212413	-0.271982	0.287651	1.03279	0.326723	0.351186	-3.91127	0.160684	-0.0872424	-0.509234	-0.351236	0 0 ↓	superoxide		yes (↑)
	contig2000Sep131300_2336	AN4065.2	gi|6324021|ref|NP_014091.1| KRRI-Interacting protein 1 Kri1p [Saccharomyces cerevisiae] (Evalue:9E-97), ribosome biogenesis	(Evalue:9E-97)	0.275716	0.190676	-0.574077	-0.623284	-0.13102	0.151855		-0.537606	-0.468234		-0.876041		-1.78815		-0.0601917	-1.4339	0 0 ↓	superoxide
	contig2000Sep131300_2816	AN4865.2	gi|253181|gb|AAB22809.1| NSR1=nucleolin homolog [Saccharomyces cerevisiae, Peptide, 249 aa] (Evalue:9E-45), Yeast NSR1 protein that has structural similarity to mammalian nucleolin is involved in pre-rRNA processing	(Evalue:9E-45)	2.03607	1.85582	0.147588	0.589887	-0.508004	2.46558	1.46492	0.113468	1.4954	0.201246	0.334946	1.32844	-0.47251	0.528413	-1.71256	1.87151	↑ ↑ ↑	GSH/GSSG
	contig2000Sep131300_3532	AN4865.2	gi|253181|gb|AAB22809.1| NSR1=nucleolin homolog [Saccharomyces cerevisiae, Peptide, 249 aa] (Evalue:9E-45), Yeast NSR1 protein that has structural similarity to mammalian nucleolin is involved in pre-rRNA processing	(Evalue:9E-45)	0.1166	-0.285012	-0.842747	0.324921	0.220531	0.20998	0.703652	-0.362828	0.446239	0.883326	0.444144	-0.481099	-0.883357	-0.0701453	-1.17874	-1.43669	0 0 ↓	superoxide
	contig2000Sep131300_660	AN5137.2	gi|19112429|ref|NP_595637.1| putative role in early maturation of pre-rRNA and mitochondrial [Schizosaccharomyces pombe] (Evalue:0)	(Evalue:0)	-0.167262	-0.472945	-1.7539	0.484227	0.543624	-0.104478	0.057402	-0.80549	0.0178883	0.0053334	0.134651	0.0337004	-0.541828	-0.586432	-0.0803226	-0.190484	↓ 0 0	?
	contig2000Sep131300_1941	AN5931.2	gi|19113315|ref|NP_596523.1| p68-like protein. [Schizosaccharomyces pombe] (Evalue:0)	(Evalue:0)	0.399244	-0.545337	-0.872116	1.41096	0.595979	1.53192	0.871424	1.04604	1.12369	2.14759	0.721398	-0.351338	0.284429	-1.43851	-0.694036	0.826811	0 ↑ ↓	?	yes (↑)
	contig2000Sep131300_3319	AN6334.2	gi|27151472|sp|O94653|BMS1_SCHPO Ribosome biogenesis protein BMS1 homolog [Schizosaccharomyces pombe] (Evalue:0)	(Evalue:0)	0.16825	-0.123153	-1.09855	-1.07279	1.98221	0.570002		0.435186	-1.42419		0.250979		-2.74442		-2.45936	-1.25984	↓ 0 ↓	?		yes (↑ ↓)
	contig2000Sep131300_1234	AN7424.2	gi|6321360|ref|NP_011437.1| ATP-dependent RNA helicase CA3 of the DEAD/DEAH box family Dbp3p Dbp3p [Saccharomyces cerevisiae] (Evalue:e-133)	(Evalue:e-133)	1.24153	0.688213	-1.54625	-0.274955	0.271271	1.21568	0.757309	-0.404464	-0.237494	0.915639	0.429064	0.129756	-0.520914	0.618748	0.711393	0.264065	↑ ↑ 0	?
	contig2000Sep131300_4373	AN7494.2	gi|6324493|ref|NP_014561.1| RNA EXonuclease member of 3'- Rex4p [Saccharomyces cerevisiae] (Evalue:1E-54)	(Evalue:1E-54)	0.0408051	-1.09503	-2.04017	-2.9343	-0.0181025	1.17765	0.735166	-3.58685	-1.22098	-0.656194	0.0672351	0.309843	-1.63672		0.608586	-0.290986	↓ ↑ ↓	?
	contig2000Sep131300_3387	AN8293.2	gi|19075378|ref|NP_587878.1| beta transducin [Schizosaccharomyces pombe] (Evalue:e-126)	(Evalue:e-126)	0.104624	-0.000801701	-0.46601	0.702867	0.713835	-0.467791		0.176404	-1.20323	0.819573	0.905865	0.348063	-0.394665		0.563155	0.325331	0 0 0	?
	contig2000Sep131300_1025	AN4298.2	gi|19114546|ref|NP_593634.1| putative component of the U3 small nucleolar ribonucleoprotein; (Evalue:e-131)	(Evalue:e-131)	-0.31475	0.0785559	-0.18371	-0.0955647	-0.0752017	-0.138033	-0.382741	-0.117499	-0.468011	-0.765168	-0.378327	0.932431	0.912056	0.754864	0.785712	-0.467409	0 0 0	?
	contig2000Sep131300_4167	AN6171.2	gi|6321942|ref|NP_012018.1| part of small (ribosomal) subunit (SSU) processosome (contains U3; (Evalue:2E-56)	(Evalue:2E-56)	-0.238581	0.0293144	-0.0446783	0.0898659	0.0325781	-0.620741	-0.0606111	-0.521765	-0.508134	-0.491538	-0.27651	0.249527	0.290176	0.379477	0.351276	-0.486999	0 0 0	?
	contig2000Sep131300_4269	AN5536.2	gi|6322532|ref|NP_012606.1| Protein required for cell viability; Yjr072cp [Saccharomyces; (Evalue:e-116), Cytoplasmic protein required for cell viability, identified by association with pre-ribosomal particles; Npa3p [Saccharomyces cerevisiae]	(Evalue:E-116)	-0.220101	-0.195086	-0.322856	-0.574636		-0.331634		0.860918	-0.241198		0.741883		0.233711		0.306672	0.76517	0 0 0	?
	contig2000Sep131300_4489	AN1666.2	gi|6324381|ref|NP_014451.1| Nuclear/Nucleolar GTP-binding protein 2 Nog2p [Saccharomyces cerevisiae] (Evalue:e-128)	(Evalue:E-128)	-0.343978	-0.490747	-0.888085	-0.775918	-0.0206598	-0.700535	-0.213265	-0.916283	0.225634	-1.33435	-1.98324	-0.440904	-0.912746	-0.341088	-0.570271	-0.785345	0 0 0	?
	contig2000Sep131300_669	AN5137.2	gi|19112429|ref|NP_595637.1| putative role in early maturation of pre-rRNA and mitochondrial; (Evalue:0)	(Evalue:0)	0.265874	0.0888627	-0.668107	0.641349	-0.154607	0.707917		-0.608352	-0.805183		-0.117413	-0.358575	0.803421		-0.48635	0.73269	0 0 0	?
	contig2000Sep131300_99	AN6903.2	gi|19114691|ref|NP_593779.1| putative U1 small nuclear ribonucleoprotein [Schizosaccharomyces; (Evalue:6E-48)	(Evalue:6E-48)	0.0203322	0.582885	0.0730131	0.326398	-0.141588	0.75351	0.806745	-0.185292	0.180134	0.614929	-0.296739	-0.860328	-0.73833	-0.432016	-0.143436	-0.424424	0 0 0	?
Ribosome structure and tRNAs
Ribosome structure
Mitochondria
	contig2000Sep131300_4511	AN0116.2	gi|6324144|ref|NP_014214.1| mitochondrial ribosomal protein of the large subunit Mrpl19p [Saccharomyces cerevisiae] (Evalue:4E-42)	(Evalue:4E-42)	-0.213094	-0.180197	0.33403	-0.143247	-0.284936	0.0034924		0.448916	-0.801649	-0.607325	-0.332745	-0.225797	0.289782	0.59024	-0.640347	-1.01486	0 0 ↓	superoxide
	contig2000Sep131300_1243	AN0997.2	gi|6323666|ref|NP_013737.1| Mitochondrial ribosomal protein MRPL3 (YmL3) Mrpl3p [Saccharomyces cerevisiae] (Evalue:4E-41)	(Evalue:4E-41)	0.0750438	0.401699	-0.646659	-0.0947546	0.271306	-0.150719	-0.145271	0.596252	0.286829	0.58689	-0.0770352	0.26484	1.03036	0.0265112	0.11107	-0.0323759	0 0 ↑	superoxide
	contig2000Sep131300_3648	AN4251.2	gi|19114947|ref|NP_594035.1| putative mitochondrial 40s ribosomal protein [Schizosaccharomyces pombe] (Evalue:3E-67)	(Evalue:3E-67)	0.400972	0.27417	-0.0213201	0.151754	3.27894	0.527672	-0.211727	0.666167	-0.164002	4.16701	0.709851	-0.565889	0.302439	-0.30292	-0.321481	1.15281	0 0 ↑	superoxide	yes (↑)	yes (↑)
	contig2000Sep131300_288	AN4468.2	gi|18024674|gb|AAF98448.1| putative mitochondrial 40S ribosomal protein [Aspergillus niger] (Evalue:2E-45)	(Evalue:2E-45)	0.276796	-0.080978	-0.0294725	0.47352	0.284522	0.0553707	-0.045016	-0.210561	0.517227	0.439342	-0.131765	-1.09384	-0.845875	-0.507282	-0.216306	0.52226	0 0 ↓	superoxide
	contig2000Sep131300_1985	AN9469.2	gi|5679594|emb|CAB51776.1| mitochondrial ribosomal protein L23 [Kluyveromyces lactis] (Evalue:4E-44)	(Evalue:4E-44)	-0.265151	0.877208	0.186002	-0.120379	0.936832	-0.162658	-0.447114	2.53516	-0.0957437	0.791973	2.13243	-0.861599	0.172607		-0.135305	0.543986	0 ↑ 0	?
	contig2000Sep131300_2959	AN4308.2	gi|6321659|ref|NP_011736.1| Mitochondrial ribosomal protein MRPL9 (YmL9) (E. coli L3) Mrpl9p [Saccharomyces cerevisiae] (Evalue:3E-74)	(Evalue:3E-74)	-0.298147	-0.0077288	0.659307	-0.517535	0.547963	0.65225	-0.0960198	0.596696	0.967976	-1.49741	-0.486242	-0.0015649	-0.0646807	0.585004	0.77699	0.152892	0 0 0	?
Cytoplasm
	contig2000Sep131300_2206	AN0262.2	gi|6677769|ref|NP_033102.1| ribosomal protein L12 hypothetical protein E430018F03 [Mus musculus] (Evalue:9E-64)	(Evalue:9E-64)	0.388683	0.310811	0.332059		-0.698066	1.79042		0.0181387	0.403803				0.200188		0.530792	-0.766943	0 ↑ 0	?
	contig2000Sep131300_1400	AN0433.2	gi|37362684|ref|NP_013969.2| Homology to rat L18a Rpl20ap [Saccharomyces cerevisiae] (Evalue:1E-76)	(Evalue:1E-76)	-0.180966	-0.375867	-1.25806	0.417764	0.823016	-0.336181	0.886822	-0.944669	0.197252	-0.027197	0.0281745	-1.06802	-2.34001	-1.59989	-1.63433	-2.30261	↓ 0 ↓	?
	contig2000Sep131300_1807	AN0907.2	gi|32411611|ref|XP_326286.1| 40S RIBOSOMAL PROTEIN S22 (S15A) (YS24) [Neurospora crassa] (Evalue:3E-61)	(Evalue:3E-61)	0.055025	0.10266	-1.72144	0.64551	1.22803	-0.0697058	0.438393	-1.54285	0.136844	0.0582196	0.102343	-1.57853	-2.73865	-1.68176	-2.63428	-3.67849	↓ ↓ ↓	GSH/GSSG
	contig2000Sep131300_1040	AN1013.2	gi|19577350|emb|CAD28431.1| probable 60S ribosomal protein l5 [Aspergillus fumigatus] (Evalue:e-152)	(Evalue:e-152)	-0.189433	0.313174	-1.87324	1.1266		0.076695	1.23468	-0.336973	0.887969		0.0149655	-0.738327	-0.25446			0.828061	↓ ↑ 0	?
	contig2000Sep131300_1227	AN1162.2	gi|28629051|gb|AAO49454.1| elongation factor 1 beta subunit [Leptosphaeria maculans] (Evalue:3E-67)	(Evalue:3E-67)	0.125023	0.0827625	-0.322723	0.886302	2.10577	0.210868	0.733227	-0.785596	-0.356249		-0.00073656	-1.50517	-3.63892			-2.78358	0 0 ↓	superoxide	yes (↑)
	contig2000Sep131300_1022	AN1964.2	gi|19115050|ref|NP_594138.1| 40S ribosomal protein S6 [Schizosaccharomyces pombe] (Evalue:4E-88)	(Evalue:4E-88)	2.01503	0.954614	-1.95143	-0.384554	-0.244995	1.87308		-0.292183	-0.933843		1.08996	-0.832534	-0.829573		0.969178	0.278574	↑ ↑ 0	?
	contig2000Sep131300_1248	AN1964.2	gi|19115050|ref|NP_594138.1| 40S ribosomal protein S6 [Schizosaccharomyces pombe] (Evalue:4E-88)	(Evalue:4E-88)	0.0651647	-0.241667				-0.656174	1.86707	-0.454019	-0.14336		0.0715706	-0.966957	-3.31627	0.623843			0 ↑ ↓	?
	contig2000Sep131300_1203	AN2980.2	gi|6324808|ref|NP_014877.1| Homology to rat L35a Rpl33bp [Saccharomyces cerevisiae] (Evalue:3E-41)	(Evalue:3E-41)	-0.356507	-0.893619	-1.53684	1.12621	0.961043	-0.155936	0.727286	-1.51119	-0.526642	1.27576	2.23905	-0.686926	-2.51625	-0.461697	-4.28622	-2.94138	↓ ↓ ↓	GSH/GSSG
	contig2000Sep131300_2629	AN3172.2	gi|11276889|pir||T47199 probable ribosome-associated protein [Neurospora crassa] (Evalue:e-100)	(Evalue:e-100)	-0.0442192	-0.447018	-0.920848	-0.0302245	0.0989153	-0.414959	0.022726	-0.0206939	-0.156882	-1.33672	0.128242	0.891308	1.06771		1.27625	0.275144	0 0 ↑	superoxide		yes (↓)
	contig2000Sep131300_1091	AN4475.2	gi|6325359|ref|NP_015427.1| Homology to rat L11 and E. coli L5 Rpl11ap [Saccharomyces cerevisiae] (Evalue:2E-74)	(Evalue:2E-74)	-0.38221	-0.169967	-1.77486	0.621814	1.10281	-0.071795	0.42856	-0.362793	-0.262397	-0.622182	0.129882	-1.29468	-2.26554	-1.03292	-1.61164	-3.77628	↓ 0 ↓	?
	contig2000Sep131300_2159	AN4794.2	gi|19112469|ref|NP_595677.1| 40s ribosomal protein s4-2 [Schizosaccharomyces pombe] (Evalue:e-120)	(Evalue:e-120)	-0.138789	1.29036	1.3896	0.203879	-0.700662	0.1577	0.898537	1.58323	1.9423	1.61948	1.90388	0.29577	2.68678	-0.220118	0.246661	1.87454	↑ ↑ ↑	GSH/GSSG
	contig2000Sep131300_1605	AN4802.2	gi|31790194|gb|AAP58401.1| ribosomal protein Srp1 [Sclerotinia sclerotiorum] (Evalue:2E-55)	(Evalue:2E-55)	-0.271575	-0.892399	-1.78747	0.0570169	0.576872	-0.101526	0.409429	-1.16249	-0.251599	-0.0321382	0.300518	-1.00159	-1.58092	-0.125944	-1.22717	-1.88067	↓ ↓ ↓	GSH/GSSG
	contig2000Sep131300_25	AN4802.2	gi|31790194|gb|AAP58401.1| ribosomal protein Srp1 [Sclerotinia sclerotiorum] (Evalue:2E-55)	(Evalue:2E-55)	-0.531368	-1.44072	-2.18385	0.336384	0.608408	-0.382443	0.212619	-1.64233	-0.122241	-0.243709	-0.107256	-1.05635	-2.39899	-0.650985	-1.71086	-2.86532	↓ ↓ ↓	GSH/GSSG
	contig2000Sep131300_1347	AN5441.2	gi|6320658|ref|NP_010738.1| Homology to rat S18 and E. coli S13 Rps18ap [Saccharomyces cerevisiae] (Evalue:8E-67)	(Evalue:8E-67)	-0.0341264	-0.505655	-0.550896	-0.976206	0.178508	0.451998		-0.0762182	-0.392208		0.601262	-0.573696	-0.387014	-0.663203	-1.70226	-0.633021	0 0 ↓	superoxide
	contig2000Sep131300_2167	AN5520.2	gi|19112624|ref|NP_595832.1| 60s ribosomal protein L7a (L8) [Schizosaccharomyces pombe] (Evalue:9E-96)	(Evalue:9E-96)	0.238111	0.507401	1.11009	0.766495	0.253189	0.270601	0.49039	0.51411	0.563412	0.190223	-0.145539	0.951182	0.390173		0.993414	0.790966	↑ 0 0	?
	contig2000Sep131300_1097	AN5840.2	gi|19114581|ref|NP_593669.1| GCN1 homologue [Schizosaccharomyces pombe] (Evalue:0)	(Evalue:0)	-0.224175	-0.494625	-1.48314	0.13098	0.284128	0.0516163	1.1016	-0.553544	0.154349	0.41665	0.396693	-0.403578	-1.7916	-0.667036	-1.39147	-0.768001	↓ ↑ ↓	?
	contig2000Sep131300_1471	AN5960.2	gi|32416116|ref|XP_328536.1| 40S RIBOSOMAL PROTEIN S14 (CRP2) [Neurospora crassa] (Evalue:5E-56)	(Evalue:5E-56)	-0.43041	-0.24387	-1.78555	0.576325	0.595546	-0.462356	0.743364	-1.36541	0.210933	1.1195	-0.274208	-1.17273	-2.79474	-1.35704	-3.07391	-2.54646	↓ ↓ ↓	GSH/GSSG
	contig2000Sep131300_1350	AN5979.2	gi|32413641|ref|XP_327300.1| 40S RIBOSOMAL PROTEIN S17 (CRP3) [Neurospora crassa] (Evalue:2E-61)	(Evalue:2E-61)	-0.290125	-0.389477	-1.77762	0.879993	0.683244	-0.586663	0.227585	-1.04093	0.132101	0.242046	0.0244407	-1.24519	-2.22736	-1.32676	-2.77219	-3.06383	↓ ↓ ↓	GSH/GSSG
	contig2000Sep131300_1511	AN5997.2	gi|464706|sp|P34737|RS15_PODAN 40S RIBOSOMAL PROTEIN S15 (S12) [Podospora anserina] (Evalue:7E-58)	(Evalue:7E-58)	0.0641469	0.153196	-1.92271			-0.0251224	0.0071178	-1.42727		0.824745	0.759469	-1.29954	-5.05625			-1.27503	↓ ↓ ↓	GSH/GSSG
	contig2000Sep131300_1643	AN6181.2	gi|1710565|sp|P52809|RL44_PICJA 60S RIBOSOMAL PROTEIN L44 (L41) [Pichia jadinii] (Evalue:2E-53)	(Evalue:2E-53)	-0.539963	1.06719	-1.29307	0.841994	1.04189	-0.671477	0.193249	-1.41782	-0.232565		0.380119	-2.20817	-3.14106			-1.76335	↑ ↓ ↓	?
	contig2000Sep131300_705	AN7354.2	gi|1841306|dbj|BAA19212.1| ribosomal protein L32 homolog [Schizosaccharomyces pombe] (Evalue:2E-43)	(Evalue:2E-43)	-0.0447253	1.33301	1.34681	-0.148135	-0.648007	0.158867	1.20505	2.99337	1.81792	1.04981	1.93423	0.308845	2.86474	0.378196	0.134066	3.88946	↑ ↑ ↑	GSH/GSSG
	contig2000Sep131300_3698	AN8856.2	gi|2507312|sp|P51997|RL2B_PUCGR 60S RIBOSOMAL PROTEIN L23A (L25) [Puccinia graminis] (Evalue:9E-44)	(Evalue:9E-44)	-0.368616	-0.390726	-1.87441	0.969299	0.730548	-0.550576	0.123239	-1.20871	-0.0873505		0.187689	-1.55	-2.20573	-0.8039	-1.5833	-2.33977	↓ ↓ ↓	GSH/GSSG
	contig2000Sep131300_4236	AN8870.2	gi|28950332|emb|CAD70957.1| probable ribosomal protein 10, cytosolic [Neurospora crassa] (Evalue:e-115)	(Evalue:e-115)	-0.0900466	0.2597	-0.0180569	-0.48733		-0.242218	-0.528611	-0.299607	-1.17205		-0.252602	-0.266414	-3.10122		-0.921111	-1.18325	0 0 ↓	superoxide		yes (↓)
	contig2000Sep131300_1017	No AN_pep found	small subunit ribosomal RNA gene, internaltranscript e: 1e-160 [Metarhizium anisopliae]	(Evalue:e-160)	-0.161669	0.152898	1.23058	-0.527687	-0.565261	-0.0630017	0.0026682	0.739644	-1.07078	-0.655667	-0.0121281	-0.0742983	0.256479	-0.220103	0.88629	0.236599	↑ 0 0	?		yes (↓)
	contig2000Sep131300_2117	AN6083.2	gi|28797723|gb|AAO47090.1| ribosomal L10 protein [Paracoccidioides brasiliensis] (Evalue:e-111)	(Evalue:e-111)	0.612248	0.76267	-0.0958468	0.367326	0.418289	0.150746	0.755066	-0.0892708	0.733776	1.08243	-0.306634	0.948034	0.855136	0.580797	0.132755	-0.142954	0 0 0	?
	contig2000Sep131300_3368	AN6202.2	gi|6537320|gb|AAF15600.1| 60S ribosomal protein L3 [Emericella nidulans] (Evalue:0)	(Evalue:0)	-0.0894253	0.312685	0.561994			-0.599556	0.146761	0.614477	-1.60969		-1.11336	0.178793	0.385642		-0.814519	-0.925433	0 0 0	?
tRNAs
	contig2000Sep131300_816	AN0046.2	gi|19113233|ref|NP_596441.1| histidyl-trna synthetase, mitochondrial precursor [Schizosaccharomyces pombe] (Evalue:e-160)	(Evalue:e-160)	-0.0353533	-0.315025	-0.327429	1.03256	-0.243679	-0.136873		0.887891	-0.0365815		0.882848		0.467895	0.0613429	-1.27151	0.240923	0 0 ↓	superoxide	yes (↑)
	contig2000Sep131300_465	AN0314.2	gi|6323011|ref|NP_013083.1| Aspartyl-tRNA synthetase, cytosolic Dps1p [Saccharomyces cerevisiae] (Evalue:e-109)	(Evalue:e-109)	-0.139781	0.0074415	-0.938963	-0.016803	0.0659826	-0.172109	0.618553	-1.31441	-0.229102		1.90968	-1.39609	-3.86713	-1.1623	-2.45335		0 ↓ ↓	peroxide
	contig2000Sep131300_467	AN0314.2	gi|6323011|ref|NP_013083.1| Aspartyl-tRNA synthetase, cytosolic Dps1p [Saccharomyces cerevisiae] (Evalue:e-109)	(Evalue:e-109)	-0.698198	-0.1332	0.695622	-0.503804	-0.651017	-1.41103		1.66527	0.648377	-0.416248	-0.407843	-0.685905	-0.226646	0.332198	0.0085549	-0.215392	0 ↓ 0	?
	contig2000Sep131300_2534	AN4086.2	gi|12644048|sp|O13432|SYFB_CANAL Phenylalanyl-tRNA synthetase beta chain (Phenylalanine--tRNA ligase beta chain) (PheRS) [Candida albicans] (Evalue:e-178)	(Evalue:e-178)	-0.376363	-0.192956	0.0800125	-0.13139	0.0390529	-0.202102	1.23489	-0.0731321	-0.155449		0.092152	-0.232945	-0.544108	1.72577	-0.988537	-0.547399	0 ↑ ↑	peroxide
	contig2000Sep131300_1304	AN4295.2	gi|6323197|ref|NP_013269.1| possibly involved in intramitochondrial sorting Ylr168cp [Saccharomyces cerevisiae] (Evalue:7E-40)	(Evalue:7E-40)	0.439695	0.342744		-0.823776	-1.50325	-1.01412		-0.962932			1.00736	0.406289	1.18519		0.680045	0.991633	0 ↓ ↑	?	yes (↓)
	contig2000Sep131300_4587	AN4550.2	gi|6323011|ref|NP_013083.1| Aspartyl-tRNA synthetase, cytosolic Dps1p [Saccharomyces cerevisiae] (Evalue:e-140)	(Evalue:e-140)	-0.0567344	0.194165	0.999748		-0.993335	0.0434941	0.715788	1.19187	1.16465	-0.597482	-2.24205	-0.0656567	1.69357		-1.29322	-1.9945	0 ↑ ↑	peroxide
	contig2000Sep131300_2782	AN6368.2	gi|32416846|ref|XP_328901.1| probable cytosolic arginine--tRNA ligase [MIPS] [Neurospora crassa] (Evalue:0)	(Evalue:0)	-0.116983	0.397603	0.679099		-1.57802	-0.308936		-0.350411	-1.98925	0.697586	-0.475844	-0.222448	0.780108		1.32253	0.990423	0 0 ↑	superoxide	yes (↓)	yes (↓)
	contig2000Sep131300_230	AN7361.2	gi|625182|gb|AAA61403.1| mitochondrial glutamyl-tRNA synthetase [Saccharomyces cerevisiae] (Evalue:2E-60)	(Evalue:2E-60)	0.236952	-0.0475295	-1.06038	-0.208751	0.206041	0.12568	-0.0801546	0.186203	-0.242255		0.641328	0.133183	0.267709		0.0230689	-1.92251	↓ 0 ↓	?
	contig2000Sep131300_4412	AN8224.2	gi|19114395|ref|NP_593483.1| glutamyl-trna synthetase, cytoplasmic [Schizosaccharomyces pombe] (Evalue:e-166)	(Evalue:e-166)	-0.408392	-0.361628	1.99892	1.04441	-2.318	0.0456965		-0.140583	0.0842933	1.44087	0.177712		0.281903		0.630913	-0.538596	↑ 0 0	?		yes (↑)
	contig2000Sep131300_84	AN8224.2	gi|19114395|ref|NP_593483.1| glutamyl-trna synthetase, cytoplasmic [Schizosaccharomyces pombe] (Evalue:e-166)	(Evalue:e-166)	-1.02866	0.125009	0.817398	0.0444753	-0.634474	-2.81526	-0.470209	1.9117	0.983316	-0.647839	0.435891	-0.676974	-0.36514		0.110818	-0.0575107	↓ ↓ 0	?
	contig2000Sep131300_4237	AN8835.2	gi|19114847|ref|NP_593935.1| glycyl tRNA synthetase [Schizosaccharomyces pombe] (Evalue:0)	(Evalue:0)	-0.736217	-2.20545	-1.94532	-1.18895	-0.480563	-0.311304		-1.4588	0.822201	-0.340914	-0.950849	-2.04712	-1.8888	0.421362	-1.34421	-2.54647	↓ ↓ ↓	GSH/GSSG
RNA splicing, modification and decay
	contig2000Sep131300_260	AN0421.2	gi|19112391|ref|NP_595599.1| RNA binding protein 5 rrm RNA recognition motifs [Schizosaccharomyces pombe] (Evalue:0)	(Evalue:0)	0.189398	1.05853	1.40296	0.270697	-1.17589	-0.64007		2.52019			0.493872	0.819824	1.8548			4.0809	↑ ↑ ↑	GSH/GSSG
	contig2000Sep131300_2647	AN0421.2	gi|19112391|ref|NP_595599.1| RNA binding protein 5 rrm RNA recognition motifs [Schizosaccharomyces pombe] (Evalue:0)	(Evalue:0)	-0.0630133	-0.638523	-1.81315	0.681462	0.23351	0.661532	-0.49669	-0.839756	0.0182208	0.572268	0.240031	0.349716	-0.217037	1.17014	0.128837	0.482675	↓ 0 ↑	?
	contig2000Sep131300_363	AN0917.2	gi|18376336|emb|CAD21082.1| RNA splicing factor Pad-1 [Neurospora crassa] (Evalue:e-163)	(Evalue:e-163)	-0.0998817	0.495016	1.17322	-1.81942	1.19737	0.0602249	0.970129	0.679326	-0.778525		0.953174	0.126059	-0.009125	-0.246172	1.34822	1.29499	↑ 0 ↑	?
	contig2000Sep131300_407	AN1158.2	gi|7493807|pir||T30524 protein phosphatase Ssd1 homolog - yeast [Candida albicans)] (Evalue:0)	(Evalue:0)	0.113942	-0.208124	-1.03787	-1.07739	-0.36159	0.248764	0.115317	-1.24652	-0.0637883	-0.158776	-1.43918	-0.746946	-0.897582	0.0601666	-0.805866	-0.764122	↓ ↓ 0	?
	contig2000Sep131300_3255	AN1188.2	gi|19113618|ref|NP_596826.1| putative splicing factor. [Schizosaccharomyces pombe] (Evalue:3E-65)	(Evalue:3E-65)	-0.112349	-0.300255	1.60439	-0.007008	-0.861792	-0.161871	-1.50002	-0.119497	-1.71635		0.311714	-1.01698	-0.833675	-0.758575	0.13416	-0.626689	↑ ↓ ↓	?
	contig2000Sep131300_270	AN1208.2	gi|19112396|ref|NP_595604.1| WD repeat protein prl1/prl2 phosphatatses pleiotrophic splicing factor [Schizosaccharomyces pombe] (Evalue:e-168)	(Evalue:e-168)	0.460958	0.546399	-0.929375	-1.58908	0.0228777	0.762883	0.337749	-0.678339	-1.11748		0.406023	1.59908	1.01042	0.161602	1.38123	2.85719	0 0 ↑	superoxide	yes (↓)	yes (↓)
	contig2000Sep131300_3644	AN1208.2	gi|19112396|ref|NP_595604.1| WD repeat protein prl1/prl2 phosphatatses pleiotrophic [Schizosaccharomyces pombe] (Evalue:e-168)	(Evalue:e-168)	0.0587395	0.313397	0.404963	-0.446865	-0.567174	0.161489		0.408921	0.906489		1.01695	0.716605	0.39695			1.45229	0 0 ↑	superoxide		yes (↑)
	contig2000Sep131300_4140	AN1413.2	gi|19112233|ref|NP_595441.1| putative cleavage and polyadenylation specific protein [Schizosaccharomyces pombe] (Evalue:0)	(Evalue:0)	-0.281358	-0.227134	-0.909958	-0.482803	0.464479	-0.186012	-0.347076	-1.10008	-0.0862139	0.230571	-0.0436389	-1.94919	-2.06564	-1.819	-1.21968	-1.91266	0 ↓ ↓	peroxide
	contig2000Sep131300_1240	AN1916.2	gi|40882314|emb|CAF06136.1| related to RNA (guanine-N7-) methyltransferase [Neurospora crassa] (Evalue:e-106)	(Evalue:e-106)	-0.249069	-0.11383	-0.307598	0.314583	2.52465	0.104698	1.11352	-0.2107	0.47659	0.369017	-0.148721	-1.17493	-0.353898	-1.5126	-0.671508	-0.32456	0 ↑ ↓	?	yes (↑)
	contig2000Sep131300_4085	AN2065.2	gi|25466264|pir||T51900 related to PAN2 protein [Neurospora crassa] (Evalue:0), Essential subunit of the Pan2p-Pan3p poly(A)-ribonuclease complex, which acts to control poly(A) tail length and regulate the stoichiometry and activity of postreplication repair complexes Pan2p [Saccharomyces cerevisiae].	(Evalue:0)	0.321247	0.0243508	-0.0484123	-0.156889	-0.775286	-0.275599		-0.807507	-0.103689	-0.618667	-1.13374		-0.475259	-0.539972	-0.666205	-1.41364	0 0 ↓	superoxide		yes (↓)
	contig2000Sep131300_446	AN2945.2	gi|2133315|pir||JC4255 met-10+ protein [Neurospora crassa] (Evalue:e-108)	(Evalue:e-108)	-0.0460247	-0.301257	-0.0956277	0.600867		1.28199	0.321026	-0.0637238	0.835727	0.246782	-0.364595	0.885197	-0.23799	0.269625	-0.560509	-0.872652	0 ↑ 0	?
	contig2000Sep131300_3185	AN3660.2	gi|40882342|emb|CAF06164.1| probable t-RNA methyltransferase [Neurospora crassa] (Evalue:4E-63)	(Evalue:4E-63)	-0.544017	0.0176488	1.39903	-0.468919	-1.03603	-1.65097	-1.46934	-0.022717	-0.948398		-0.139538	0.277658	0.584213		-0.254624	0.0163128	↑ ↓ 0	?
	contig2000Sep131300_4394	AN4651.2	gi|998355|gb|AAA76605.1| colony 1 [Ophiostoma ulmi] (Evalue:e-106)	(Evalue:e-106)	0.158184	0.225803	-1.34392	0.0475104	0.612519	0.493017	1.04608	-1.10403	-0.164319	0.48455	-0.211863	-0.954086	-2.12784		-1.38899	-2.17647	↓ ↑ ↓	?
	contig2000Sep131300_869	AN4651.2	gi|998355|gb|AAA76605.1| colony 1 [Ophiostoma ulmi] (Evalue:e-106)	(Evalue:e-106)	-0.398055	0.223173	1.48824	-0.437123	-0.438671	-0.211322	-0.68435	0.376038	-0.914037	-1.0966	-0.366849	0.921464	0.280938	0.798784	0.446637	0.87104	↑ 0 0	?		yes (↓)
	contig2000Sep131300_2035	AN5738.2	gi|28950173|emb|CAD71041.1| related to methionyl-tRNA formyltransferase precursor,[Neurospora crassa] (Evalue:4E-50)	(Evalue:4E-50)	-0.109148	0.063965	1.74222			0.11309	-0.750397	0.16121			0.310938	-0.877062	-0.412301		0.25499	-1.7526	↑ 0 ↓	?
	contig2000Sep131300_1771	AN6136.2	gi|19113525|ref|NP_596733.1| putative mrna stability protein [Schizosaccharomyces pombe] (Evalue:3E-75)	(Evalue:3E-75)	0.0568278	-0.432828	-2.99832			0.635185	-0.121938	-2.58376	1.11229		-2.04793	-0.784076	-1.42634		-2.91332		↓ ↓ ↓	GSH/GSSG
	contig2000Sep131300_3356	AN6265.2	gi|6320926|ref|NP_011005.1| Nucleolar protein, component of the small subunit (SSU) processome Utp7p [Saccharomyces cerevisiae] (Evalue:0)	(Evalue:0)	-0.181729	-0.0417571	0.887782	-0.459946	0.01383	-0.0936017	-0.156267	0.374869	-1.39126	-0.0962239	0.350472	-0.0658783	0.0038991		1.01831	1.36426	0 0 ↑	superoxide		yes (↓)
	contig2000Sep131300_2623	AN6681.2	gi|14250571|gb|AAH08740.1| U2AF2 protein [Homo sapiens] (Evalue:2E-66)	(Evalue:2E-66)	1.24308	-0.154451	-0.0857245	0.295455	0.481674	1.3182	0.2542	-0.218544	-0.683664	-0.450265	0.722068	-0.0101381	0.89621		1.24345	1.24538	↑ ↑ ↑	GSH/GSSG
	contig2000Sep131300_2799	AN7145.2	gi|19075594|ref|NP_588094.1| putative RNA-binding protein [Schizosaccharomyces pombe] (Evalue:3E-59)	(Evalue:3E-59)	0.148028	1.54281	1.56949	0.0900033	-1.42156	-0.390844		2.62033	-0.515096	-1.45218	1.5172		2.17943		-0.454057	1.67146	↑ ↑ ↑	GSH/GSSG
	contig2000Sep131300_3942	AN9090.2	gi|26401571|sp|O60176|YG41_SCHPO Hypothetical RNA-binding protein C23E6.01 in chromosome II [Schizosaccharomyces pombe] (Evalue:6E-95)	(Evalue:6E-95)	-0.37451	0.0859291	0.0302095	-0.244549	0.0499665	-0.436966	0.172719	0.309465	-0.0947218	-0.154099	0.0950594	-1.01944	-0.973373	-1.06101	-0.358525	0.0915309	0 0 ↓	superoxide
	contig2000Sep131300_1783	AN1188.2	gi|19113618|ref|NP_596826.1| putative splicing factor. [Schizosaccharomyces pombe]; (Evalue:3E-65)	(Evalue:3E-65)	-0.113559	0.297855	0.930283	0.165349	0.479326	0.555405	-0.322932	0.497346	-0.760015	-0.17638	0.0027457	-0.55153	-0.251122		-0.0933109	-0.648528	0 0 0	?
	contig2000Sep131300_1912	AN8715.2	gi|19113150|ref|NP_596358.1| putative mitochondrial rna splicing protein [Schizosaccharomyces pombe] (Evalue:1E-75)	(Evalue:1E-75)	-0.101039	-0.175296	-0.422095	-0.0525692	-0.0393148	-0.155701	-0.356739	-0.513085	-0.0860931	1.53386	-0.308637	0.423434	0.0855059	0.360624	0.594342	-0.0404238	0 0 0	?
	contig2000Sep131300_2617	AN6681.2	gi|14250571|gb|AAH08740.1| U2AF2 protein [Homo sapiens]; (Evalue:2E-66)	(Evalue:2E-66)	0.0043522	-0.888667	0.226186	-0.182806	0.219506	0.262776	-0.0041426	-0.0398953	-0.28775	-0.0079933	0.118772	-0.102755	-0.145803	-0.316644	-0.359116	-0.491338	0 0 0	?
	contig2000Sep131300_3115	AN8722.2	gi|6320119|ref|NP_010199.1| Suppressor of the cold-sensitive snRNP biogenesis mutant brr1-1;; (Evalue:e-172), Component of the TREX complex required for nuclear mRNA export; DEAD-box RNA helicase involved in early and late steps of spliceosome assembly; homolog of the human splicing factor hUAP56; Sub2p [Saccharomyces cerevisiae]	(Evalue:e-172)	0.59924	0.201369	0.382883	0.638739	0.584341	-0.260149	-0.0609502	0.603319	0.275397	-0.375733	-0.0746389	-0.555243	-0.0378788	-0.762666	-0.582449	-0.228794	0 0 0	?
	contig2000Sep131300_4093	AN6906.2	gi|28278498|gb|AAH45954.1| Similar to nuclear matrix protein NMP200 related to splicing factor; (Evalue:4E-67)	(Evalue:4E-67)	0.0464992	-0.718084	-0.557216	0.349646	0.56596	0.517271	0.0412607	0.148103	0.485183	-0.085581	0.067356	-0.770931	-0.901339		-0.145415	0.000410774	0 0 0	?
	contig2000Sep131300_739	AN6893.2	gi|6320822|ref|NP_010901.1| Enhancer of DeCapping 3 Yel015wp [Saccharomyces cerevisiae] (Evalue:1E-96), Non-essential conserved protein of unknown function, plays a role in mRNA decapping by specifically affecting the function of the decapping enzyme Dcp1p; localizes to cytoplasmic mRNA processing bodies; Edc3p [Saccharomyces cerevisiae]	(Evalue:1E-96)	-0.203591	-0.542012	-0.27811	-1.30283	-0.0684	0.211934	0.000217123	-0.212628	-0.450271	-0.204433	0.696673	-0.829614	-0.603918	-0.546705	0.397847	0.763043	0 0 0	?
RNA translation and regulation of translation
	contig2000Sep131300_928	AN0359.2	gi|19115440|ref|NP_594528.1| eukaryotic translation initiation factor 3 beta subunit [Schizosaccharomyces pombe] (Evalue:e-178)	(Evalue:e-178)	-0.378554	0.134603	2.57575	0.744097	-1.79958	-1.30937	-2.24111	-0.341423	-0.963325	-0.922511	-0.577427	0.116554	-0.0865398		-0.107165	-1.50454	↑ ↓ ↓	?
	contig2000Sep131300_3764	AN1344.2	gi|19114347|ref|NP_593435.1| putative translation initiation factor eif-2b beta subunit [Schizosaccharomyces pombe] (Evalue:1E-64)	(Evalue:1E-64)	0.192021	1.74857	1.48013	0.381474	-0.720917	0.468979	1.1122	3.10677	2.32992	1.54523	2.36827	0.816243	6.72549	0.196274	0.31254	2.503	↑ ↑ ↑	GSH/GSSG
	contig2000Sep131300_372	AN1519.2	gi|15787604|gb|AAL06079.1| QDE2 protein [Blumeria graminis] (Evalue:0), involved in post-transcriptional gene silencing	(Evalue:0)	-0.0802512	-0.0934987	-0.233964	-0.0579478		0.0711662		-1.13611	1.93738		0.694342	-0.85598	-2.04631			-0.619568	0 ↓ ↓	peroxide
	contig2000Sep131300_448	AN3878.2	gi|32709|emb|CAA44450.1| IFP53 [Homo sapiens] (Evalue:e-124), an interferon induced human cDNA with sequence homology to a mammalian peptide chain release factor	(Evalue:e-124)	-0.169949	-0.208618	-1.45475	-0.011027	1.00806	0.211373	0.885758	-0.749982	0.152374		-0.0672375	-1.8159	-2.29053		-2.16979	-1.51374	↓ 0 ↓	?
	contig2000Sep131300_449	AN3878.2	gi|32709|emb|CAA44450.1| IFP53 [Homo sapiens] (Evalue:e-124), peptide chain release factor	(Evalue:e-124)	-0.434344	0.0843459	1.30519	-2.11815	-1.09289	-0.477701	0.196842	0.679207	-0.22734	-0.0240503	-0.858121	0.680919	0.209377		0.911374	0.40078	↑ 0 0	?
	contig2000Sep131300_1660	AN4015.2	gi|7387802|sp|O94083|IF5A_CANAL Eukaryotic translation initiation factor 5A (eIF-5A) (eIF-4D) [Candida albicans] (Evalue:3E-61)	(Evalue:3E-61)	-0.189698	-0.101956	0.126685		1.19511	-0.471629		3.01274	1.12492			-1.62893	-1.55962			-1.02578	0 ↑ ↓	?	yes (↑)
	contig2000Sep131300_3535	AN4038.2	gi|19114130|ref|NP_593218.1| translation initiation factor if-2 [Schizosaccharomyces pombe] (Evalue:0)	(Evalue:0)	0.0164442	0.28088	0.245785	-0.494596	0.138011	0.706155		-0.794041	-0.885508	-1.35122	-0.843298	1.37204	0.334375		1.26583	0.239638	0 0 ↑	superoxide		yes (↓)
	contig2000Sep131300_237	AN4163.2	gi|9754765|gb|AAF98065.1| cpcB Gbeta like protein [Emericella nidulans] (Evalue:0), RACK1 homolog	(Evalue:0)	0.0727234	0.839224	0.81907	-0.362333	-0.177034	0.429301	0.946036	0.861397	0.275132	0.250195	0.765903	-1.19808	1.25567	-0.949984	0.247435	1.83856	0 0 ↓	superoxide
	contig2000Sep131300_2391	AN4218.2	gi|20138092|sp|Q9Y713|EF1A_ASPOR Elongation factor 1-alpha (EF-1-alpha) [Aspergillus oryzae] (Evalue:0)	(Evalue:0)	-0.11805	-0.363988	0.0153185	0.778833	1.54688	-0.20418		0.0054319	0.280982		0.238273	-1.25419	-0.574943	-0.360864	-0.275794	-0.568535	0 0 ↓	superoxide	yes (↑)
	contig2000Sep131300_1395	AN4218.2	gi|20138092|sp|Q9Y713|EF1A_ASPOR Elongation factor 1-alpha (EF-1-alpha) [Aspergillus oryzae] (Evalue:0)	(Evalue:0)	0.840179	-0.271041	-2.72672	-0.160238		-0.401545	1.0888	-0.363402	-1.49345		0.556693	1.96661	1.79095		0.694638		↓ ↑ ↑	?
	contig2000Sep131300_1823	AN6079.2	gi|32130521|ref|NP_079717.2| serologically defined colon cancer antigen 1 isoform a [Mus musculus] (Evalue:e-120)	(Evalue:e-120)	2.06352	0.708594	-1.93814	-0.33511	2.8054	1.39319	0.968946	0.0063287	-0.303256	0.137437	0.871394	1.84915	-0.452565	-0.0542213	-0.659443	-0.721413	↑ ↑ ↑	GSH/GSSG
	contig2000Sep131300_867	AN6700.2	gi|4249370|gb|AAD13681.1| elongation factor 3 [Aspergillus fumigatus] (Evalue:0)	(Evalue:0)	0.0191506	0.610797	2.20309	0.215637	-0.811415	0.175321	0.0601303	1.78983	-0.3889	-1.33535	0.0711969	0.21701	-0.153467	-0.337493	0.494332	1.23874	↑ ↑ ↑	GSH/GSSG
	contig2000Sep131300_3874	AN8243.2	gi|6690341|gb|AAF24094.1| Brt1 [Schizophyllum commune] (Evalue:1E-50)	(Evalue:1E-50)	-1.62437	-2.55631	-2.19338	0.1415	-0.109557	-2.10449	-2.72316	-2.02752	0.571635	-0.0234887	-1.34908	-3.87668	-2.53112	-1.98221	-3.21735	-2.57158	↓ ↓ ↓	GSH/GSSG
	contig2000Sep131300_2282	AN2068.2	gi|32405206|ref|XP_323216.1| related to SCP160 protein [MIPS] [Neurospora crassa]; (Evalue:0)	(Evalue:0)	-0.173424	-0.0713906	0.572906	0.405423	0.187625	-0.989841	-0.353761	0.211703	0.0890483	-0.329382	-0.000219626	-0.351189	-0.327782	-0.710591	0.0849308	-0.0870802	0 0 0	?
	contig2000Sep131300_2631	AN3172.2	gi|11276889|pir||T47199 probable ribosome-associated protein [imported] - Neurospora crassa; (Evalue:e-100)	(Evalue:e-100)	0.0467059	-0.315643	-0.581638	0.608829	0.365309	-0.461471	-0.684159	-0.14806	-0.0162292	-0.0521593	0.254304	-0.75536	-0.749005	-0.0414787	0.0352727	0.0409656	0 0 0	?
	contig2000Sep131300_2961	AN6060.2	gi|19115514|ref|NP_594602.1| putative eukaryotic translation initiation factor eIF4G [Schizosaccharomyces pombe] (Evalue:e-159)	(Evalue:e-159)	0.12562	-0.307389	0.77025		1.47508	-0.141817	-0.16112	-0.632632	-0.800179		0.453037	-0.591614	-0.250692		-0.141194	0.702913	0 0 0	?
Posttranslational processing and assembly of proteins
	contig2000Sep131300_2541	AN0086.2	gi|19111915|ref|NP_595123.1| probable mannosyltransferase [Schizosaccharomyces pombe] (Evalue:e-113)	(Evalue:e-113)	0.258231	0.355947	-1.75636			-0.463818		-0.607372	1.95672			1.52392	1.45613		0.841572	-0.341013	↓ 0 ↑	?		yes (↑)
	contig2000Sep131300_2304	AN0871.2	gi|6320538|ref|NP_010618.1| Protein involved in the attachment of glycosylphosphatidylinositol Gpi8p [Saccharomyces cerevisiae] (Evalue:e-109)	(Evalue:e-109)	-0.21431	-0.597378	-1.81055	1.31399	0.620497	-0.426729	0.342894	-1.03446	0.767702	0.0269672	-0.455512	-0.758912	-1.11257	0.706901	-1.25086	-1.17735	↓ ↓ ↓	GSH/GSSG
	contig2000Sep131300_1470	AN1126.2	gi|461532|sp|P34727|ARF_AJECA ADP-ribosylation factor [Ajellomyces capsulatus] (Evalue:8E-98)	(Evalue:8E-98)	0.0196046	0.610139	1.14235	-0.0079405	0.519767	-0.0976136	-0.575466	0.723034	-0.158525		0.562092	0.955673	0.856804		0.407971	0.938559	↑ 0 0	?
	contig2000Sep131300_2222	AN2946.2	gi|34482026 TPA: dipeptidyl aminopeptidase ste13 [Emericella nidulans] (Evalue:0), mating factor processing	(Evalue:0)	0.000946388	0.727419	1.41108	-0.395225	0.162228	0.380871	-0.279725	0.374455		-4.06301	-0.106609	-0.0097398	0.363877		1.38188	0.958778	↑ 0 ↑	?		yes (↓)
	contig2000Sep131300_3861	AN2946.2	gi|34482026 TPA: dipeptidyl aminopeptidase ste13 [Emericella nidulans] (Evalue:0), mating factor processing	(Evalue:0)	0.453438	-0.136489	-1.54713	0.0667685	-2.19849	0.18094		-1.95217	0.907114		0.47453		-1.47913		-0.630348	-0.231016	↓ ↓ ↓	GSH/GSSG
	contig2000Sep131300_282	AN3091.2	gi|25245872|gb|AAN73018.1| endothelin-converting enzyme [Locusta migratoria] (Evalue:e-175)	(Evalue:e-175)	0.122297	0.38259	0.170284	-0.63091	-0.243607	-0.409632	-1.31295	-0.282181	-0.0181626	-0.523667	-0.514456	0.153568	-0.234223	-0.881126	-0.293899	0.095369	0 ↓ 0	?
	contig2000Sep131300_4344	AN3583.2	gi|29466649|dbj|BAC66790.1| kexin like processing protease [Emericella nidulans] (Evalue:0)	(Evalue:0)	0.158689	-0.075179	0.542207	-0.427734	1.04665	-0.483254		0.0148185	-0.672085		0.527504		0.381212		1.49101	-0.525224	0 0 ↑	superoxide	yes (↑)
	contig2000Sep131300_683	AN4967.2	gi|19115548|ref|NP_594636.1| weak similarity to tubulin-tyrosine ligase [Schizosaccharomyces pombe] (Evalue:2E-75)	(Evalue:2E-75)	-0.405079	-0.184717		1.47134	-0.0659295	0.197143		0.0011315	0.687072		-0.0184488	-1.29746	-0.415202		-0.422044	-0.299642	0 0 ↓	superoxide	yes (↑)
	contig2000Sep131300_366	AN5105.2	gi|14625800|gb|AAK71510.1| dolichyl-phosphate-mannose:protein mannosyltransferase [Emericella nidulans] (Evalue:0)	(Evalue:0)	-0.245145	-0.136787	0.507174	-0.722744	-0.524492	-0.522823	-1.72789	-0.184489	-0.0865422	1.44511	-0.280142	0.172661	0.198578	0.119784	-0.151382	0.0124238	0 ↓ 0	?
	contig2000Sep131300_367	AN5105.2	gi|14625800|gb|AAK71510.1| dolichyl-phosphate-mannose:protein mannosyltransferase [Emericella nidulans] (Evalue:0)	(Evalue:0)	-0.0062978	-0.139313	-0.408458	-0.169844	0.375489	0.216017	1.14148	-0.946497	0.14242	-0.41515	-0.211489	1.21728	-0.477389	0.485397	0.218281	0.054783	0 ↑ ↑	peroxide
	contig2000Sep131300_743	AN6145.2	gi|2739197|gb|AAC49984.1| peptidyl-prolyl cis/trans isomerase [Emericella nidulans] (Evalue:1E-98)	(Evalue:1E-98)	-0.281614	-0.251829	1.08786	-0.464137	0.549278	-0.323929		0.490478	0.216153		-0.0080037	-0.0682357	0.0238334	0.255216	0.824189	0.230993	↑ 0 0	?
	contig2000Sep131300_4144	AN6874.2	gi|19112413|ref|NP_595620.1| glycosyltransferase [Schizosaccharomyces pombe] (Evalue:e-108)	(Evalue:e-108)	0.045313	-0.159957	0.408809	0.591838	-0.358367	-0.487704		-0.0126017	0.256627	-0.515312	-0.884155	0.535874	-0.562454		-1.2447	-2.19966	0 0 ↓	superoxide
	contig2000Sep131300_1629	AN7436.2	gi|2501202|sp|Q12730|PDI_ASPNG PROTEIN DISULFIDE ISOMERASE PRECURSOR (PDI) [Aspergillus niger] (Evalue:0)	(Evalue:0)	0.90636	-0.0910431	-1.67738	0.422065	2.07096	-0.0558968	0.267616	-0.603156	-0.159082	1.28369	0.391732	0.737408	-0.573839	-0.546885	-0.92401	0.770003	↓ 0 0	?		yes (↑)
	contig2000Sep131300_107	AN7436.2	gi|2501202|sp|Q12730|PDI_ASPNG PROTEIN DISULFIDE ISOMERASE PRECURSOR (PDI) [Aspergillus niger] (Evalue:0)	(Evalue:0)	-0.0671693	0.280985	2.0472	0.213081	-0.823184	0.580889		0.43757	-1.07554		0.791662	-0.289565	0.0011285		0.220311	0.962626	0 ↓ 0	?		yes (↓)
	contig2000Sep131300_3751	AN7672.2	gi|13810759|gb|AAK40024.1| Mnn9p [Pichia angusta] (Evalue:4E-99)	(Evalue:4E-99)	0.0042268	0.3691	0.079847	0.194388	0.145155	0.0306856	0.0417591	-0.258293	0.0741718		-0.109166	0.165444	0.808247		0.254888	1.34169	0 0 ↑	superoxide
	contig2000Sep131300_2826	AN8044.2	gi|19114878|ref|NP_593966.1| protease, possible pheromone response [Schizosaccharomyces pombe] (Evalue:0)	(Evalue:0)	0.0795662	-0.141532	-1.28125	0.0624292	0.524871	-0.158898	0.472077	-0.114927	-0.681578		0.696382	0.993343	0.370104	1.15738	0.664625	-0.581051	↓ 0 ↑	?
	contig2000Sep131300_1207	AN9398.2	gi|19113351|ref|NP_596559.1| bystin-family protein putative nuclear protein with effects on (Evalue:1E-89), bystin-family protein putative nuclear protein with effects on N-glycosylation of proteins in the secretory pathway by similarity to yeast end1 [Schizosaccharomyces pombe]	(Evalue:1E-89)	0.110844	0.904132	0.211879	0.597093		-0.276149		1.09103	0.0579733		0.648516	1.88736	0.484872		0.766984	0.895218	0 ↑ ↑	peroxide
	contig2000Sep131300_3084	AN9398.2	gi|19113351|ref|NP_596559.1| bystin-family protein localization nucleus U3 and U14 snoRNA associated protein involved in rRNA processing involved in 40S ribosomal subunit synthesis [Schizosaccharomyces pombe] (Evalue:1E-89), bystin-family protein putative nuclear protein with effects on N-glycosylation of proteins in the secretory pathway by similarity to yeast end1	(Evalue:1E-89)	0.806507	0.717215	-0.595943	-0.224455	-0.712145	0.589141	-0.376061	-0.814608	1.53095	-1.24646	-4.49922	0.0015662	-0.716206	-1.49456	-0.537487	-0.302403	0 0 ↓	superoxide		yes (↑ ↓)
	contig2000Sep131300_2454	AN3747.2	gi|227802|prf||1711436A bet2 gene [Saccharomyces cerevisiae] (Evalue:e-115)	(Evalue:e-115)	0.0888413	0.281767	0.790677	-1.02823	-0.887166	-0.115958	-0.553717	-0.530358	-1.22363	-1.39148	-0.391966	-0.425218	-0.218951	-0.0481505	0.464302	0.859573	0 0 0	?
	contig2000Sep131300_240	AN2062.2	gi|32699500|sp|P59769|GR78_ASPAW 78 kDa glucose-regulated protein homolog precursor (GRP 78) [Aspergillus awamori] (Evalue:0). Probably plays a role in facilitating the assembly of multimeric protein complexes inside the ER (By similarity).	(Evalue:0)	-0.241586	-0.351193	-0.110051	-1.24386	0.10012	0.315211	-0.0982971	-0.186449	0.725698	-0.417264	0.758224	-0.729538	-0.547088	0.0305676	0.89739	0.745623	0 0 0	?
	contig2000Sep131300_4502	AN1510.2	gi|6323505|ref|NP_013576.1| essential, FAD-dependent oxidase of protein disulfide isomerase;; (Evalue:4E-61)	(Evalue:4E-61)	-0.0321278	0.204682	-0.19758	-0.0719853	-0.498785	-0.636735	0.532678	0.422609	-0.539243	-0.611573	-0.0797106	0.475413	-0.110657	0.391557	0.0788666	0.80178	0 0 0	?
Defense and stress proteins, degradation of xenobiotics
Chaperones and protein quality control, heat and cold shock responses
	contig2000Sep131300_4084	AN0590.2	gi|21627811|emb|CAD37143.1| hypothetical DNA j domain containing protein [Aspergillus fumigatus] (Evalue:9E-56)	(Evalue:9E-56)	-0.234102	0.0868776	-1.05809	-0.282173	0.565282	0.0556307	0.265703	-2.7627	-0.17029	0.63394	0.207721	-1.04375	-2.2882	-1.45351	-1.86223	-2.42506	↓ ↓ ↓	GSH/GSSG
	contig2000Sep131300_2001	AN0834.2	gi|19112777|ref|NP_595985.1| putative component of ER protein-translocation subcomplex DNA J [Schizosaccharomyces pombe] (Evalue:0)	(Evalue:0)	0.548396	-0.160395	-2.907	-0.298181	1.26188	-0.0945985		-1.75292	-0.941068	-0.0506902	0.434214	1.53575	0.467174	0.680383	1.51262	-0.30878	↓ ↓ ↑	?
	contig2000Sep131300_1696	AN0858.2	gi|29570852|gb|AAO73810.2| heat shock protein CLPA [Paracoccidioides brasiliensis] (Evalue:0)	(Evalue:0)	0.499825	1.0462	1.5768	0.217229	-0.433013	1.37527	2.17984	2.8238	1.21907	1.28216	0.621558	1.21212	1.89159	-0.0697452	0.0445089	2.29169	↑ ↑ ↑	GSH/GSSG
	contig2000Sep131300_3070	AN2062.2	gi|32699500|sp|P59769|GR78_ASPAW 78 kDa glucose-regulated protein homolog precursor (GRP 78) [Aspergillus awamori] (Evalue:0)	(Evalue:0)	-0.382218	-0.677456	-0.31786	0.247439	0.54656	-0.0181186	1.4489	0.100475	-0.0193555	0.777654	0.581239	0.101778	-0.399114	-1.32113	-1.02262	-1.08822	0 ↑ ↓	?
	contig2000Sep131300_3520	AN2062.2	gi|32699500|sp|P59769|GR78_ASPAW 78 kDa glucose-regulated protein homolog precursor (GRP 78) [Aspergillus awamori] (Evalue:0)	(Evalue:0)	0.484493	-1.37433	-1.00918	1.46184	0.827441	1.10753		-0.373081	0.798972	0.256267	0.161073		-0.827634	-1.1707	-0.186786	1.25716	↓ ↑ ↓	?
	contig2000Sep131300_3965	AN2149.2	gi|40882173|emb|CAF05999.1| probable tailless complex polypeptide 1 / chaperonin subunit alpha [Neurospora crassa] (Evalue:0)	(Evalue:0)	0.792043	-0.134419	-4.31383	-0.0828451	2.45533	0.100582		-1.50757	-1.31383			1.09325	1.31534			1.24919	↓ ↓ ↑	?
	contig2000Sep131300_1454	AN2731.2	gi|19112220|ref|NP_595428.1| putative mitochondrial protein import protein [Schizosaccharomyces pombe] (Evalue:e-114)	(Evalue:e-114)	0.273109	-0.119445	1.59859	0.349642	0.318204	0.179679	-0.0153784	0.0553772	0.944755	0.357261	1.34371	-1.88841	-0.172008		-1.60682	0.0792163	↑ 0 ↓	?		yes (↑)
	contig2000Sep131300_581	AN3592.2	gi|18564808|emb|CAC82717.1| calnexin [Aspergillus niger] (Evalue:0), Calnexin is an ER chaperone that associates with glycoproteins bearing a monoglucosylated N-linked oligosaccharide side chain	(Evalue:0)	-0.0863364	-1.72132				2.24093		-2.52387		-1.10242			-1.37748		0.938943	0.238204	↓ ↑ ↓	?
	contig2000Sep131300_3516	AN4557.2	gi|12082993|gb|AAG48697.1| matrix AAA protease MAP-1 [Neurospora crassa] (Evalue:0), quality control system is present in this membrane that selectively removes nonassembled polypeptides and prevents their possibly deleterious accumulation in the membrane	(Evalue:0)	-1.59023	-1.36225	-1.71265	-0.507633	-0.0511314	-1.23533	-0.569537	-0.144233	0.0549904	-0.35901	-2.42357	0.213775	-0.910145	0.703196	0.694302	-1.247	↓ ↓ ↓	GSH/GSSG
	contig2000Sep131300_847	AN5129.2	gi|14423729|sp|O93866|HS70_TRIRU Heat shock 70 kDa protein [Trichophyton rubrum] (Evalue:0)	(Evalue:0)	0.189528	0.546403	0.162009	-1.19378	-0.269238	0.413836	-0.216289	0.0442359	-0.94288	-0.626984	-0.0519939	-1.83623	-0.262833	-0.34227	-1.18215	-1.35883	0 0 ↓	superoxide	yes
	contig2000Sep131300_186	AN5713.2	gi|19113147|ref|NP_596355.1| probable t-complex protein 1, eta subunit [Schizosaccharomyces pombe] (Evalue:0)	(Evalue:0)	0.548778	0.12588	-0.929366	-0.512324		0.462279	0.0018736	-0.556847	-1.24954	-1.77313	-0.412025	-0.209641	-0.631347	-0.0457137	0.0291342	-1.18805	0 0 ↓	superoxide		yes (↓)
	contig2000Sep131300_1684	AN7892.2	gi|729763|sp|P40920|HS30_EMENI 30 KD HEAT SHOCK PROTEIN [Emericella nidulans] (Evalue:3E-63)	(Evalue:3E-63)	0.104039	2.19915	1.57792	0.276236	-1.25344	1.15568	1.34292	4.04263	1.68328		2.35362	-0.179152	4.42876		1.04007	4.34992	↑ ↑ ↑	GSH/GSSG
	contig2000Sep131300_3435	AN7892.2	gi|729763|sp|P40920|HS30_EMENI 30 KD HEAT SHOCK PROTEIN [Emericella nidulans] (Evalue:3E-63)	(Evalue:3E-63)	-1.1861	0.52146				-2.65601		3.00568			0.78181	-1.74465	-1.53367		0.0025544	0.470965	↓ ↓ ↓	GSH/GSSG
	contig2000Sep131300_3947	AN8269.2	gi|6979704|gb|AAF34607.1| heat shock protein 80 [Neurospora crassa] (Evalue:0)	(Evalue:0)	1.35108	0.960498	-0.149773	0.200828	0.218826	1.12018	0.239016	-0.47558	1.8309	0.474309	0.212301	1.90861	-0.312138	0.272774	-1.24871	1.04824	↑ ↑ ↑	GSH/GSSG
	contig2000Sep131300_796	AN8269.2	gi|6979704|gb|AAF34607.1| heat shock protein 80 [Neurospora crassa] (Evalue:0)	(Evalue:0)	1.03349	1.34126	-0.21037	1.47127	0.159193	1.41722	-0.079746	-0.254224	1.35067	-0.0709503	-0.0441262	-0.311594	-0.31112	-0.086149	-0.407739	0.600412	↑ ↑ 0	?
	contig2000Sep131300_3409	No AN_pep found	hscA geneLength = 3581 e: 1e-100 [Emericella nidulans], heat shock protein 70	(Evalue: 1e-100)	1.30967	0.480219	-2.31087	1.28817	0.73019	2.08668	2.05259	-0.559415	0.349076		-0.0697072	-1.92904	-2.50973	-2.77015	-1.29452	-2.30163	↑ ↑ ↓	?
	contig2000Sep131300_3254	AN3592.2	gi|18564808|emb|CAC82717.1| calnexin [Aspergillus niger]; (Evalue:0)	(Evalue:0)	-0.177323	-0.39828	-0.462231	0.651372	0.641965	-0.441185	-0.499351	-0.568904	0.519926	0.0379042	0.230132	0.317642	-0.253278	-0.503542	-0.22286	-0.38492	0 0 0	?
Oxidative stress response
	contig2000Sep131300_575	AN0241.2	gi|11875775|gb|AAG40775.1| sodA Cu,Zn-superoxide dismutase [Emericella nidulans] (Evalue:9E-82)	(Evalue:9E-82)	0.558735	-0.178447	0.66594	-0.314679	0.159989	-0.316921	-0.623949	-0.244278	0.0786575	0.067476	-0.366399	0.238889	0.571425	1.16772	0.74227	0.261464	0 0 ↑	superoxide
	contig2000Sep131300_1423	AN5577.2	gi|7677029|gb|AAF66995.1| manganese superoxide dismutase [Emericella nidulans] (Evalue:e-122)	(Evalue:e-122)	-0.206891	-0.918256	-1.10474	-0.933387	0.514474	0.153111	-0.469095	-0.891195	-0.36754	-0.406283	0.0572128	-0.467134	-0.505952	0.979637	0.882832	0.662064	↓ 0 0	?
	contig2000Sep131300_3489	AN7169.2	gi|37783289|gb|AAP41066.1| flavohemoglobin [Cryptococcus neoformans var. grubii] (Evalue:e-107)	(Evalue:e-107)	-0.135736	-0.436689	-1.31771		0.299007	-0.1339	0.391123	-1.00683	-0.810812	-0.150429	1.20355	-1.58251	-2.81518		-4.24157	-0.475802	↓ ↓ ↓	GSH/GSSG
	contig2000Sep131300_996	AN8637.2	gi|1705623|sp|P55305|CATA_EMENI catA Catalase A (Spore-specific catalase) [Emericella nidulans] (Evalue:0)	(Evalue:0)	-0.0857782	-0.095164	-0.748915	0.252395	0.7505	-0.0423973	0.179629	-0.864432	-0.113864	0.746294	0.362807	-1.16236	-1.44914	-1.19494	-2.19612	-2.62141	0 0 ↓	superoxide
	CatB	AN9339.2	catalase b [Emericella nidulans]	E. nidulans	-1.14292	-0.838619	0.465227	-0.976905	0.296307	-0.466343		0.13632	-1.02213	-0.0653445	0.669107	1.50869	-1.05417	0.498089	0.965905	0.846183	↓ 0 ↑	?		yes (↓)
[truncated: 602 more rows]
