# Supplementary material for: Comparison of gene expression signatures of diamide, H2O2 and menadione exposed Aspergillus nidulans cultures – linking genome-wide transcriptional changes to cellular physiology
Source: BMC Genomics. 2005 Dec 20;6:182. doi: 10.1186/1471-2164-6-182 (PMC1352360; doi:10.1186/1471-2164-6-182)
Supplement: Additional File 4 — Results of significant enrichment calculations Overrepresentation (highlighted by red) and underrepresentation (highlighted by green) of gene probes with induced, repressed and unchanged expression among diamide, H2O2 and menadione responsive gene probes (Part A), and among gene probes repressed or induced by changes in the physiological parameters GSH/GSSG, peroxide and superoxide (Part B). The following major physiological function categories were considered: I, "Function-unknown"; II, "Signal generation and transduction, DNA transcription, regulation"; III, "Replication, cell division cycle and development"; IV, "RNA splicing and translation, protein maturation"; V, "Defense and stress proteins, degradation of xenobiotics; VI, "Transport, cytoskeleton, cell wall"; VII, "Carbon metabolism"; VIII, "Nitrogen and sulfur metabolism"; IX, "Secondary metabolism"; X, "Oxidoreductases". n stands for the number of gene probes considered in a given function category, and p values ≤ 0.05 are indicative of statistical significance. For menadione-induced "Secondary metabolism" gene probes, a p value of 0.06 was calculated, which was regarded as statistically significant in this case. Note that one gene probe has only one annotated physiological function in this evaluation scheme. [file 1471-2164-6-182-S4.xls]

## Sheet: Munka1
Part A
Function	Diamide Induced			Diamide Repressed			Diamide Unchanged			H2O2 Induced			H2O2 Repressed			H2O2 Unchanged			Menadione Induced			Menadione Repressed			Menadione Unchanged
	n	%	p	n	%	p	n	%	p	n	%	p	n	%	p	n	%	p	n	%	p	n	%	p	n	%	p
I	181	50.14	0.0886	189	50	0.07	706	56.62	0.0047	172	50.74	0.1626	147	50.34	0.1543	757	55.87	0.027	338	54.43	0.8806	307	50.66	0.037	431	56.79	0.0668
II	24	6.65	0.7594	21	5.56	0.5113	80	6.42	0.7725	22	6.49	0.8707	19	6.51	0.8712	84	6.2	0.7988	44	7.09	0.3275	30	4.95	0.1024	51	6.72	0.5394
III	16	4.43	0.6662	13	3.44	0.5175	51	4.09	0.8561	18	5.31	0.1877	14	4.79	0.4709	48	3.54	0.1067	21	3.38	0.3231	27	4.46	0.5212	32	4.22	0.7378
IV	26	7.2	0.4323	31	8.2	0.0898	68	5.45	0.0451	28	8.26	0.1019	27	9.25	0.0245	70	5.17	0.0024	32	5.15	0.158	49	8.09	0.0294	44	5.8	0.4733
V	13	3.6	0.1248	17	4.5	0.0047	19	1.52	0.0004	12	3.54	0.1622	13	4.45	0.0179	24	1.77	0.0034	17	2.74	0.6006	19	3.14	0.2036	13	1.71	0.0883
VI	34	9.42	0.8593	29	7.67	0.1446	129	10.34	0.1848	37	10.91	0.3938	18	6.16	0.0283	137	10.11	0.3277	61	9.82	0.8746	62	10.23	0.5736	69	9.09	0.494
VII	30	8.31	0.9681	41	10.85	0.0422	93	7.46	0.0926	21	6.19	0.1297	23	7.88	0.7979	120	8.86	0.1559	46	7.41	0.3532	57	9.41	0.2181	61	8.04	0.7785
VIII	20	5.54	0.8567	23	6.08	0.749	71	5.69	0.9079	13	3.83	0.0978	21	7.19	0.2484	80	5.9	0.6455	36	5.8	0.9414	36	5.94	0.7992	42	5.53	0.7556
IX	10	2.77	0.0105	6	1.59	0.6709	11	0.88	0.017	10	2.95	0.0055	3	1.03	0.5958	14	1.03	0.0658	13	2.09	0.0569	7	1.16	0.6023	7	0.92	0.1858
X	7	1.94	0.7132	8	2.12	0.5007	19	1.52	0.4008	6	1.77	0.9281	7	2.4	0.3285	21	1.55	0.4144	13	2.09	0.3769	12	1.98	0.5416	9	1.19	0.1552
Total	361	100		378	100.01		1247	99.99		339	99.99		292	100		1355	100		621	100		606	100.02		759	100.01
Part B
Function	GSH/GSSG Induced			GSH/GSSG Repressed			x			Peroxide Induced			Peroxide Repressed			x			Superoxide Induced			Superoxide Repressed
	n	%	p	n	%	p				n	%	p	n	%	p				n	%	p	n	%	p
I	55	48.67	0.2265	34	40.96	0.0136				29	51.79	0.7154	36	60	0.3583				141	58.51	0.1505	134	53.82	0.9019
II	9	7.96	0.4516	3	3.61	0.3046				6	10.71	0.1672	3	5	0.6752				16	6.64	0.8141	13	5.22	0.456
III	6	5.31	0.4757	2	2.41	0.4437				2	3.57	0.8601	3	5	0.6975				7	2.9	0.344	9	3.61	0.7226
IV	9	7.96	0.4516	13	15.66	0.0003				5	8.93	0.4103	3	5	0.6752				10	4.15	0.1437	16	6.43	0.9271
V	5	4.42	0.1673	8	9.64	<.0001				0	0	0.2274	0	0	0.211				4	1.66	0.3887	5	2.01	0.6175
VI	12	10.62	0.7245	6	7.23	0.4426				5	8.93	0.8495	4	6.67	0.4245				29	12.03	0.1851	28	11.24	0.3679
VII	8	7.08	0.6395	5	6.02	0.4502				4	7.14	0.7585	9	15	0.0541				12	4.98	0.0486	23	9.24	0.5485
VIII	2	1.77	0.0618	8	9.64	0.1189				3	5.36	0.9005	2	3.33	0.4158				17	7.05	0.3497	14	5.62	0.932
IX	5	4.42	0.0038	2	2.41	0.3988				1	1.79	0.78	0	0	0.3559				2	0.83	0.4489	2	0.8	0.4177
X	2	1.77	0.961	2	2.41	0.6168				1	1.79	0.9656	0	0	0.2993				3	1.24	0.551	5	2.01	0.7002
Total	113	99.98		83	99.99					56	100.01		60	100					241	99.99		249	100
